# Supplementary material for: Intrinsic topological Weyl phase transition induced by a magnetostructural transformation in a kagome magnet
Source: Nat Commun. 2026 Apr 11;17:5063. doi: 10.1038/s41467-026-71683-7 (PMC13243550; doi:10.1038/s41467-026-71683-7)
Supplement: Supplementary file 3 — Source Data [file 41467_2026_71683_MOESM3_ESM.zip]

Archive with 34 entries (33 files):
- NCOMMS-25-70324A-DataAvailability/
- NCOMMS-25-70324A-DataAvailability/.DS_Store
- __MACOSX/NCOMMS-25-70324A-DataAvailability/._.DS_Store
- NCOMMS-25-70324A-DataAvailability/Figure_7d.csv
- NCOMMS-25-70324A-DataAvailability/Figure_4c_model.csv
- NCOMMS-25-70324A-DataAvailability/Figure_3a_data.csv
- NCOMMS-25-70324A-DataAvailability/Figure_6b.csv
- NCOMMS-25-70324A-DataAvailability/Figure_2c_MT.csv
- __MACOSX/NCOMMS-25-70324A-DataAvailability/._Figure_2c_MT.csv
- NCOMMS-25-70324A-DataAvailability/Figure_7b.csv
- NCOMMS-25-70324A-DataAvailability/Figure_7c.csv
- NCOMMS-25-70324A-DataAvailability/Figure_7a.csv
- NCOMMS-25-70324A-DataAvailability/Figure_6d.csv
- NCOMMS-25-70324A-DataAvailability/Figure_8b.csv
- NCOMMS-25-70324A-DataAvailability/Figure_8c.csv
- NCOMMS-25-70324A-DataAvailability/Figure_8a.csv
- NCOMMS-25-70324A-DataAvailability/Figure_4c_data.csv
- NCOMMS-25-70324A-DataAvailability/Figure_8d.csv
- NCOMMS-25-70324A-DataAvailability/Figure_5c.csv
- NCOMMS-25-70324A-DataAvailability/Figure_5b_hex.csv
- NCOMMS-25-70324A-DataAvailability/Figure_5d_mono.csv
- NCOMMS-25-70324A-DataAvailability/Figure_2c_MagPeak.csv
- NCOMMS-25-70324A-DataAvailability/Figure_2e_model.csv
- NCOMMS-25-70324A-DataAvailability/Figure_4b_MH.csv
- NCOMMS-25-70324A-DataAvailability/Figure_5a.csv
- NCOMMS-25-70324A-DataAvailability/Figure_4a_MT.csv
- __MACOSX/NCOMMS-25-70324A-DataAvailability/._Figure_4a_MT.csv
- NCOMMS-25-70324A-DataAvailability/Figure_2d_data.csv
- NCOMMS-25-70324A-DataAvailability/Figure_2e_data.csv
- NCOMMS-25-70324A-DataAvailability/Figure_3d.csv
- NCOMMS-25-70324A-DataAvailability/Figure_2d_model.csv
- NCOMMS-25-70324A-DataAvailability/Figure_3c.csv
- NCOMMS-25-70324A-DataAvailability/Figure_3b_data.csv
- NCOMMS-25-70324A-DataAvailability/Figure_2b_hexlatt.csv
