# Supplementary material for: Intrinsic topological Weyl phase transition induced by a magnetostructural transformation in a kagome magnet
Source: Nat Commun. 2026 Apr 11;17:5063. doi: 10.1038/s41467-026-71683-7 (PMC13243550; doi:10.1038/s41467-026-71683-7)
Supplement: Supplementary file 3 — Source Data [file 41467_2026_71683_MOESM3_ESM.zip › NCOMMS-25-70324A-DataAvailability/Figure_7d.csv]

H_5.0K	Sigma_5.0K	H_50.0K	Sigma_50.0K	H_100.0K	Sigma_100.0K	H_150.0K	Sigma_150.0K	H_200.0K	Sigma_200.0K	H_250.0K	Sigma_250.0K	H_300.0K	Sigma_300.0K	H_325.0K	Sigma_325.0K	H_350.0K	Sigma_350.0K
5.00000156e+04	-3.94548518e+01	5.00000156e+04	-3.69000382e+01	5.00000156e+04	-2.91867846e+01	5.00000156e+04	-2.23578837e+01	5.00000156e+04	-1.66614086e+01	5.00000156e+04	-1.18635682e+01	5.00000156e+04	-6.58550986e+00	5.00000156e+04	-2.20503906e+00	5.00000156e+04	1.08038348e+00
4.49996641e+04	-3.81507328e+01	4.49996641e+04	-3.59829498e+01	4.49996641e+04	-2.81349764e+01	4.49996641e+04	-2.16095951e+01	4.49996641e+04	-1.59884640e+01	4.49996641e+04	-1.11504905e+01	4.49996641e+04	-5.74491373e+00	4.49996641e+04	-1.10573870e+00	4.49996641e+04	2.19058448e+00
3.99994219e+04	-3.69192009e+01	3.99994219e+04	-3.45425726e+01	3.99994219e+04	-2.74365910e+01	3.99994219e+04	-2.09169769e+01	3.99994219e+04	-1.52004476e+01	3.99994219e+04	-1.05046745e+01	3.99994219e+04	-4.82813702e+00	3.99994219e+04	2.21093844e-01	3.99994219e+04	3.17448793e+00
3.50000586e+04	-3.55061737e+01	3.50000586e+04	-3.33880517e+01	3.50000586e+04	-2.62500461e+01	3.50000586e+04	-1.99052230e+01	3.50000586e+04	-1.43544196e+01	3.50000586e+04	-9.45703196e+00	3.50000586e+04	-3.64324170e+00	3.50000586e+04	1.78426835e+00	3.50000586e+04	4.45350060e+00
2.99998965e+04	-3.37888581e+01	2.99998965e+04	-3.18302108e+01	2.99998965e+04	-2.53918904e+01	2.99998965e+04	-1.90207550e+01	2.99998965e+04	-1.34910622e+01	2.99998965e+04	-8.45709258e+00	2.99998965e+04	-2.38935284e+00	2.99998965e+04	3.74238339e+00	2.99998965e+04	5.66920005e+00
2.49994453e+04	-3.23654612e+01	2.49994453e+04	-3.06438017e+01	2.49994453e+04	-2.41696765e+01	2.49994453e+04	-1.81171621e+01	2.49994453e+04	-1.23185192e+01	2.49994453e+04	-7.17773361e+00	2.49994453e+04	-7.53080719e-01	2.49994453e+04	5.77913955e+00	2.49994453e+04	6.89294222e+00
1.99995898e+04	-3.09258351e+01	1.99995898e+04	-2.93917084e+01	1.99995898e+04	-2.33267507e+01	1.99995898e+04	-1.69670050e+01	1.99995898e+04	-1.08938791e+01	1.99995898e+04	-5.66069441e+00	1.99995898e+04	1.29026047e+00	1.99995898e+04	8.11216519e+00	1.99995898e+04	8.19518897e+00
1.49994131e+04	-2.94800909e+01	1.49994131e+04	-2.82349157e+01	1.49994131e+04	-2.20616350e+01	1.49994131e+04	-1.56591945e+01	1.49994131e+04	-8.97773902e+00	1.49994131e+04	-3.31807744e+00	1.49994131e+04	4.01483026e+00	1.49994131e+04	1.04368215e+01	1.49994131e+04	9.74747327e+00
9.99950684e+03	-2.86084241e+01	9.99950684e+03	-2.74660827e+01	9.99950684e+03	-2.11314694e+01	9.99950684e+03	-1.38237106e+01	9.99950684e+03	-6.07913572e+00	9.99950684e+03	3.04144946e-01	9.99950684e+03	7.81242191e+00	9.99950684e+03	1.25881555e+01	9.99950684e+03	1.12868128e+01
9.99950684e+03	-2.87068940e+01	9.99950684e+03	-2.74543254e+01	9.99950684e+03	-2.11228207e+01	9.99950684e+03	-1.37839718e+01	9.99950684e+03	-6.09119803e+00	9.99950684e+03	3.51029489e-01	9.99950684e+03	7.81466725e+00	9.99950684e+03	1.26077409e+01	9.99950684e+03	1.12587164e+01
8.99962402e+03	-2.85619345e+01	8.99962402e+03	-2.72744078e+01	8.99962402e+03	-2.10477063e+01	8.99962402e+03	-1.33594198e+01	8.99962402e+03	-5.25009161e+00	8.99962402e+03	1.34536219e+00	8.99962402e+03	8.67433720e+00	8.99962402e+03	1.30484808e+01	8.99962402e+03	1.15795858e+01
7.99991113e+03	-2.86395313e+01	7.99991113e+03	-2.73735235e+01	7.99991113e+03	-2.09673470e+01	7.99991113e+03	-1.28358786e+01	7.99991113e+03	-4.28634516e+00	7.99991113e+03	2.52216360e+00	7.99991113e+03	9.58527762e+00	7.99991113e+03	1.34587232e+01	7.99991113e+03	1.19015193e+01
6.99968896e+03	-2.85976975e+01	6.99968896e+03	-2.75482747e+01	6.99968896e+03	-2.08701966e+01	6.99968896e+03	-1.23567244e+01	6.99968896e+03	-3.09069737e+00	6.99968896e+03	3.84399493e+00	6.99968896e+03	1.05216036e+01	6.99968896e+03	1.38894641e+01	6.99968896e+03	1.22167921e+01
5.99989111e+03	-2.87270006e+01	5.99989111e+03	-2.77254417e+01	5.99989111e+03	-2.09249827e+01	5.99989111e+03	-1.16581850e+01	5.99989111e+03	-1.58857707e+00	5.99989111e+03	5.39635167e+00	5.99989111e+03	1.14778419e+01	5.99989111e+03	1.43482768e+01	5.99989111e+03	1.25923649e+01
4.99980420e+03	-2.87767650e+01	4.99980420e+03	-2.80640566e+01	4.99980420e+03	-2.12004775e+01	4.99980420e+03	-1.08793359e+01	4.99980420e+03	1.59754580e-01	4.99980420e+03	7.14523656e+00	4.99980420e+03	1.24261131e+01	4.99980420e+03	1.47682888e+01	4.99980420e+03	1.29149410e+01
4.00004053e+03	-2.89397371e+01	4.00004053e+03	-2.83818226e+01	4.00004053e+03	-2.16371866e+01	4.00004053e+03	-9.97706048e+00	4.00004053e+03	2.53239396e+00	4.00004053e+03	9.07389804e+00	4.00004053e+03	1.33635095e+01	4.00004053e+03	1.51472670e+01	4.00004053e+03	1.32484488e+01
2.99973315e+03	-2.85850767e+01	2.99973315e+03	-2.88447381e+01	2.99973315e+03	-2.24443537e+01	2.99973315e+03	-8.76848125e+00	2.99973315e+03	5.68782187e+00	2.99973315e+03	1.11124744e+01	2.99973315e+03	1.43176521e+01	2.99973315e+03	1.55514746e+01	2.99973315e+03	1.35701072e+01
1.99971460e+03	-2.77751409e+01	1.99971460e+03	-2.87692544e+01	1.99971460e+03	-2.33864567e+01	1.99971460e+03	-7.07579552e+00	1.99971460e+03	9.77340067e+00	1.99971460e+03	1.31589753e+01	1.99971460e+03	1.51890441e+01	1.99971460e+03	1.59740560e+01	1.99971460e+03	1.38763928e+01
9.99746887e+02	-2.49955093e+01	9.99746887e+02	-2.69643130e+01	9.99746887e+02	-2.30470266e+01	9.99746887e+02	-4.50141663e+00	9.99746887e+02	1.41545297e+01	9.99746887e+02	1.50851676e+01	9.99746887e+02	1.59721048e+01	9.99746887e+02	1.62800254e+01	9.99746887e+02	1.40998582e+01
-1.86827302e-01	-1.80497904e+01	-1.86827302e-01	-2.08083006e+01	-1.86827302e-01	-1.67348369e+01	-1.86827302e-01	4.37726225e+00	-1.86827302e-01	1.47839468e+01	-1.86827302e-01	1.60788105e+01	-1.86827302e-01	1.65011492e+01	-1.86827302e-01	1.62111165e+01	-1.86827302e-01	1.39866212e+01
-9.99933716e+02	-8.46049626e-01	-9.99933716e+02	1.75031840e-01	-9.99933716e+02	6.21106835e+00	-9.99933716e+02	1.18793042e+01	-9.99933716e+02	8.62978156e-01	-9.99933716e+02	6.74205868e+00	-9.99933716e+02	1.36362721e+01	-9.99933716e+02	2.54156650e+00	-9.99933716e+02	2.52893397e+00
-1.99954468e+03	1.61643146e+01	-1.99954468e+03	1.84875659e+01	-1.99954468e+03	1.98549295e+01	-1.99954468e+03	1.22416331e+01	-1.99954468e+03	-5.04643689e+00	-1.99954468e+03	-4.90793372e+00	-1.99954468e+03	-1.24045270e+00	-1.99954468e+03	-1.07248508e+01	-1.99954468e+03	-9.27784102e+00
-3.00000488e+03	2.42334567e+01	-3.00000488e+03	2.55105629e+01	-3.00000488e+03	2.28653310e+01	-3.00000488e+03	1.21031199e+01	-3.00000488e+03	-3.69132982e+00	-3.00000488e+03	-7.47697067e+00	-3.00000488e+03	-8.59776432e+00	-3.00000488e+03	-1.34336302e+01	-3.00000488e+03	-1.17343572e+01
-3.99949707e+03	2.72983395e+01	-3.99949707e+03	2.75676508e+01	-3.99949707e+03	2.30085634e+01	-3.99949707e+03	1.24229913e+01	-3.99949707e+03	-1.47552683e+00	-3.99949707e+03	-7.15945007e+00	-3.99949707e+03	-1.04283054e+01	-3.99949707e+03	-1.40776720e+01	-3.99949707e+03	-1.22938129e+01
-4.99960059e+03	2.83283379e+01	-4.99960059e+03	2.80572047e+01	-4.99960059e+03	2.27930039e+01	-4.99960059e+03	1.28705550e+01	-4.99960059e+03	4.98694225e-01	-4.99960059e+03	-5.97563753e+00	-4.99960059e+03	-1.06517217e+01	-4.99960059e+03	-1.41281282e+01	-4.99960059e+03	-1.23849307e+01
-5.99948291e+03	2.85156059e+01	-5.99948291e+03	2.79312562e+01	-5.99948291e+03	2.24964548e+01	-5.99948291e+03	1.32627595e+01	-5.99948291e+03	2.08319511e+00	-5.99948291e+03	-4.67210679e+00	-5.99948291e+03	-1.04120233e+01	-5.99948291e+03	-1.38907522e+01	-5.99948291e+03	-1.22781539e+01
-6.99936621e+03	2.85216419e+01	-6.99936621e+03	2.79267231e+01	-6.99936621e+03	2.23928709e+01	-6.99936621e+03	1.37122303e+01	-6.99936621e+03	3.38779639e+00	-6.99936621e+03	-3.32855740e+00	-6.99936621e+03	-9.86499930e+00	-6.99936621e+03	-1.36312404e+01	-6.99936621e+03	-1.20903831e+01
-7.99957129e+03	2.86110495e+01	-7.99957129e+03	2.78954810e+01	-7.99957129e+03	2.22355722e+01	-7.99957129e+03	1.41512536e+01	-7.99957129e+03	4.49394877e+00	-7.99957129e+03	-2.14215523e+00	-7.99957129e+03	-9.21776586e+00	-7.99957129e+03	-1.32992366e+01	-7.99957129e+03	-1.17999179e+01
-8.99962402e+03	2.86173341e+01	-8.99962402e+03	2.78446270e+01	-8.99962402e+03	2.22723720e+01	-8.99962402e+03	1.44917687e+01	-8.99962402e+03	5.43679556e+00	-8.99962402e+03	-1.06029838e+00	-8.99962402e+03	-8.45371827e+00	-8.99962402e+03	-1.29436509e+01	-8.99962402e+03	-1.15632488e+01
-9.99964258e+03	2.87659769e+01	-9.99964258e+03	2.78746016e+01	-9.99964258e+03	2.23201824e+01	-9.99964258e+03	1.49083753e+01	-9.99964258e+03	6.22837369e+00	-9.99964258e+03	-1.32624861e-01	-9.99964258e+03	-7.73080940e+00	-9.99964258e+03	-1.25637891e+01	-9.99964258e+03	-1.12435982e+01
-9.99952441e+03	2.88360184e+01	-9.99952441e+03	2.78761184e+01	-9.99952441e+03	2.22656555e+01	-9.99952441e+03	1.47846099e+01	-9.99952441e+03	6.23369788e+00	-9.99952441e+03	-1.26970017e-01	-9.99952441e+03	-7.72553612e+00	-9.99952441e+03	-1.25088671e+01	-9.99952441e+03	-1.12425614e+01
-1.49996680e+04	2.96369394e+01	-1.49996680e+04	2.85609965e+01	-1.49996680e+04	2.29904232e+01	-1.49996680e+04	1.63128807e+01	-1.49996680e+04	9.07404024e+00	-1.49996680e+04	3.38491893e+00	-1.49996680e+04	-4.25524862e+00	-1.49996680e+04	-1.03914574e+01	-1.49996680e+04	-9.77442181e+00
-1.99995410e+04	3.09319548e+01	-1.99995410e+04	2.95271721e+01	-1.99995410e+04	2.39104118e+01	-1.99995410e+04	1.75640649e+01	-1.99995410e+04	1.09543311e+01	-1.99995410e+04	5.62113034e+00	-1.99995410e+04	-1.52376659e+00	-1.99995410e+04	-8.09462347e+00	-1.99995410e+04	-8.27880950e+00
-2.49998184e+04	3.23362204e+01	-2.49998184e+04	3.09161077e+01	-2.49998184e+04	2.48238952e+01	-2.49998184e+04	1.85612964e+01	-2.49998184e+04	1.22888541e+01	-2.49998184e+04	7.33017968e+00	-2.49998184e+04	5.11252440e-01	-2.49998184e+04	-5.82633831e+00	-2.49998184e+04	-6.98339293e+00
-2.99996426e+04	3.37001916e+01	-2.99996426e+04	3.21600583e+01	-2.99996426e+04	2.59436426e+01	-2.99996426e+04	1.95060741e+01	-2.99996426e+04	1.33583770e+01	-2.99996426e+04	8.52202536e+00	-2.99996426e+04	2.21082244e+00	-2.99996426e+04	-3.78214932e+00	-2.99996426e+04	-5.62072130e+00
-3.49994102e+04	3.54794202e+01	-3.49994102e+04	3.34036114e+01	-3.49994102e+04	2.68158952e+01	-3.49994102e+04	2.05796710e+01	-3.49994102e+04	1.44635223e+01	-3.49994102e+04	9.57339590e+00	-3.49994102e+04	3.52369980e+00	-3.49994102e+04	-2.06707146e+00	-3.49994102e+04	-4.44048370e+00
-3.99997461e+04	3.68411208e+01	-3.99997461e+04	3.47318690e+01	-3.99997461e+04	2.79241268e+01	-3.99997461e+04	2.11257222e+01	-3.99997461e+04	1.52557164e+01	-3.99997461e+04	1.05308475e+01	-3.99997461e+04	4.42881496e+00	-3.99997461e+04	-5.94387293e-01	-3.99997461e+04	-3.35454589e+00
-4.49996836e+04	3.81923118e+01	-4.49996836e+04	3.57183082e+01	-4.49996836e+04	2.87798090e+01	-4.49996836e+04	2.20193512e+01	-4.49996836e+04	1.60150289e+01	-4.49996836e+04	1.13559915e+01	-4.49996836e+04	5.41000305e+00	-4.49996836e+04	8.94466933e-01	-4.49996836e+04	-2.24096442e+00
-4.99997109e+04	3.98810866e+01	-4.99997109e+04	3.72058961e+01	-4.99997109e+04	2.95354268e+01	-4.99997109e+04	2.27317145e+01	-4.99997109e+04	1.67304773e+01	-4.99997109e+04	1.19643542e+01	-4.99997109e+04	6.30247287e+00	-4.99997109e+04	2.12932079e+00	-4.99997109e+04	-1.20314630e+00
-4.99997930e+04	3.94548518e+01	-4.99997930e+04	3.69000382e+01	-4.99997930e+04	2.91867847e+01	-4.99997930e+04	2.23578837e+01	-4.99997930e+04	1.66614086e+01	-4.99997930e+04	1.18635682e+01	-4.99997930e+04	6.58550986e+00	-4.99997930e+04	2.20503906e+00	-4.99997930e+04	-1.08038348e+00
-4.49999219e+04	3.81507327e+01	-4.49999219e+04	3.59829498e+01	-4.49999219e+04	2.81349764e+01	-4.49999219e+04	2.16095951e+01	-4.49999219e+04	1.59884640e+01	-4.49999219e+04	1.11504906e+01	-4.49999219e+04	5.74491373e+00	-4.49999219e+04	1.10573870e+00	-4.49999219e+04	-2.19058447e+00
-3.99996602e+04	3.69192009e+01	-3.99996602e+04	3.45425726e+01	-3.99996602e+04	2.74365910e+01	-3.99996602e+04	2.09169769e+01	-3.99996602e+04	1.52004476e+01	-3.99996602e+04	1.05046745e+01	-3.99996602e+04	4.82813702e+00	-3.99996602e+04	-2.21093844e-01	-3.99996602e+04	-3.17448793e+00
-3.49999023e+04	3.55061737e+01	-3.49999023e+04	3.33880517e+01	-3.49999023e+04	2.62500461e+01	-3.49999023e+04	1.99052230e+01	-3.49999023e+04	1.43544196e+01	-3.49999023e+04	9.45703196e+00	-3.49999023e+04	3.64324170e+00	-3.49999023e+04	-1.78426835e+00	-3.49999023e+04	-4.45350060e+00
-2.99993711e+04	3.37888580e+01	-2.99993711e+04	3.18302108e+01	-2.99993711e+04	2.53918904e+01	-2.99993711e+04	1.90207550e+01	-2.99993711e+04	1.34910622e+01	-2.99993711e+04	8.45709258e+00	-2.99993711e+04	2.38935285e+00	-2.99993711e+04	-3.74238340e+00	-2.99993711e+04	-5.66920003e+00
-2.49999062e+04	3.23654615e+01	-2.49999062e+04	3.06438019e+01	-2.49999062e+04	2.41696766e+01	-2.49999062e+04	1.81171621e+01	-2.49999062e+04	1.23185192e+01	-2.49999062e+04	7.17773359e+00	-2.49999062e+04	7.53080718e-01	-2.49999062e+04	-5.77913956e+00	-2.49999062e+04	-6.89294226e+00
-2.00000176e+04	3.09258351e+01	-2.00000176e+04	2.93917085e+01	-2.00000176e+04	2.33267508e+01	-2.00000176e+04	1.69670050e+01	-2.00000176e+04	1.08938791e+01	-2.00000176e+04	5.66069441e+00	-2.00000176e+04	-1.29026047e+00	-2.00000176e+04	-8.11216520e+00	-2.00000176e+04	-8.19518898e+00
-1.49998887e+04	2.94800909e+01	-1.49998887e+04	2.82349157e+01	-1.49998887e+04	2.20616350e+01	-1.49998887e+04	1.56591945e+01	-1.49998887e+04	8.97773902e+00	-1.49998887e+04	3.31807744e+00	-1.49998887e+04	-4.01483026e+00	-1.49998887e+04	-1.04368215e+01	-1.49998887e+04	-9.74747327e+00
-1.00003389e+04	2.86084241e+01	-1.00003389e+04	2.74660827e+01	-1.00003389e+04	2.11314694e+01	-1.00003389e+04	1.38237106e+01	-1.00003389e+04	6.07913572e+00	-1.00003389e+04	-3.04144946e-01	-1.00003389e+04	-7.81242191e+00	-1.00003389e+04	-1.25881555e+01	-1.00003389e+04	-1.12868128e+01
-1.00000674e+04	2.87054026e+01	-1.00000674e+04	2.74534486e+01	-1.00000674e+04	2.11233755e+01	-1.00000674e+04	1.37836616e+01	-1.00000674e+04	6.09107404e+00	-1.00000674e+04	-3.51032852e-01	-1.00000674e+04	-7.81481211e+00	-1.00000674e+04	-1.26076254e+01	-1.00000674e+04	-1.12587164e+01
-8.99945410e+03	2.85619346e+01	-8.99945410e+03	2.72744078e+01	-8.99945410e+03	2.10477063e+01	-8.99945410e+03	1.33594198e+01	-8.99945410e+03	5.25009160e+00	-8.99945410e+03	-1.34536219e+00	-8.99945410e+03	-8.67433719e+00	-8.99945410e+03	-1.30484808e+01	-8.99945410e+03	-1.15795858e+01
-7.99975830e+03	2.86395313e+01	-7.99975830e+03	2.73735235e+01	-7.99975830e+03	2.09673470e+01	-7.99975830e+03	1.28358786e+01	-7.99975830e+03	4.28634516e+00	-7.99975830e+03	-2.52216360e+00	-7.99975830e+03	-9.58527762e+00	-7.99975830e+03	-1.34587232e+01	-7.99975830e+03	-1.19015193e+01
-6.99968896e+03	2.85976975e+01	-6.99968896e+03	2.75482747e+01	-6.99968896e+03	2.08701966e+01	-6.99968896e+03	1.23567244e+01	-6.99968896e+03	3.09069737e+00	-6.99968896e+03	-3.84399493e+00	-6.99968896e+03	-1.05216036e+01	-6.99968896e+03	-1.38894641e+01	-6.99968896e+03	-1.22167921e+01
-5.99958545e+03	2.87270006e+01	-5.99958545e+03	2.77254417e+01	-5.99958545e+03	2.09249827e+01	-5.99958545e+03	1.16581850e+01	-5.99958545e+03	1.58857707e+00	-5.99958545e+03	-5.39635167e+00	-5.99958545e+03	-1.14778419e+01	-5.99958545e+03	-1.43482768e+01	-5.99958545e+03	-1.25923649e+01
-4.99983838e+03	2.87767650e+01	-4.99983838e+03	2.80640566e+01	-4.99983838e+03	2.12004775e+01	-4.99983838e+03	1.08793359e+01	-4.99983838e+03	-1.59754580e-01	-4.99983838e+03	-7.14523656e+00	-4.99983838e+03	-1.24261131e+01	-4.99983838e+03	-1.47682888e+01	-4.99983838e+03	-1.29149410e+01
-3.99949707e+03	2.89352311e+01	-3.99949707e+03	2.83786533e+01	-3.99949707e+03	2.16354831e+01	-3.99949707e+03	9.97661160e+00	-3.99949707e+03	-2.53234241e+00	-3.99949707e+03	-9.07407193e+00	-3.99949707e+03	-1.33654927e+01	-3.99949707e+03	-1.51472670e+01	-3.99949707e+03	-1.32497664e+01
-3.00000488e+03	2.85850767e+01	-3.00000488e+03	2.88447381e+01	-3.00000488e+03	2.24443537e+01	-3.00000488e+03	8.76848127e+00	-3.00000488e+03	-5.68782187e+00	-3.00000488e+03	-1.11124744e+01	-3.00000488e+03	-1.43176521e+01	-3.00000488e+03	-1.55514746e+01	-3.00000488e+03	-1.35701072e+01
-1.99988440e+03	2.77751409e+01	-1.99988440e+03	2.87692544e+01	-1.99988440e+03	2.33864567e+01	-1.99988440e+03	7.07579552e+00	-1.99988440e+03	-9.77340067e+00	-1.99988440e+03	-1.31589753e+01	-1.99988440e+03	-1.51890441e+01	-1.99988440e+03	-1.59740560e+01	-1.99988440e+03	-1.38763928e+01
-9.99560059e+02	2.49955093e+01	-9.99560059e+02	2.69643130e+01	-9.99560059e+02	2.30470266e+01	-9.99560059e+02	4.50141663e+00	-9.99560059e+02	-1.41545297e+01	-9.99560059e+02	-1.50851676e+01	-9.99560059e+02	-1.59721048e+01	-9.99560059e+02	-1.62800254e+01	-9.99560059e+02	-1.40998582e+01
-1.69843007e-02	1.80497904e+01	-1.69843007e-02	2.08083006e+01	-1.69843007e-02	1.67348369e+01	-1.69843007e-02	-4.37726225e+00	-1.69843007e-02	-1.47839468e+01	-1.69843007e-02	-1.60788105e+01	-1.69843007e-02	-1.65011492e+01	-1.69843007e-02	-1.62111165e+01	-1.69843007e-02	-1.39866212e+01
9.99712891e+02	8.46049626e-01	9.99712891e+02	-1.75031840e-01	9.99712891e+02	-6.21106835e+00	9.99712891e+02	-1.18793042e+01	9.99712891e+02	-8.62978156e-01	9.99712891e+02	-6.74205868e+00	9.99712891e+02	-1.36362721e+01	9.99712891e+02	-2.54156650e+00	9.99712891e+02	-2.52893397e+00
1.99981653e+03	-1.61643146e+01	1.99981653e+03	-1.84875659e+01	1.99981653e+03	-1.98549295e+01	1.99981653e+03	-1.22416331e+01	1.99981653e+03	5.04643689e+00	1.99981653e+03	4.90793372e+00	1.99981653e+03	1.24045270e+00	1.99981653e+03	1.07248508e+01	1.99981653e+03	9.27784102e+00
2.99976709e+03	-2.42313608e+01	2.99976709e+03	-2.55101560e+01	2.99976709e+03	-2.28641311e+01	2.99976709e+03	-1.21013504e+01	2.99976709e+03	3.69125468e+00	2.99976709e+03	7.47689903e+00	2.99976709e+03	8.59904035e+00	2.99976709e+03	1.34333842e+01	2.99976709e+03	1.17350998e+01
3.99971802e+03	-2.72983395e+01	3.99971802e+03	-2.75676508e+01	3.99971802e+03	-2.30085634e+01	3.99971802e+03	-1.24229913e+01	3.99971802e+03	1.47552683e+00	3.99971802e+03	7.15945007e+00	3.99971802e+03	1.04283054e+01	3.99971802e+03	1.40776720e+01	3.99971802e+03	1.22938129e+01
4.99963428e+03	-2.83283379e+01	4.99963428e+03	-2.80572047e+01	4.99963428e+03	-2.27930039e+01	4.99963428e+03	-1.28705550e+01	4.99963428e+03	-4.98694225e-01	4.99963428e+03	5.97563753e+00	4.99963428e+03	1.06517217e+01	4.99963428e+03	1.41281282e+01	4.99963428e+03	1.23849307e+01
5.99934766e+03	-2.85156059e+01	5.99934766e+03	-2.79312562e+01	5.99934766e+03	-2.24964548e+01	5.99934766e+03	-1.32627595e+01	5.99934766e+03	-2.08319511e+00	5.99934766e+03	4.67210679e+00	5.99934766e+03	1.04120233e+01	5.99934766e+03	1.38907522e+01	5.99934766e+03	1.22781539e+01
6.99982471e+03	-2.85216419e+01	6.99982471e+03	-2.79267231e+01	6.99982471e+03	-2.23928709e+01	6.99982471e+03	-1.37122303e+01	6.99982471e+03	-3.38779639e+00	6.99982471e+03	3.32855740e+00	6.99982471e+03	9.86499930e+00	6.99982471e+03	1.36312404e+01	6.99982471e+03	1.20903831e+01
7.99962256e+03	-2.86110495e+01	7.99962256e+03	-2.78954810e+01	7.99962256e+03	-2.22355722e+01	7.99962256e+03	-1.41512536e+01	7.99962256e+03	-4.49394877e+00	7.99962256e+03	2.14215523e+00	7.99962256e+03	9.21776586e+00	7.99962256e+03	1.32992366e+01	7.99962256e+03	1.17999179e+01
8.99967480e+03	-2.86173341e+01	8.99967480e+03	-2.78446270e+01	8.99967480e+03	-2.22723720e+01	8.99967480e+03	-1.44917687e+01	8.99967480e+03	-5.43679556e+00	8.99967480e+03	1.06029838e+00	8.99967480e+03	8.45371827e+00	8.99967480e+03	1.29436509e+01	8.99967480e+03	1.15632488e+01
9.99952441e+03	-2.87659769e+01	9.99952441e+03	-2.78746016e+01	9.99952441e+03	-2.23201824e+01	9.99952441e+03	-1.49083753e+01	9.99952441e+03	-6.22837369e+00	9.99952441e+03	1.32624861e-01	9.99952441e+03	7.73080940e+00	9.99952441e+03	1.25637891e+01	9.99952441e+03	1.12435982e+01
1.00000156e+04	-2.88360184e+01	1.00000156e+04	-2.78761184e+01	1.00000156e+04	-2.22656555e+01	1.00000156e+04	-1.47846099e+01	1.00000156e+04	-6.23369788e+00	1.00000156e+04	1.26970017e-01	1.00000156e+04	7.72553612e+00	1.00000156e+04	1.25088671e+01	1.00000156e+04	1.12425614e+01
1.49998047e+04	-2.96369395e+01	1.49998047e+04	-2.85609965e+01	1.49998047e+04	-2.29904232e+01	1.49998047e+04	-1.63128807e+01	1.49998047e+04	-9.07404023e+00	1.49998047e+04	-3.38491893e+00	1.49998047e+04	4.25524862e+00	1.49998047e+04	1.03914574e+01	1.49998047e+04	9.77442182e+00
1.99999141e+04	-3.09319548e+01	1.99999141e+04	-2.95271721e+01	1.99999141e+04	-2.39104118e+01	1.99999141e+04	-1.75640649e+01	1.99999141e+04	-1.09543311e+01	1.99999141e+04	-5.62113034e+00	1.99999141e+04	1.52376659e+00	1.99999141e+04	8.09462347e+00	1.99999141e+04	8.27880950e+00
2.49994980e+04	-3.23362208e+01	2.49994980e+04	-3.09161080e+01	2.49994980e+04	-2.48238953e+01	2.49994980e+04	-1.85612964e+01	2.49994980e+04	-1.22888541e+01	2.49994980e+04	-7.33017966e+00	2.49994980e+04	-5.11252439e-01	2.49994980e+04	5.82633831e+00	2.49994980e+04	6.98339298e+00
2.99993867e+04	-3.37001916e+01	2.99993867e+04	-3.21600582e+01	2.99993867e+04	-2.59436426e+01	2.99993867e+04	-1.95060741e+01	2.99993867e+04	-1.33583770e+01	2.99993867e+04	-8.52202536e+00	2.99993867e+04	-2.21082244e+00	2.99993867e+04	3.78214932e+00	2.99993867e+04	5.62072129e+00
3.49994297e+04	-3.54794202e+01	3.49994297e+04	-3.34036114e+01	3.49994297e+04	-2.68158952e+01	3.49994297e+04	-2.05796710e+01	3.49994297e+04	-1.44635223e+01	3.49994297e+04	-9.57339590e+00	3.49994297e+04	-3.52369980e+00	3.49994297e+04	2.06707146e+00	3.49994297e+04	4.44048370e+00
3.99997578e+04	-3.68411208e+01	3.99997578e+04	-3.47318690e+01	3.99997578e+04	-2.79241268e+01	3.99997578e+04	-2.11257222e+01	3.99997578e+04	-1.52557164e+01	3.99997578e+04	-1.05308475e+01	3.99997578e+04	-4.42881496e+00	3.99997578e+04	5.94387293e-01	3.99997578e+04	3.35454589e+00
4.49994961e+04	-3.81923118e+01	4.49994961e+04	-3.57183083e+01	4.49994961e+04	-2.87798090e+01	4.49994961e+04	-2.20193512e+01	4.49994961e+04	-1.60150289e+01	4.49994961e+04	-1.13559915e+01	4.49994961e+04	-5.41000305e+00	4.49994961e+04	-8.94466933e-01	4.49994961e+04	2.24096443e+00
4.99996250e+04	-3.98810866e+01	4.99996250e+04	-3.72058961e+01	4.99996250e+04	-2.95354268e+01	4.99996250e+04	-2.27317145e+01	4.99996250e+04	-1.67304773e+01	4.99996250e+04	-1.19643542e+01	4.99996250e+04	-6.30247287e+00	4.99996250e+04	-2.12932079e+00	4.99996250e+04	1.20314630e+00
