# Supplementary material for: Intrinsic topological Weyl phase transition induced by a magnetostructural transformation in a kagome magnet
Source: Nat Commun. 2026 Apr 11;17:5063. doi: 10.1038/s41467-026-71683-7 (PMC13243550; doi:10.1038/s41467-026-71683-7)
Supplement: Supplementary file 3 — Source Data [file 41467_2026_71683_MOESM3_ESM.zip › NCOMMS-25-70324A-DataAvailability/Figure_4c_model.csv]

Q	I
1.41744224e+01	7.41746032e-02
1.41630991e+01	7.41347883e-02
1.41517848e+01	7.46004473e-02
1.41404795e+01	7.60865123e-02
1.41291833e+01	7.55886063e-02
1.41178961e+01	7.89087664e-02
1.41066179e+01	8.50285190e-02
1.40953487e+01	8.92104407e-02
1.40840885e+01	8.56815781e-02
1.40728373e+01	7.88638684e-02
1.40615951e+01	7.44666847e-02
1.40503618e+01	7.33406975e-02
1.40391375e+01	7.38976249e-02
1.40279222e+01	7.65567116e-02
1.40167159e+01	8.00551110e-02
1.40055184e+01	8.47104626e-02
1.39943300e+01	8.42640718e-02
1.39831504e+01	8.36912810e-02
1.39719798e+01	7.94204147e-02
1.39608181e+01	7.71674523e-02
1.39496653e+01	7.42554271e-02
1.39385214e+01	7.52647632e-02
1.39273865e+01	7.97284097e-02
1.39162604e+01	8.72418768e-02
1.39051432e+01	8.84960364e-02
1.38940348e+01	8.82114760e-02
1.38829354e+01	9.58949189e-02
1.38718448e+01	1.00036817e-01
1.38607630e+01	9.54181566e-02
1.38496901e+01	8.43166667e-02
1.38386261e+01	7.89413909e-02
1.38275708e+01	8.11719841e-02
1.38165244e+01	8.73716315e-02
1.38054868e+01	9.00698383e-02
1.37944581e+01	8.51043607e-02
1.37834381e+01	8.66922853e-02
1.37724270e+01	8.76334862e-02
1.37614246e+01	8.97051165e-02
1.37504310e+01	9.18547927e-02
1.37394462e+01	8.74413992e-02
1.37284702e+01	8.02030273e-02
1.37175029e+01	7.92048337e-02
1.37065444e+01	8.35672561e-02
1.36955946e+01	8.35106087e-02
1.36846536e+01	8.45571287e-02
1.36737213e+01	8.44928025e-02
1.36627977e+01	8.32921259e-02
1.36518829e+01	8.07582808e-02
1.36409768e+01	8.13989522e-02
1.36300794e+01	8.06829908e-02
1.36191907e+01	8.04718394e-02
1.36083106e+01	7.80809696e-02
1.35974393e+01	7.83061200e-02
1.35865766e+01	8.26558484e-02
1.35757227e+01	8.94565362e-02
1.35648774e+01	8.54374402e-02
1.35540407e+01	7.92157470e-02
1.35432127e+01	7.52819701e-02
1.35323934e+01	7.66760904e-02
1.35215826e+01	8.69722464e-02
1.35107806e+01	1.07177876e-01
1.34999871e+01	1.23110285e-01
1.34892023e+01	1.19166067e-01
1.34784260e+01	1.08170654e-01
1.34676584e+01	9.94638917e-02
1.34568994e+01	9.78518399e-02
1.34461489e+01	9.66483902e-02
1.34354071e+01	9.16500186e-02
1.34246738e+01	8.77231104e-02
1.34139491e+01	8.99492005e-02
1.34032330e+01	9.56641476e-02
1.33925254e+01	8.90749549e-02
1.33818263e+01	8.17391077e-02
1.33711358e+01	8.18304310e-02
1.33604539e+01	7.93134773e-02
1.33497805e+01	7.48893850e-02
1.33391155e+01	7.24972337e-02
1.33284592e+01	7.27814531e-02
1.33178113e+01	7.44107752e-02
1.33071719e+01	7.38800457e-02
1.32965410e+01	7.75846962e-02
1.32859186e+01	8.71890227e-02
1.32753047e+01	9.88510879e-02
1.32646993e+01	9.44341460e-02
1.32541023e+01	8.67644690e-02
1.32435138e+01	7.90581310e-02
1.32329337e+01	7.57407799e-02
1.32223621e+01	7.67132314e-02
1.32117990e+01	8.00436286e-02
1.32012442e+01	8.90465772e-02
1.31906979e+01	9.76906833e-02
1.31801600e+01	9.78543210e-02
1.31696306e+01	9.05557603e-02
1.31591095e+01	8.71825094e-02
1.31485969e+01	9.48344107e-02
1.31380926e+01	9.43793270e-02
1.31275967e+01	9.49363763e-02
1.31171092e+01	9.08454897e-02
1.31066301e+01	9.34167474e-02
1.30961593e+01	1.09517843e-01
1.30856969e+01	1.20492250e-01
1.30752429e+01	1.12545253e-01
1.30647972e+01	9.47358256e-02
1.30543599e+01	8.33370406e-02
1.30439308e+01	7.76985457e-02
1.30335102e+01	7.83812833e-02
1.30230978e+01	8.15591652e-02
1.30126937e+01	8.82748737e-02
1.30022980e+01	9.02540017e-02
1.29919105e+01	8.84897657e-02
1.29815314e+01	8.64334199e-02
1.29711605e+01	8.60106237e-02
1.29607979e+01	9.32119496e-02
1.29504436e+01	9.29114937e-02
1.29400976e+01	8.88456914e-02
1.29297598e+01	8.10827074e-02
1.29194303e+01	7.49639636e-02
1.29091090e+01	7.49160845e-02
1.28987960e+01	7.77272586e-02
1.28884912e+01	7.91053968e-02
1.28781946e+01	8.44084027e-02
1.28679063e+01	9.59045828e-02
1.28576261e+01	9.74091864e-02
1.28473542e+01	9.48450389e-02
1.28370905e+01	8.46018796e-02
1.28268350e+01	7.75024348e-02
1.28165876e+01	7.53662883e-02
1.28063485e+01	7.42809566e-02
1.27961175e+01	7.49622188e-02
1.27858947e+01	7.52718963e-02
1.27756800e+01	7.67287620e-02
1.27654735e+01	8.50157029e-02
1.27552752e+01	8.83218329e-02
1.27450850e+01	8.78841783e-02
1.27349030e+01	9.01721157e-02
1.27247290e+01	9.46990707e-02
1.27145632e+01	9.17153768e-02
1.27044055e+01	8.69884337e-02
1.26942560e+01	8.01079106e-02
1.26841145e+01	7.44649310e-02
1.26739811e+01	7.04942063e-02
1.26638558e+01	6.98376967e-02
1.26537386e+01	7.40533290e-02
1.26436295e+01	8.06014598e-02
1.26335285e+01	7.76230799e-02
1.26234355e+01	7.91293939e-02
1.26133506e+01	8.34420923e-02
1.26032737e+01	7.87446585e-02
1.25932049e+01	7.28220168e-02
1.25831441e+01	7.21012852e-02
1.25730914e+01	7.42842325e-02
1.25630467e+01	7.75474621e-02
1.25530100e+01	8.63793453e-02
1.25429813e+01	8.92059654e-02
1.25329606e+01	8.53678109e-02
1.25229479e+01	8.13124012e-02
1.25129433e+01	7.59773197e-02
1.25029466e+01	7.07117196e-02
1.24929579e+01	6.81297664e-02
1.24829772e+01	6.79535026e-02
1.24730044e+01	7.03800822e-02
1.24630396e+01	7.30965556e-02
1.24530828e+01	7.63547582e-02
1.24431339e+01	7.83233601e-02
1.24331929e+01	7.69121153e-02
1.24232599e+01	7.32028621e-02
1.24133349e+01	7.32024086e-02
1.24034177e+01	7.53839460e-02
1.23935085e+01	7.86315823e-02
1.23836072e+01	8.01311081e-02
1.23737138e+01	7.97503617e-02
1.23638283e+01	7.48094497e-02
1.23539507e+01	7.42987088e-02
1.23440810e+01	7.85105577e-02
1.23342191e+01	7.79159401e-02
1.23243651e+01	7.82689277e-02
1.23145190e+01	7.71518133e-02
1.23046808e+01	7.89852308e-02
1.22948504e+01	7.75557045e-02
1.22850279e+01	8.00817998e-02
1.22752132e+01	9.07261860e-02
1.22654064e+01	9.69017324e-02
1.22556074e+01	9.38400901e-02
1.22458162e+01	8.74494672e-02
1.22360328e+01	7.83022729e-02
1.22262572e+01	7.46744529e-02
1.22164895e+01	7.35761802e-02
1.22067295e+01	7.75972623e-02
1.21969774e+01	9.14430012e-02
1.21872330e+01	1.06183978e-01
1.21774964e+01	1.02239811e-01
1.21677676e+01	9.32123072e-02
1.21580466e+01	1.00773208e-01
1.21483333e+01	1.07117057e-01
1.21386277e+01	9.79493021e-02
1.21289300e+01	9.68312367e-02
1.21192399e+01	9.93875228e-02
1.21095577e+01	9.52526880e-02
1.20998831e+01	8.86286276e-02
1.20902163e+01	8.78320440e-02
1.20805571e+01	8.84719739e-02
1.20709057e+01	8.67875625e-02
1.20612620e+01	9.07801939e-02
1.20516261e+01	9.57051952e-02
1.20419978e+01	8.88309603e-02
1.20323771e+01	9.17600679e-02
1.20227642e+01	9.34772309e-02
1.20131590e+01	8.37033654e-02
1.20035614e+01	7.81780238e-02
1.19939715e+01	7.46667382e-02
1.19843892e+01	7.50718481e-02
1.19748146e+01	8.33677286e-02
1.19652477e+01	9.12864320e-02
1.19556883e+01	9.53242843e-02
1.19461367e+01	1.02921312e-01
1.19365926e+01	1.09523359e-01
1.19270562e+01	1.08779074e-01
1.19175274e+01	9.69299977e-02
1.19080061e+01	8.48150274e-02
1.18984925e+01	8.30399878e-02
1.18889865e+01	8.36110793e-02
1.18794881e+01	7.99742719e-02
1.18699973e+01	8.08754792e-02
1.18605140e+01	8.35772076e-02
1.18510384e+01	8.54646079e-02
1.18415702e+01	8.48950256e-02
1.18321097e+01	8.48388440e-02
1.18226567e+01	9.66283781e-02
1.18132113e+01	1.13351789e-01
1.18037734e+01	1.07853637e-01
1.17943430e+01	9.24540727e-02
1.17849202e+01	8.86148307e-02
1.17755048e+01	9.03234486e-02
1.17660971e+01	9.08484141e-02
1.17566968e+01	8.72011043e-02
1.17473040e+01	9.40492894e-02
1.17379187e+01	1.03141680e-01
1.17285410e+01	1.13092267e-01
1.17191707e+01	1.15881763e-01
1.17098079e+01	1.01226746e-01
1.17004525e+01	1.03204637e-01
1.16911047e+01	1.06288423e-01
1.16817643e+01	1.03024446e-01
1.16724314e+01	9.15103020e-02
1.16631059e+01	8.56609637e-02
1.16537879e+01	8.46735000e-02
1.16444773e+01	8.38467015e-02
1.16351741e+01	7.97542564e-02
1.16258784e+01	7.95397000e-02
1.16165901e+01	7.44975519e-02
1.16073092e+01	7.30617117e-02
1.15980358e+01	7.91264877e-02
1.15887697e+01	9.05631751e-02
1.15795110e+01	8.62262117e-02
1.15702598e+01	7.71749837e-02
1.15610159e+01	7.05952363e-02
1.15517794e+01	6.78692918e-02
1.15425503e+01	6.72367230e-02
1.15333285e+01	6.80511522e-02
1.15241141e+01	7.06137313e-02
1.15149071e+01	7.45254559e-02
1.15057074e+01	8.03498973e-02
1.14965151e+01	9.13937534e-02
1.14873301e+01	9.13259080e-02
1.14781525e+01	8.77913578e-02
1.14689821e+01	8.27772257e-02
1.14598191e+01	7.83924097e-02
1.14506634e+01	8.15347864e-02
1.14415151e+01	8.35239938e-02
1.14323740e+01	8.32712874e-02
1.14232403e+01	8.17723559e-02
1.14141138e+01	8.51524779e-02
1.14049946e+01	8.03861229e-02
1.13958827e+01	7.74947936e-02
1.13867781e+01	7.36482329e-02
1.13776807e+01	7.03331977e-02
1.13685907e+01	7.05461353e-02
1.13595078e+01	7.45387501e-02
1.13504323e+01	7.63327095e-02
1.13413639e+01	8.45140377e-02
1.13323029e+01	1.00072576e-01
1.13232490e+01	9.70105932e-02
1.13142024e+01	8.88519058e-02
1.13051630e+01	8.20919180e-02
1.12961308e+01	7.91445460e-02
1.12871059e+01	7.62084002e-02
1.12780881e+01	7.31909757e-02
1.12690776e+01	7.49787817e-02
1.12600742e+01	8.45086312e-02
1.12510781e+01	8.61819006e-02
1.12420891e+01	8.78214177e-02
1.12331073e+01	9.66236990e-02
1.12241327e+01	1.00734930e-01
1.12151652e+01	1.10422966e-01
1.12062049e+01	1.10515611e-01
1.11972518e+01	9.94025993e-02
1.11883058e+01	9.65494121e-02
1.11793670e+01	8.58694220e-02
1.11704353e+01	7.67910269e-02
1.11615107e+01	7.57177930e-02
1.11525933e+01	7.72347196e-02
1.11436829e+01	7.84720821e-02
1.11347797e+01	8.70542469e-02
1.11258836e+01	9.69844231e-02
1.11169946e+01	9.60136796e-02
1.11081127e+01	8.33222738e-02
1.10992380e+01	7.52687912e-02
1.10903702e+01	7.15542198e-02
1.10815096e+01	7.06314702e-02
1.10726561e+01	7.20683456e-02
1.10638096e+01	7.82213019e-02
1.10549702e+01	8.32525268e-02
1.10461378e+01	9.08344779e-02
1.10373125e+01	9.58474579e-02
1.10284943e+01	9.47723927e-02
1.10196831e+01	9.25145107e-02
1.10108789e+01	9.51843347e-02
1.10020817e+01	1.00414071e-01
1.09932916e+01	9.98474116e-02
1.09845085e+01	1.00528293e-01
1.09757324e+01	9.68358060e-02
1.09669634e+01	9.43535384e-02
1.09582013e+01	9.24135263e-02
1.09494462e+01	8.12104456e-02
1.09406982e+01	7.59846607e-02
1.09319571e+01	7.45165595e-02
1.09232230e+01	7.43178726e-02
1.09144958e+01	7.68360540e-02
1.09057757e+01	8.52991755e-02
1.08970625e+01	8.91073348e-02
1.08883562e+01	8.70274404e-02
1.08796569e+01	8.57296020e-02
1.08709646e+01	8.35367328e-02
1.08622792e+01	7.88047830e-02
1.08536007e+01	7.34424557e-02
1.08449292e+01	7.32311634e-02
1.08362646e+01	7.64997141e-02
1.08276069e+01	7.75269935e-02
1.08189561e+01	8.00635611e-02
1.08103123e+01	8.14371765e-02
1.08016753e+01	7.80432598e-02
1.07930453e+01	7.22103810e-02
1.07844221e+01	7.00834333e-02
1.07758058e+01	7.16364028e-02
1.07671964e+01	7.66648572e-02
1.07585939e+01	9.01978635e-02
1.07499982e+01	1.04897447e-01
1.07414095e+01	1.21967058e-01
1.07328275e+01	1.22104984e-01
1.07242525e+01	1.04004465e-01
1.07156842e+01	8.55675824e-02
1.07071229e+01	7.87349668e-02
1.06985683e+01	8.22138507e-02
1.06900206e+01	9.72007243e-02
1.06814797e+01	9.90983511e-02
1.06729457e+01	9.80170887e-02
1.06644184e+01	1.09235096e-01
1.06558980e+01	1.24336761e-01
1.06473843e+01	1.15526398e-01
1.06388775e+01	1.01986362e-01
1.06303775e+01	9.32284546e-02
1.06218842e+01	9.73417518e-02
1.06133978e+01	1.15598006e-01
1.06049181e+01	1.12181077e-01
1.05964452e+01	1.02758638e-01
1.05879790e+01	1.00988770e-01
1.05795196e+01	9.93161370e-02
1.05710670e+01	1.02031727e-01
1.05626211e+01	9.31458801e-02
1.05541820e+01	9.13379909e-02
1.05457496e+01	8.59704549e-02
1.05373239e+01	8.23905671e-02
1.05289050e+01	8.25403177e-02
1.05204928e+01	8.29762673e-02
1.05120873e+01	7.62569500e-02
1.05036885e+01	7.30110875e-02
1.04952965e+01	7.48967070e-02
1.04869111e+01	8.40253463e-02
1.04785324e+01	1.04188985e-01
1.04701605e+01	1.17109006e-01
1.04617952e+01	1.12452904e-01
1.04534366e+01	1.16287535e-01
1.04450847e+01	1.25714859e-01
1.04367394e+01	1.27564008e-01
1.04284008e+01	1.19993460e-01
1.04200689e+01	1.04597034e-01
1.04117436e+01	8.50350871e-02
1.04034250e+01	7.48939832e-02
1.03951130e+01	7.14281864e-02
1.03868076e+01	6.95725014e-02
1.03785089e+01	6.88614323e-02
1.03702168e+01	7.10631342e-02
1.03619314e+01	8.02375841e-02
1.03536525e+01	9.09518668e-02
1.03453803e+01	8.63357185e-02
1.03371147e+01	7.86535637e-02
1.03288557e+01	7.25697764e-02
1.03206032e+01	7.14780056e-02
1.03123574e+01	7.58922707e-02
1.03041181e+01	8.83792108e-02
1.02958855e+01	9.89662095e-02
1.02876594e+01	1.08840173e-01
1.02794399e+01	1.04596813e-01
1.02712269e+01	9.20334637e-02
1.02630205e+01	8.64631479e-02
1.02548207e+01	8.48827947e-02
1.02466274e+01	8.53438418e-02
1.02384406e+01	8.78785675e-02
1.02302604e+01	9.52174165e-02
1.02220867e+01	1.14866538e-01
1.02139196e+01	1.15658996e-01
1.02057589e+01	1.10825276e-01
1.01976048e+01	1.03881300e-01
1.01894572e+01	9.19424853e-02
1.01813161e+01	7.92391088e-02
1.01731816e+01	7.20167163e-02
1.01650535e+01	6.93352141e-02
1.01569319e+01	6.98610255e-02
1.01488168e+01	7.52255155e-02
1.01407081e+01	8.89659035e-02
1.01326060e+01	9.80922077e-02
1.01245103e+01	8.93446731e-02
1.01164211e+01	8.17110197e-02
1.01083383e+01	8.28919688e-02
1.01002620e+01	7.96911402e-02
1.00921922e+01	7.16683946e-02
1.00841288e+01	6.70756842e-02
1.00760718e+01	6.51725313e-02
1.00680213e+01	6.46017315e-02
1.00599772e+01	6.50005424e-02
1.00519395e+01	6.70899877e-02
1.00439083e+01	7.37516782e-02
1.00358834e+01	8.04931321e-02
1.00278650e+01	7.64416571e-02
1.00198530e+01	7.11087630e-02
1.00118474e+01	6.83189448e-02
1.00038481e+01	6.84870907e-02
9.99585530e+00	7.04523736e-02
9.98786884e+00	7.52321090e-02
9.97988876e+00	8.70493324e-02
9.97191506e+00	9.73398182e-02
9.96394772e+00	9.31814699e-02
9.95598675e+00	8.64259632e-02
9.94803214e+00	8.31779901e-02
9.94008388e+00	7.68549001e-02
9.93214197e+00	7.62288187e-02
9.92420640e+00	8.57251543e-02
9.91627717e+00	1.02201727e-01
9.90835428e+00	1.09189546e-01
9.90043771e+00	9.73010394e-02
9.89252747e+00	8.20557498e-02
9.88462354e+00	7.57951320e-02
9.87672593e+00	7.60721099e-02
9.86883462e+00	8.05683727e-02
9.86094962e+00	8.24046324e-02
9.85307092e+00	8.43164324e-02
9.84519851e+00	8.31761518e-02
9.83733238e+00	8.68841233e-02
9.82947254e+00	9.27701783e-02
9.82161898e+00	9.33634239e-02
9.81377169e+00	8.06323791e-02
9.80593067e+00	7.28341189e-02
9.79809591e+00	6.83226262e-02
9.79026741e+00	6.61280123e-02
9.78244516e+00	6.58373601e-02
9.77462916e+00	6.63982503e-02
9.76681940e+00	6.75838407e-02
9.75901588e+00	7.03911614e-02
9.75121860e+00	8.07471151e-02
9.74342754e+00	1.03098318e-01
9.73564270e+00	9.97774665e-02
9.72786409e+00	8.15116449e-02
9.72009168e+00	7.22498054e-02
9.71232549e+00	6.84516711e-02
9.70456549e+00	6.73925345e-02
9.69681170e+00	6.60591383e-02
9.68906410e+00	6.45273155e-02
9.68132268e+00	6.39797756e-02
9.67358745e+00	6.42294135e-02
9.66585840e+00	6.54709940e-02
9.65813552e+00	6.91641570e-02
9.65041881e+00	7.96123757e-02
9.64270827e+00	8.92713571e-02
9.63500388e+00	8.07528725e-02
9.62730565e+00	7.27558311e-02
9.61961356e+00	7.05757986e-02
9.61192762e+00	7.33983609e-02
9.60424782e+00	8.48159931e-02
9.59657415e+00	1.05792096e-01
9.58890662e+00	1.25903414e-01
9.58124520e+00	1.14741070e-01
9.57358991e+00	9.15799908e-02
9.56594073e+00	8.37986931e-02
9.55829766e+00	9.01294966e-02
9.55066069e+00	8.66894886e-02
9.54302983e+00	7.89381148e-02
9.53540506e+00	7.79038506e-02
9.52778638e+00	7.84484000e-02
9.52017379e+00	7.98751607e-02
9.51256727e+00	8.11442095e-02
9.50496684e+00	7.89143230e-02
9.49737247e+00	8.09395669e-02
9.48978417e+00	7.83004677e-02
9.48220193e+00	7.51533411e-02
9.47462574e+00	7.36565931e-02
9.46705561e+00	7.51309945e-02
9.45949153e+00	8.33806875e-02
9.45193348e+00	9.42190743e-02
9.44438148e+00	9.56746792e-02
9.43683550e+00	8.78485145e-02
9.42929556e+00	7.89837298e-02
9.42176163e+00	7.93331312e-02
9.41423373e+00	8.67263819e-02
9.40671183e+00	9.74958261e-02
9.39919595e+00	1.08029928e-01
9.39168606e+00	1.02851872e-01
9.38418218e+00	1.04208847e-01
9.37668429e+00	1.09046626e-01
9.36919239e+00	1.22809738e-01
9.36170647e+00	1.42758735e-01
9.35422654e+00	1.31578516e-01
9.34675257e+00	1.00649643e-01
9.33928458e+00	8.44085883e-02
9.33182255e+00	8.06214870e-02
9.32436649e+00	8.51378532e-02
9.31691638e+00	9.04333000e-02
9.30947221e+00	1.06759608e-01
9.30203400e+00	1.16955278e-01
9.29460173e+00	1.06963257e-01
9.28717539e+00	1.04142893e-01
9.27975499e+00	9.82465447e-02
9.27234051e+00	8.58476161e-02
9.26493195e+00	7.71518915e-02
9.25752932e+00	7.53841049e-02
9.25013259e+00	8.12032489e-02
9.24274178e+00	9.45008299e-02
9.23535686e+00	9.72503660e-02
9.22797785e+00	9.66324363e-02
9.22060473e+00	9.10214899e-02
9.21323750e+00	8.97382429e-02
9.20587615e+00	8.65845303e-02
9.19852069e+00	7.81821439e-02
9.19117110e+00	7.22625162e-02
9.18382738e+00	6.99361966e-02
9.17648952e+00	6.95020954e-02
9.16915753e+00	6.90292186e-02
9.16183139e+00	6.94510556e-02
9.15451111e+00	7.53870301e-02
9.14719667e+00	8.53303375e-02
9.13988808e+00	7.83515316e-02
9.13258532e+00	6.99437790e-02
9.12528840e+00	6.60150833e-02
9.11799730e+00	6.43063175e-02
9.11071203e+00	6.37942567e-02
9.10343258e+00	6.43423634e-02
9.09615895e+00	6.51000848e-02
9.08889112e+00	6.50748892e-02
9.08162910e+00	6.58639328e-02
9.07437288e+00	6.67484479e-02
9.06712245e+00	6.90751698e-02
9.05987782e+00	7.63489931e-02
9.05263897e+00	9.38934089e-02
9.04540591e+00	1.07533933e-01
9.03817862e+00	1.04186320e-01
9.03095711e+00	9.74152293e-02
9.02374136e+00	9.72919271e-02
9.01653138e+00	9.79980629e-02
9.00932716e+00	9.76099468e-02
9.00212869e+00	1.10571390e-01
8.99493597e+00	1.28087553e-01
8.98774900e+00	1.50920487e-01
8.98056777e+00	1.54708309e-01
8.97339227e+00	1.37329421e-01
8.96622251e+00	1.13744725e-01
8.95905847e+00	9.28716998e-02
8.95190016e+00	7.87753739e-02
8.94474756e+00	7.22100839e-02
8.93760068e+00	6.94378826e-02
8.93045951e+00	6.91744797e-02
8.92332404e+00	7.21000558e-02
8.91619427e+00	8.07284490e-02
8.90907019e+00	8.97685004e-02
8.90195181e+00	9.39696062e-02
8.89483911e+00	1.00590286e-01
8.88773209e+00	9.90307271e-02
8.88063075e+00	1.00428385e-01
8.87353508e+00	9.09738896e-02
8.86644508e+00	8.27114917e-02
8.85936075e+00	8.08624979e-02
8.85228207e+00	8.40461593e-02
8.84520905e+00	9.88932852e-02
8.83814168e+00	1.14587449e-01
8.83107995e+00	1.02430759e-01
8.82402386e+00	8.91104565e-02
8.81697341e+00	9.18483805e-02
8.80992859e+00	1.07461419e-01
8.80288940e+00	1.13242393e-01
8.79585583e+00	1.04848921e-01
8.78882788e+00	1.01052202e-01
8.78180555e+00	9.54632086e-02
8.77478882e+00	8.56901202e-02
8.76777770e+00	7.72924444e-02
8.76077217e+00	7.53099069e-02
8.75377225e+00	8.10378123e-02
8.74677791e+00	9.86308078e-02
8.73978917e+00	1.09075499e-01
8.73280600e+00	1.06228005e-01
8.72582842e+00	1.19936899e-01
8.71885640e+00	1.35206673e-01
8.71188996e+00	1.24618203e-01
8.70492908e+00	1.01909225e-01
8.69797376e+00	9.54584250e-02
8.69102400e+00	1.13500710e-01
8.68407979e+00	1.44376438e-01
8.67714112e+00	1.33123119e-01
8.67020800e+00	1.10320604e-01
8.66328042e+00	8.90626096e-02
8.65635837e+00	7.86745366e-02
8.64944185e+00	7.47201960e-02
8.64253085e+00	7.47796144e-02
8.63562538e+00	7.73026554e-02
8.62872542e+00	8.42152569e-02
8.62183097e+00	8.75704751e-02
8.61494203e+00	8.45842667e-02
8.60805859e+00	7.60267551e-02
8.60118066e+00	7.25743058e-02
8.59430821e+00	7.60439936e-02
8.58744126e+00	8.69146181e-02
8.58057979e+00	8.89846434e-02
8.57372380e+00	7.76514164e-02
8.56687329e+00	6.98000240e-02
8.56002825e+00	6.63355066e-02
8.55318868e+00	6.50645429e-02
8.54635457e+00	6.49549685e-02
8.53952592e+00	6.58166515e-02
8.53270272e+00	6.77017707e-02
8.52588498e+00	7.08666813e-02
8.51907268e+00	7.88971220e-02
8.51226582e+00	9.91293604e-02
8.50546441e+00	1.30568369e-01
8.49866842e+00	1.33082214e-01
8.49187786e+00	1.11392007e-01
8.48509273e+00	9.62029194e-02
8.47831302e+00	9.82105902e-02
8.47153872e+00	1.12710430e-01
8.46476983e+00	1.14966569e-01
8.45800635e+00	9.81843659e-02
8.45124828e+00	8.35648362e-02
8.44449560e+00	7.81304519e-02
8.43774832e+00	7.70960431e-02
8.43100642e+00	8.00172177e-02
8.42426991e+00	9.35053189e-02
8.41753879e+00	1.29717696e-01
8.41081304e+00	1.69504022e-01
8.40409266e+00	1.57995727e-01
8.39737765e+00	1.24237923e-01
8.39066800e+00	1.00651726e-01
8.38396372e+00	8.56433673e-02
8.37726479e+00	8.29449306e-02
8.37057121e+00	8.94617486e-02
8.36388298e+00	8.47982357e-02
8.35720009e+00	7.49006773e-02
8.35052254e+00	6.96296332e-02
8.34385032e+00	6.78796662e-02
8.33718343e+00	6.86995652e-02
8.33052187e+00	7.31735553e-02
8.32386563e+00	8.28081196e-02
8.31721471e+00	9.05878471e-02
8.31056910e+00	9.05043710e-02
8.30392880e+00	8.70086505e-02
8.29729380e+00	9.47150964e-02
8.29066410e+00	1.11131258e-01
8.28403970e+00	1.19769746e-01
8.27742059e+00	1.14613277e-01
8.27080677e+00	1.10246086e-01
8.26419823e+00	9.96188027e-02
8.25759497e+00	9.75723634e-02
8.25099699e+00	9.52662576e-02
8.24440427e+00	9.23225396e-02
8.23781683e+00	8.40432303e-02
8.23123464e+00	7.90895423e-02
8.22465771e+00	7.73021970e-02
8.21808604e+00	7.80145982e-02
8.21151961e+00	8.52173130e-02
8.20495844e+00	8.82839752e-02
8.19840250e+00	8.00409665e-02
8.19185180e+00	7.16857937e-02
8.18530633e+00	6.69138744e-02
8.17876609e+00	6.45052469e-02
8.17223108e+00	6.35166755e-02
8.16570128e+00	6.34555283e-02
8.15917670e+00	6.40861683e-02
8.15265734e+00	6.46792280e-02
8.14614318e+00	6.58605328e-02
8.13963422e+00	6.74022639e-02
8.13313047e+00	7.10165580e-02
8.12663191e+00	7.57617468e-02
8.12013854e+00	7.85206264e-02
8.11365036e+00	7.92207847e-02
8.10716736e+00	8.00791897e-02
8.10068954e+00	8.53567856e-02
8.09421690e+00	9.63945136e-02
8.08774942e+00	1.16456244e-01
8.08128711e+00	1.21856511e-01
8.07482997e+00	1.12334582e-01
8.06837798e+00	1.24596025e-01
8.06193115e+00	1.45227855e-01
8.05548946e+00	1.52321456e-01
8.04905292e+00	1.58855236e-01
8.04262153e+00	1.38607360e-01
8.03619527e+00	1.09633054e-01
8.02977414e+00	8.66625121e-02
8.02335815e+00	7.46707987e-02
8.01694728e+00	6.89579831e-02
8.01054153e+00	6.61663133e-02
8.00414090e+00	6.47878278e-02
7.99774538e+00	6.39650451e-02
7.99135497e+00	6.35392946e-02
7.98496966e+00	6.36888418e-02
7.97858946e+00	6.46137928e-02
7.97221435e+00	6.61521324e-02
7.96584433e+00	6.91700584e-02
7.95947941e+00	7.78281809e-02
7.95311957e+00	9.43004262e-02
7.94676480e+00	1.03554688e-01
7.94041512e+00	1.06201771e-01
7.93407051e+00	9.71507799e-02
7.92773096e+00	8.15670175e-02
7.92139648e+00	7.14967435e-02
7.91506706e+00	6.61079932e-02
7.90874270e+00	6.34434189e-02
7.90242338e+00	6.20779975e-02
7.89610912e+00	6.13235570e-02
7.88979990e+00	6.08857706e-02
7.88349572e+00	6.06507397e-02
7.87719658e+00	6.06284767e-02
7.87090247e+00	6.10022490e-02
7.86461338e+00	6.20312010e-02
7.85832932e+00	6.25136577e-02
7.85205028e+00	6.14661999e-02
7.84577626e+00	6.05853502e-02
7.83950725e+00	6.01479792e-02
7.83324324e+00	5.99502089e-02
7.82698425e+00	5.98646961e-02
7.82073025e+00	5.98381570e-02
7.81448124e+00	5.98505596e-02
7.80823723e+00	5.98969552e-02
7.80199821e+00	5.99820775e-02
7.79576417e+00	6.01232297e-02
7.78953511e+00	6.03713084e-02
7.78331102e+00	6.08982378e-02
7.77709191e+00	6.21734083e-02
7.77087777e+00	6.47200012e-02
7.76466859e+00	6.59537454e-02
7.75846437e+00	6.42108144e-02
7.75226510e+00	6.29422667e-02
7.74607079e+00	6.28135717e-02
7.73988143e+00	6.37982534e-02
7.73369701e+00	6.63414828e-02
7.72751753e+00	6.98888546e-02
7.72134299e+00	7.27218564e-02
7.71517338e+00	8.08213314e-02
7.70900870e+00	9.88149166e-02
7.70284895e+00	1.12849354e-01
7.69669411e+00	1.11888035e-01
7.69054419e+00	9.73052145e-02
7.68439919e+00	8.61970867e-02
7.67825909e+00	8.09999397e-02
7.67212390e+00	8.12807423e-02
7.66599361e+00	9.21655324e-02
7.65986821e+00	1.16337439e-01
7.65374771e+00	1.36699928e-01
7.64763210e+00	1.41864668e-01
7.64152138e+00	1.17820848e-01
7.63541553e+00	9.15956638e-02
7.62931457e+00	7.74143495e-02
7.62321848e+00	7.09150140e-02
7.61712725e+00	6.79493745e-02
7.61104090e+00	6.69698103e-02
7.60495940e+00	6.79482538e-02
7.59888277e+00	7.21555162e-02
7.59281098e+00	8.09608613e-02
7.58674405e+00	8.68005693e-02
7.58068197e+00	8.16986835e-02
7.57462473e+00	7.83225926e-02
7.56857232e+00	8.27583109e-02
7.56252475e+00	9.53621731e-02
7.55648202e+00	1.09590141e-01
7.55044411e+00	1.19660394e-01
7.54441102e+00	1.29988552e-01
7.53838275e+00	1.34917947e-01
7.53235930e+00	1.38619737e-01
7.52634066e+00	1.37080298e-01
7.52032683e+00	1.24807282e-01
7.51431780e+00	1.00771152e-01
7.50831358e+00	8.39768080e-02
7.50231415e+00	7.45006916e-02
7.49631951e+00	6.95410268e-02
7.49032966e+00	6.78261900e-02
7.48434460e+00	6.76948914e-02
7.47836432e+00	6.73083996e-02
7.47238881e+00	6.73891561e-02
7.46641808e+00	6.62273869e-02
7.46045212e+00	6.43152250e-02
7.45449092e+00	6.32042082e-02
7.44853449e+00	6.28107608e-02
7.44258281e+00	6.28794581e-02
7.43663589e+00	6.33839129e-02
7.43069372e+00	6.46479398e-02
7.42475630e+00	6.75670801e-02
7.41882362e+00	7.30813486e-02
7.41289568e+00	7.96519792e-02
7.40697247e+00	8.56528007e-02
7.40105400e+00	8.51369513e-02
7.39514026e+00	7.93470211e-02
7.38923123e+00	7.69714404e-02
7.38332693e+00	8.09058209e-02
7.37742735e+00	9.55384445e-02
7.37153248e+00	1.30816663e-01
7.36564232e+00	1.89574457e-01
7.35975686e+00	2.36501390e-01
7.35387611e+00	2.21744263e-01
7.34800005e+00	1.70509875e-01
7.34212869e+00	1.22762882e-01
7.33626202e+00	9.41512555e-02
7.33040003e+00	8.00860207e-02
7.32454273e+00	7.34273387e-02
7.31869011e+00	7.03341326e-02
7.31284216e+00	6.92521395e-02
7.30699888e+00	6.99288528e-02
7.30116028e+00	7.36357106e-02
7.29532633e+00	8.41946706e-02
7.28949705e+00	1.05780614e-01
7.28367242e+00	1.24990209e-01
7.27785245e+00	1.27081950e-01
7.27203713e+00	1.13850672e-01
7.26622645e+00	1.10473972e-01
7.26042041e+00	1.17704651e-01
7.25461902e+00	1.14676133e-01
7.24882225e+00	9.89880602e-02
7.24303012e+00	8.30084499e-02
7.23724261e+00	7.29057476e-02
7.23145973e+00	6.78562767e-02
7.22568147e+00	6.55689455e-02
7.21990782e+00	6.49851864e-02
7.21413879e+00	6.62994528e-02
7.20837437e+00	6.96659312e-02
7.20261455e+00	7.21032083e-02
7.19685933e+00	7.11208884e-02
7.19110871e+00	6.78454132e-02
7.18536268e+00	6.44851894e-02
7.17962124e+00	6.25174795e-02
7.17388439e+00	6.15521203e-02
7.16815213e+00	6.10893443e-02
7.16242444e+00	6.08749792e-02
7.15670133e+00	6.08021451e-02
7.15098279e+00	6.08302969e-02
7.14526882e+00	6.09524314e-02
7.13955941e+00	6.11913151e-02
7.13385457e+00	6.16341888e-02
7.12815428e+00	6.25256730e-02
7.12245854e+00	6.42769809e-02
7.11676736e+00	6.67164201e-02
7.11108072e+00	6.81702588e-02
7.10539863e+00	6.97135147e-02
7.09972107e+00	7.19276230e-02
7.09404805e+00	7.74872318e-02
7.08837956e+00	9.19455431e-02
7.08271560e+00	1.21076650e-01
7.07705617e+00	1.53890912e-01
7.07140126e+00	1.58810577e-01
7.06575086e+00	1.26555147e-01
7.06010498e+00	9.67560233e-02
7.05446361e+00	8.12885185e-02
7.04882674e+00	7.55470235e-02
7.04319438e+00	7.72521600e-02
7.03756652e+00	8.82348878e-02
7.03194315e+00	1.05756359e-01
7.02632428e+00	1.04222350e-01
7.02070990e+00	8.71457232e-02
7.01510000e+00	7.46614843e-02
7.00949458e+00	6.83927039e-02
7.00389364e+00	6.54895333e-02
6.99829717e+00	6.41593163e-02
6.99270518e+00	6.36279633e-02
6.98711765e+00	6.36058393e-02
6.98153459e+00	6.40550978e-02
6.97595599e+00	6.52219092e-02
6.97038184e+00	6.80467358e-02
6.96481215e+00	7.47343519e-02
6.95924690e+00	8.75891141e-02
6.95368610e+00	1.00487386e-01
6.94812975e+00	1.08137952e-01
6.94257783e+00	1.09951300e-01
6.93703035e+00	1.08013475e-01
6.93148730e+00	1.14411873e-01
6.92594868e+00	1.17550693e-01
6.92041448e+00	1.14557245e-01
6.91488471e+00	9.95341709e-02
6.90935935e+00	8.38772531e-02
6.90383841e+00	7.52075040e-02
6.89832187e+00	7.18508648e-02
6.89280975e+00	7.19722496e-02
6.88730203e+00	7.62432731e-02
6.88179870e+00	8.89960399e-02
6.87629978e+00	1.16216535e-01
6.87080524e+00	1.47034358e-01
6.86531510e+00	1.49846797e-01
6.85982934e+00	1.23482926e-01
6.85434797e+00	9.83492636e-02
6.84887097e+00	8.61545900e-02
6.84339835e+00	8.51481544e-02
6.83793010e+00	9.61232432e-02
6.83246622e+00	1.22280097e-01
6.82700671e+00	1.50978669e-01
6.82155156e+00	1.67124205e-01
6.81610076e+00	1.59662164e-01
6.81065432e+00	1.37527804e-01
6.80521223e+00	1.34215678e-01
6.79977449e+00	1.39196221e-01
6.79434109e+00	1.29581396e-01
6.78891203e+00	1.18008458e-01
6.78348731e+00	1.18643855e-01
6.77806693e+00	1.23205176e-01
6.77265087e+00	1.13597890e-01
6.76723914e+00	1.03870833e-01
6.76183174e+00	1.03688260e-01
6.75642865e+00	1.21574940e-01
6.75102988e+00	1.52786373e-01
6.74563543e+00	1.55793629e-01
6.74024528e+00	1.24096688e-01
6.73485944e+00	9.50673729e-02
6.72947790e+00	7.88881714e-02
6.72410066e+00	7.09270626e-02
6.71872772e+00	6.68830629e-02
6.71335907e+00	6.46446328e-02
6.70799471e+00	6.32909874e-02
6.70263463e+00	6.24102404e-02
6.69727884e+00	6.18058989e-02
6.69192732e+00	6.13773045e-02
6.68658008e+00	6.10696045e-02
6.68123712e+00	6.08520614e-02
6.67589842e+00	6.07086300e-02
6.67056398e+00	6.06362931e-02
6.66523381e+00	6.06566789e-02
6.65990789e+00	6.08561952e-02
6.65458623e+00	6.14133713e-02
6.64926883e+00	6.24166917e-02
6.64395567e+00	6.30807556e-02
6.63864675e+00	6.26665584e-02
6.63334208e+00	6.22832490e-02
6.62804164e+00	6.26010971e-02
6.62274544e+00	6.42059578e-02
6.61745347e+00	6.85320506e-02
6.61216572e+00	7.70232124e-02
6.60688221e+00	8.52848182e-02
6.60160291e+00	8.22076749e-02
6.59632783e+00	7.39572733e-02
6.59105696e+00	6.84472836e-02
6.58579031e+00	6.60756608e-02
6.58052786e+00	6.56390756e-02
6.57526962e+00	6.66199754e-02
6.57001557e+00	6.97127928e-02
6.56476573e+00	7.78634824e-02
6.55952008e+00	9.63682548e-02
6.55427862e+00	1.25394996e-01
6.54904135e+00	1.39543679e-01
6.54380826e+00	1.21794688e-01
6.53857935e+00	1.00666939e-01
6.53335462e+00	9.26416888e-02
6.52813406e+00	9.80818299e-02
6.52291768e+00	1.14448434e-01
6.51770546e+00	1.36397086e-01
6.51249740e+00	1.45329998e-01
6.50729351e+00	1.38526074e-01
6.50209377e+00	1.30922115e-01
6.49689819e+00	1.25086652e-01
6.49170676e+00	1.15366573e-01
6.48651947e+00	1.07750437e-01
6.48133633e+00	1.17395083e-01
6.47615734e+00	1.46133787e-01
6.47098247e+00	1.61686927e-01
6.46581175e+00	1.36889935e-01
6.46064515e+00	1.04376939e-01
6.45548268e+00	8.38164395e-02
6.45032434e+00	7.33421907e-02
6.44517011e+00	6.81139540e-02
6.44002001e+00	6.53340796e-02
6.43487401e+00	6.37537454e-02
6.42973213e+00	6.28669904e-02
6.42459436e+00	6.25277734e-02
6.41946069e+00	6.27000328e-02
6.41433113e+00	6.30042416e-02
6.40920566e+00	6.28615243e-02
6.40408429e+00	6.30889172e-02
6.39896700e+00	6.43822310e-02
6.39385381e+00	6.58184066e-02
6.38874470e+00	6.50963805e-02
6.38363967e+00	6.31954862e-02
6.37853872e+00	6.19114662e-02
6.37344185e+00	6.14338297e-02
6.36834905e+00	6.13687635e-02
6.36326031e+00	6.17145180e-02
6.35817565e+00	6.28073283e-02
6.35309504e+00	6.40842378e-02
6.34801849e+00	6.38632717e-02
6.34294600e+00	6.28620149e-02
6.33787756e+00	6.21778664e-02
6.33281318e+00	6.20984360e-02
6.32775283e+00	6.24455277e-02
6.32269653e+00	6.23184739e-02
6.31764427e+00	6.18043196e-02
6.31259605e+00	6.15061085e-02
6.30755185e+00	6.15217608e-02
6.30251169e+00	6.17767706e-02
6.29747556e+00	6.22289513e-02
6.29244344e+00	6.28973231e-02
6.28741535e+00	6.38724072e-02
6.28239128e+00	6.53838289e-02
6.27737122e+00	6.79547406e-02
6.27235517e+00	7.26495152e-02
6.26734312e+00	8.13323077e-02
6.26233509e+00	9.67482548e-02
6.25733105e+00	1.21897803e-01
6.25233101e+00	1.47316852e-01
6.24733496e+00	1.59366307e-01
6.24234291e+00	1.85944491e-01
6.23735484e+00	2.28861572e-01
6.23237076e+00	2.31924809e-01
6.22739066e+00	1.94016902e-01
6.22241454e+00	1.49424918e-01
6.21744240e+00	1.13358710e-01
6.21247422e+00	9.17554539e-02
6.20751002e+00	8.10413844e-02
6.20254978e+00	7.69936132e-02
6.19759351e+00	7.82733737e-02
6.19264119e+00	8.60139161e-02
6.18769284e+00	1.00544264e-01
6.18274843e+00	1.13872495e-01
6.17780798e+00	1.23045533e-01
6.17287147e+00	1.32210816e-01
6.16793890e+00	1.34046939e-01
6.16301028e+00	1.21294460e-01
6.15808559e+00	1.00045476e-01
6.15316484e+00	8.46577111e-02
6.14824802e+00	7.72716754e-02
6.14333513e+00	7.51449375e-02
6.13842616e+00	7.52032754e-02
6.13352112e+00	7.60033181e-02
6.12861999e+00	8.08597761e-02
6.12372278e+00	9.58959762e-02
6.11882948e+00	1.26419950e-01
6.11394009e+00	1.63000989e-01
6.10905461e+00	1.70387847e-01
6.10417303e+00	1.55502329e-01
6.09929535e+00	1.49030416e-01
6.09442156e+00	1.41297676e-01
6.08955168e+00	1.19216818e-01
6.08468568e+00	9.60144390e-02
6.07982357e+00	8.11291219e-02
6.07496534e+00	7.34293970e-02
6.07011099e+00	6.99042845e-02
6.06526053e+00	6.88670877e-02
6.06041393e+00	6.97384919e-02
6.05557121e+00	7.18612537e-02
6.05073236e+00	7.32497125e-02
6.04589738e+00	7.44214052e-02
6.04106625e+00	7.97762990e-02
6.03623899e+00	9.44174917e-02
6.03141559e+00	1.21241647e-01
6.02659603e+00	1.48965695e-01
6.02178033e+00	1.59920570e-01
6.01696848e+00	1.56068805e-01
6.01216046e+00	1.34994469e-01
6.00735629e+00	1.18423136e-01
6.00255596e+00	1.20248575e-01
5.99775947e+00	1.33415017e-01
5.99296680e+00	1.38509696e-01
5.98817797e+00	1.27261997e-01
5.98339296e+00	1.04902722e-01
5.97861177e+00	8.66504896e-02
5.97383440e+00	7.63188041e-02
5.96906085e+00	7.16503133e-02
5.96429112e+00	7.07691834e-02
5.95952519e+00	7.40703962e-02
5.95476307e+00	8.40084726e-02
5.95000476e+00	1.02004057e-01
5.94525025e+00	1.19512265e-01
5.94049954e+00	1.22610981e-01
5.93575262e+00	1.09326235e-01
5.93100949e+00	9.05943166e-02
5.92627016e+00	7.68648208e-02
5.92153461e+00	6.91722064e-02
5.91680284e+00	6.52290786e-02
5.91207485e+00	6.31951033e-02
5.90735064e+00	6.21609219e-02
5.90263021e+00	6.17492859e-02
5.89791355e+00	6.16955775e-02
5.89320065e+00	6.14886791e-02
5.88849152e+00	6.09440793e-02
5.88378615e+00	6.04430997e-02
5.87908454e+00	6.01531393e-02
5.87438669e+00	6.00642693e-02
5.86969259e+00	6.01857544e-02
5.86500225e+00	6.06661124e-02
5.86031564e+00	6.18221206e-02
5.85563279e+00	6.39093981e-02
5.85095367e+00	6.63046755e-02
5.84627829e+00	6.75852196e-02
5.84160665e+00	6.80300149e-02
5.83693874e+00	6.75666849e-02
5.83227456e+00	6.80327215e-02
5.82761410e+00	7.18984940e-02
5.82295737e+00	7.92322818e-02
5.81830436e+00	8.50169034e-02
5.81365507e+00	8.51413519e-02
5.80900949e+00	7.93962911e-02
5.80436762e+00	7.20765060e-02
5.79972946e+00	6.74210767e-02
5.79509501e+00	6.57726051e-02
5.79046426e+00	6.54450020e-02
5.78583721e+00	6.42354816e-02
5.78121386e+00	6.24522129e-02
5.77659419e+00	6.11044706e-02
5.77197822e+00	6.03377123e-02
5.76736594e+00	5.99540408e-02
5.76275735e+00	5.97785182e-02
5.75815243e+00	5.97187676e-02
5.75355119e+00	5.97335304e-02
5.74895363e+00	5.98063409e-02
5.74435975e+00	5.99335230e-02
5.73976953e+00	6.01198603e-02
5.73518298e+00	6.03783972e-02
5.73060010e+00	6.07336176e-02
5.72602087e+00	6.12316042e-02
5.72144531e+00	6.19771732e-02
5.71687340e+00	6.32779706e-02
5.71230514e+00	6.60383606e-02
5.70774053e+00	7.21640316e-02
5.70317957e+00	8.36514137e-02
5.69862225e+00	9.84692052e-02
5.69406858e+00	1.05321288e-01
5.68951854e+00	9.78759419e-02
5.68497214e+00	8.58118178e-02
5.68042937e+00	7.75771145e-02
5.67589023e+00	7.45360665e-02
5.67135471e+00	7.63427150e-02
5.66682282e+00	8.41115842e-02
5.66229455e+00	1.00192493e-01
5.65776990e+00	1.24730439e-01
5.65324886e+00	1.53145816e-01
5.64873144e+00	1.86137119e-01
5.64421762e+00	2.14916325e-01
5.63970741e+00	2.08837496e-01
5.63520080e+00	1.69608236e-01
5.63069780e+00	1.35274443e-01
5.62619839e+00	1.24427019e-01
5.62170257e+00	1.41594236e-01
5.61721035e+00	1.83852494e-01
5.61272172e+00	2.26923529e-01
5.60823667e+00	2.35589100e-01
5.60375521e+00	2.19593409e-01
5.59927732e+00	2.10308062e-01
5.59480302e+00	2.09477101e-01
5.59033229e+00	1.87225924e-01
5.58586513e+00	1.46036363e-01
5.58140154e+00	1.10867286e-01
5.57694151e+00	8.92235204e-02
5.57248505e+00	7.75796272e-02
5.56803215e+00	7.13847268e-02
5.56358281e+00	6.79132353e-02
5.55913702e+00	6.58954719e-02
5.55469478e+00	6.48848695e-02
5.55025610e+00	6.49632408e-02
5.54582096e+00	6.64119977e-02
5.54138936e+00	6.89100156e-02
5.53696130e+00	7.01328273e-02
5.53253678e+00	6.81169414e-02
5.52811580e+00	6.51147910e-02
5.52369835e+00	6.30478373e-02
5.51928442e+00	6.22643586e-02
5.51487403e+00	6.24673416e-02
5.51046715e+00	6.28969584e-02
5.50606380e+00	6.24567018e-02
5.50166397e+00	6.13926426e-02
5.49726765e+00	6.04949427e-02
5.49287484e+00	6.00010249e-02
5.48848554e+00	5.98752726e-02
5.48409975e+00	6.01564581e-02
5.47971747e+00	6.11710998e-02
5.47533868e+00	6.35569742e-02
5.47096340e+00	6.77663505e-02
5.46659161e+00	7.25608822e-02
5.46222331e+00	7.47334083e-02
5.45785850e+00	7.25571950e-02
5.45349718e+00	6.78416914e-02
5.44913934e+00	6.37661964e-02
5.44478499e+00	6.12570734e-02
5.44043411e+00	5.99328320e-02
5.43608671e+00	5.92827514e-02
5.43174278e+00	5.90306127e-02
5.42740233e+00	5.91176457e-02
5.42306534e+00	5.95797267e-02
5.41873182e+00	6.03446443e-02
5.41440175e+00	6.09644620e-02
5.41007515e+00	6.06709600e-02
5.40575201e+00	5.97680849e-02
5.40143232e+00	5.89600399e-02
5.39711608e+00	5.84519073e-02
5.39280329e+00	5.81734632e-02
5.38849394e+00	5.80218075e-02
5.38418804e+00	5.79335767e-02
5.37988557e+00	5.78780693e-02
5.37558655e+00	5.78411338e-02
5.37129096e+00	5.78160549e-02
5.36699880e+00	5.77995768e-02
5.36271007e+00	5.77901647e-02
5.35842477e+00	5.77873456e-02
5.35414289e+00	5.77915013e-02
5.34986443e+00	5.78039994e-02
5.34558939e+00	5.78279221e-02
5.34131777e+00	5.78710375e-02
5.33704955e+00	5.79572166e-02
5.33278475e+00	5.81572027e-02
5.32852336e+00	5.86209670e-02
5.32426537e+00	5.95124088e-02
5.32001078e+00	6.07478234e-02
5.31575959e+00	6.15286350e-02
5.31151180e+00	6.10067010e-02
5.30726740e+00	5.98867237e-02
5.30302639e+00	5.89689309e-02
5.29878877e+00	5.84241807e-02
5.29455454e+00	5.81444643e-02
5.29032369e+00	5.80063564e-02
5.28609622e+00	5.79376404e-02
5.28187213e+00	5.79038730e-02
5.27765141e+00	5.78892197e-02
5.27343406e+00	5.78861468e-02
5.26922009e+00	5.78908675e-02
5.26500948e+00	5.79013732e-02
5.26080223e+00	5.79165613e-02
5.25659835e+00	5.79358241e-02
5.25239782e+00	5.79588490e-02
5.24820065e+00	5.79855175e-02
5.24400684e+00	5.80158346e-02
5.23981637e+00	5.80499416e-02
5.23562925e+00	5.80880449e-02
5.23144548e+00	5.81304567e-02
5.22726505e+00	5.81775673e-02
5.22308796e+00	5.82298791e-02
5.21891421e+00	5.82879990e-02
5.21474379e+00	5.83526689e-02
5.21057670e+00	5.84247950e-02
5.20641295e+00	5.85054802e-02
5.20225252e+00	5.85960774e-02
5.19809541e+00	5.86982586e-02
5.19394163e+00	5.88140973e-02
5.18979116e+00	5.89461970e-02
5.18564401e+00	5.90978813e-02
5.18150017e+00	5.92734182e-02
5.17735965e+00	5.94783817e-02
5.17322243e+00	5.97201847e-02
5.16908852e+00	6.00088497e-02
5.16495791e+00	6.03582344e-02
5.16083060e+00	6.07879568e-02
5.15670659e+00	6.13265898e-02
5.15258587e+00	6.20172415e-02
5.14846844e+00	6.29287032e-02
5.14435431e+00	6.41850234e-02
5.14024346e+00	6.60696658e-02
5.13613590e+00	6.93853468e-02
5.13203161e+00	7.63353247e-02
5.12793061e+00	9.14969238e-02
5.12383288e+00	1.20550132e-01
5.11973843e+00	1.63602137e-01
5.11564725e+00	2.03272809e-01
5.11155934e+00	2.10792029e-01
5.10747469e+00	1.81815245e-01
5.10339331e+00	1.42406100e-01
5.09931518e+00	1.13796904e-01
5.09524032e+00	9.93608414e-02
5.09116871e+00	9.35613034e-02
5.08710035e+00	9.13290547e-02
5.08303525e+00	9.47775818e-02
5.07897339e+00	1.08806111e-01
5.07491478e+00	1.34860904e-01
5.07085941e+00	1.63718749e-01
5.06680728e+00	1.78726387e-01
5.06275839e+00	1.75459039e-01
5.05871273e+00	1.52596834e-01
5.05467031e+00	1.22977422e-01
5.05063111e+00	1.00028781e-01
5.04659514e+00	8.65307607e-02
5.04256240e+00	8.01347959e-02
5.03853288e+00	7.82722545e-02
5.03450658e+00	8.00829952e-02
5.03048349e+00	8.73412782e-02
5.02646362e+00	1.05278288e-01
5.02244696e+00	1.40798963e-01
5.01843351e+00	1.94519041e-01
5.01442327e+00	2.46074305e-01
5.01041623e+00	2.58969897e-01
5.00641239e+00	2.31981457e-01
5.00241175e+00	2.05178188e-01
4.99841431e+00	1.33433377e-01
4.99442006e+00	1.52160320e-01
4.99042900e+00	1.70474229e-01
4.98644113e+00	1.68261727e-01
4.98245645e+00	1.44190065e-01
4.97847495e+00	1.14671283e-01
4.97449663e+00	9.21948596e-02
4.97052149e+00	7.86221000e-02
4.96654952e+00	7.13067279e-02
4.96258073e+00	6.74959800e-02
4.95861511e+00	6.55335236e-02
4.95465266e+00	6.46525276e-02
4.95069338e+00	6.46491272e-02
4.94673725e+00	6.58296718e-02
4.94278429e+00	6.92364908e-02
4.93883449e+00	7.66524861e-02
4.93488784e+00	8.93927921e-02
4.93094435e+00	1.05665997e-01
4.92700400e+00	1.15922309e-01
4.92306681e+00	1.10332872e-01
4.91913276e+00	9.64664467e-02
4.91520185e+00	8.52159419e-02
4.91127408e+00	8.02635207e-02
4.90734946e+00	7.96380130e-02
4.90342796e+00	7.88323074e-02
4.89950960e+00	7.53506454e-02
4.89559438e+00	7.03748708e-02
4.89168228e+00	6.60881990e-02
4.88777330e+00	6.32900690e-02
4.88386745e+00	6.17700291e-02
4.87996472e+00	6.11459892e-02
4.87606510e+00	6.13068891e-02
4.87216861e+00	6.25437514e-02
4.86827522e+00	6.53843040e-02
4.86438495e+00	7.00020831e-02
4.86049778e+00	7.50877498e-02
4.85661372e+00	7.77421325e-02
4.85273277e+00	7.71390110e-02
4.84885491e+00	7.37539083e-02
4.84498015e+00	6.89391215e-02
4.84110849e+00	6.47499371e-02
4.83723992e+00	6.19591877e-02
4.83337444e+00	6.03608245e-02
4.82951205e+00	5.95101819e-02
4.82565275e+00	5.90745003e-02
4.82179653e+00	5.88897085e-02
4.81794339e+00	5.89376768e-02
4.81409333e+00	5.93443890e-02
4.81024635e+00	6.03436478e-02
4.80640244e+00	6.20763602e-02
4.80256160e+00	6.41609154e-02
4.79872382e+00	6.53735764e-02
4.79488912e+00	6.47419661e-02
4.79105748e+00	6.28570789e-02
4.78722890e+00	6.09604853e-02
4.78340338e+00	5.96321455e-02
4.77958091e+00	5.88618948e-02
4.77576150e+00	5.84544413e-02
4.77194514e+00	5.82445153e-02
4.76813183e+00	5.81376662e-02
4.76432157e+00	5.80879326e-02
4.76051435e+00	5.80742312e-02
4.75671017e+00	5.80874025e-02
4.75290904e+00	5.81244955e-02
4.74911094e+00	5.81868974e-02
4.74531587e+00	5.82819447e-02
4.74152384e+00	5.84316296e-02
4.73773483e+00	5.86938107e-02
4.73394885e+00	5.91837025e-02
4.73016590e+00	6.00397900e-02
4.72638597e+00	6.12834418e-02
4.72260906e+00	6.25867728e-02
4.71883517e+00	6.32327758e-02
4.71506429e+00	6.32122820e-02
4.71129643e+00	6.35904295e-02
4.70753158e+00	6.58329237e-02
4.70376973e+00	7.18134212e-02
4.70001089e+00	8.31103038e-02
4.69625505e+00	9.86944267e-02
4.69250222e+00	1.11390910e-01
4.68875238e+00	1.10376487e-01
4.68500554e+00	9.76888750e-02
4.68126169e+00	8.34405775e-02
4.67752083e+00	7.29852209e-02
4.67378296e+00	6.67924421e-02
4.67004808e+00	6.35034474e-02
4.66631618e+00	6.18162264e-02
4.66258727e+00	6.09579526e-02
4.65886133e+00	6.05576029e-02
4.65513837e+00	6.04753765e-02
4.65141839e+00	6.07233742e-02
4.64770137e+00	6.14393973e-02
4.64398733e+00	6.28531921e-02
4.64027625e+00	6.52269667e-02
4.63656814e+00	6.87633652e-02
4.63286299e+00	7.38311266e-02
4.62916080e+00	8.08247127e-02
4.62546157e+00	8.87366854e-02
4.62176530e+00	9.37308658e-02
4.61807198e+00	9.11472869e-02
4.61438161e+00	8.31355756e-02
4.61069418e+00	7.50313767e-02
4.60700971e+00	6.95122019e-02
4.60332818e+00	6.68942051e-02
4.59964959e+00	6.68520946e-02
4.59597393e+00	6.93372594e-02
4.59230122e+00	7.43505216e-02
4.58863144e+00	8.08849702e-02
4.58496459e+00	8.61369360e-02
4.58130067e+00	8.78039115e-02
4.57763968e+00	8.72388233e-02
4.57398161e+00	8.92612382e-02
4.57032647e+00	9.78929772e-02
4.56667424e+00	1.13662722e-01
4.56302494e+00	1.32638630e-01
4.55937855e+00	1.50456160e-01
4.55573507e+00	1.70746205e-01
4.55209451e+00	1.97352592e-01
4.54845685e+00	2.17619749e-01
4.54482210e+00	2.14014154e-01
4.54119025e+00	1.89929843e-01
4.53756131e+00	1.55462582e-01
4.53393526e+00	1.22159101e-01
4.53031211e+00	9.74227885e-02
4.52669186e+00	8.18289349e-02
4.52307450e+00	7.28598788e-02
4.51946003e+00	6.78270665e-02
4.51584845e+00	6.49060879e-02
4.51223975e+00	6.30935179e-02
4.50863393e+00	6.18848983e-02
4.50503100e+00	6.10280007e-02
4.50143095e+00	6.03909489e-02
4.49783377e+00	5.99001977e-02
4.49423946e+00	5.95118521e-02
4.49064803e+00	5.91980925e-02
4.48705947e+00	5.89403290e-02
4.48347377e+00	5.87256444e-02
4.47989094e+00	5.85447416e-02
4.47631097e+00	5.83907690e-02
4.47273387e+00	5.82585558e-02
4.46915962e+00	5.81441388e-02
4.46558822e+00	5.80444308e-02
4.46201968e+00	5.79569978e-02
4.45845399e+00	5.78798912e-02
4.45489115e+00	5.78115460e-02
4.45133115e+00	5.77506813e-02
4.44777400e+00	5.76962493e-02
4.44421970e+00	5.76473781e-02
4.44066823e+00	5.76033525e-02
4.43711960e+00	5.75635574e-02
4.43357380e+00	5.75274846e-02
4.43003084e+00	5.74946982e-02
4.42649071e+00	5.74648287e-02
4.42295341e+00	5.74375550e-02
4.41941893e+00	5.74126080e-02
4.41588728e+00	5.73897489e-02
4.41235844e+00	5.73687733e-02
4.40883243e+00	5.73495038e-02
4.40530924e+00	5.73317860e-02
4.40178886e+00	5.73154856e-02
4.39827129e+00	5.73004859e-02
4.39475653e+00	5.72866864e-02
4.39124459e+00	5.72740000e-02
4.38773544e+00	5.72623526e-02
4.38422910e+00	5.72516825e-02
4.38072557e+00	5.72419400e-02
4.37722483e+00	5.72330875e-02
4.37372689e+00	5.72251005e-02
4.37023174e+00	5.72179664e-02
4.36673939e+00	5.72116978e-02
4.36324982e+00	5.72063255e-02
4.35976305e+00	5.72019092e-02
4.35627906e+00	5.71985512e-02
4.35279785e+00	5.71964216e-02
4.34931943e+00	5.71957885e-02
4.34584378e+00	5.71971190e-02
4.34237091e+00	5.72013901e-02
4.33890082e+00	5.72111556e-02
4.33543350e+00	5.72334842e-02
4.33196895e+00	5.72851740e-02
4.32850716e+00	5.73955554e-02
4.32504815e+00	5.75952185e-02
4.32159189e+00	5.78840244e-02
4.31813840e+00	5.81838020e-02
4.31468767e+00	5.83259287e-02
4.31123969e+00	5.82278379e-02
4.30779447e+00	5.79784078e-02
4.30435201e+00	5.77050945e-02
4.30091229e+00	5.74896230e-02
4.29747532e+00	5.73496041e-02
4.29404110e+00	5.72686533e-02
4.29060962e+00	5.72245832e-02
4.28718088e+00	5.72010753e-02
4.28375488e+00	5.71887625e-02
4.28033162e+00	5.71829344e-02
4.27691109e+00	5.71814104e-02
4.27349330e+00	5.71833456e-02
4.27007824e+00	5.71887899e-02
4.26666590e+00	5.71989862e-02
4.26325630e+00	5.72181705e-02
4.25984941e+00	5.72581015e-02
4.25644525e+00	5.73442061e-02
4.25304381e+00	5.75141248e-02
4.24964509e+00	5.77942552e-02
4.24624908e+00	5.81545403e-02
4.24285578e+00	5.84558460e-02
4.23946520e+00	5.84900762e-02
4.23607733e+00	5.82488668e-02
4.23269216e+00	5.79177269e-02
4.22930969e+00	5.76380480e-02
4.22592993e+00	5.74528038e-02
4.22255287e+00	5.73472486e-02
4.21917851e+00	5.72921033e-02
4.21580685e+00	5.72645881e-02
4.21243787e+00	5.72515597e-02
4.20907159e+00	5.72463686e-02
4.20570800e+00	5.72457699e-02
4.20234710e+00	5.72481501e-02
4.19898888e+00	5.72526742e-02
4.19563335e+00	5.72588929e-02
4.19228049e+00	5.72665595e-02
4.18893032e+00	5.72755435e-02
4.18558282e+00	5.72857842e-02
4.18223799e+00	5.72972762e-02
4.17889584e+00	5.73100406e-02
4.17555636e+00	5.73241395e-02
4.17221955e+00	5.73396548e-02
4.16888540e+00	5.73566976e-02
4.16555392e+00	5.73754066e-02
4.16222510e+00	5.73959519e-02
4.15889894e+00	5.74185399e-02
4.15557543e+00	5.74434135e-02
4.15225458e+00	5.74708697e-02
4.14893639e+00	5.75012590e-02
4.14562084e+00	5.75350048e-02
4.14230795e+00	5.75726186e-02
4.13899770e+00	5.76147223e-02
4.13569010e+00	5.76620770e-02
4.13238514e+00	5.77156224e-02
4.12908282e+00	5.77765281e-02
4.12578314e+00	5.78462654e-02
4.12248609e+00	5.79267056e-02
4.11919168e+00	5.80202575e-02
4.11589990e+00	5.81300642e-02
4.11261075e+00	5.82602895e-02
4.10932423e+00	5.84165433e-02
4.10604034e+00	5.86065279e-02
4.10275907e+00	5.88410707e-02
4.09948042e+00	5.91359605e-02
4.09620439e+00	5.95160677e-02
4.09293097e+00	6.00276916e-02
4.08966018e+00	6.07788703e-02
4.08639199e+00	6.20528212e-02
4.08312642e+00	6.45390192e-02
4.07986346e+00	6.95905330e-02
4.07660310e+00	7.91151381e-02
4.07334535e+00	9.46034309e-02
4.07009020e+00	1.15189479e-01
4.06683765e+00	1.35198841e-01
4.06358771e+00	1.45841602e-01
4.06034035e+00	1.43025594e-01
4.05709560e+00	1.28382857e-01
4.05385343e+00	1.08718601e-01
4.05061386e+00	9.10257558e-02
4.04737687e+00	7.82921044e-02
4.04414247e+00	7.03499709e-02
4.04091065e+00	6.58030026e-02
4.03768142e+00	6.32799908e-02
4.03445477e+00	6.18610215e-02
4.03123069e+00	6.10355257e-02
4.02800919e+00	6.05456508e-02
4.02479027e+00	6.02670727e-02
4.02157391e+00	6.01464372e-02
4.01836013e+00	6.01774358e-02
4.01514891e+00	6.03973373e-02
4.01194026e+00	6.08902403e-02
4.00873417e+00	6.18014943e-02
4.00553065e+00	6.34001760e-02
4.00232968e+00	6.61874105e-02
3.99913127e+00	7.09560248e-02
3.99593542e+00	7.85929180e-02
3.99274212e+00	8.90114680e-02
3.98955137e+00	9.95583886e-02
3.98636318e+00	1.04571838e-01
3.98317753e+00	1.00613125e-01
3.97999442e+00	9.13045920e-02
3.97681386e+00	8.20818174e-02
3.97363584e+00	7.59322026e-02
3.97046035e+00	7.31736369e-02
3.96728741e+00	7.23689644e-02
3.96411700e+00	7.14556477e-02
3.96094912e+00	6.94099509e-02
3.95778378e+00	6.67315777e-02
3.95462096e+00	6.42681933e-02
3.95146067e+00	6.24630499e-02
3.94830290e+00	6.13499353e-02
3.94514766e+00	6.07783377e-02
3.94199494e+00	6.05915032e-02
3.93884474e+00	6.06833776e-02
3.93569706e+00	6.09706810e-02
3.93255189e+00	6.13401749e-02
3.92940923e+00	6.16260366e-02
3.92626908e+00	6.17359630e-02
3.92313145e+00	6.17669580e-02
3.91999632e+00	6.18703128e-02
3.91686369e+00	6.21460577e-02
3.91373357e+00	6.26469384e-02
3.91060595e+00	6.34249166e-02
3.90748082e+00	6.46122112e-02
3.90435820e+00	6.65955134e-02
3.90123807e+00	7.03833305e-02
3.89812043e+00	7.81197852e-02
3.89500528e+00	9.31891757e-02
3.89189263e+00	1.18868124e-01
3.88878246e+00	1.55113231e-01
3.88567477e+00	1.94478047e-01
3.88256957e+00	2.20074208e-01
3.87946685e+00	2.16474341e-01
3.87636660e+00	1.87962666e-01
3.87326884e+00	1.51552634e-01
3.87017355e+00	1.20211789e-01
3.86708073e+00	9.86577727e-02
3.86399038e+00	8.62029165e-02
3.86090251e+00	8.05313474e-02
3.85781710e+00	8.01935529e-02
3.85473415e+00	8.55767632e-02
3.85165367e+00	9.86597360e-02
3.84857565e+00	1.21539492e-01
3.84550009e+00	1.53755903e-01
3.84242698e+00	1.88847390e-01
3.83935634e+00	2.14168498e-01
3.83628814e+00	2.19906117e-01
3.83322240e+00	2.04634720e-01
3.83015910e+00	1.77209629e-01
3.82709826e+00	1.52232081e-01
3.82403986e+00	1.40750142e-01
3.82098390e+00	1.47421840e-01
3.81793038e+00	1.70195134e-01
3.81487931e+00	1.99344199e-01
3.81183067e+00	2.18316787e-01
3.80878447e+00	2.13923703e-01
3.80574070e+00	1.87804603e-01
3.80269936e+00	1.53099147e-01
3.79966046e+00	1.21700982e-01
3.79662398e+00	9.87398882e-02
3.79358992e+00	8.41246231e-02
3.79055830e+00	7.55736654e-02
3.78752909e+00	7.07324385e-02
3.78450231e+00	6.79627910e-02
3.78147794e+00	6.63258522e-02
3.77845599e+00	6.53339759e-02
3.77543645e+00	6.47435842e-02
3.77241933e+00	6.44348332e-02
3.76940461e+00	6.43523676e-02
3.76639231e+00	6.44797291e-02
3.76338241e+00	6.48354966e-02
3.76037492e+00	6.54986701e-02
3.75736983e+00	6.66994864e-02
3.75436714e+00	6.90332006e-02
3.75136685e+00	7.37839565e-02
3.74836896e+00	8.30682062e-02
3.74537346e+00	9.91796233e-02
3.74238036e+00	1.22775242e-01
3.73938965e+00	1.50482173e-01
3.73640132e+00	1.72958993e-01
3.73341539e+00	1.78312555e-01
3.73043184e+00	1.65423985e-01
3.72745067e+00	1.45590892e-01
3.72447189e+00	1.31496384e-01
3.72149549e+00	1.32549632e-01
3.71852146e+00	1.54522007e-01
3.71554981e+00	1.98162385e-01
3.71258054e+00	2.55722629e-01
3.70961363e+00	3.07131565e-01
3.70664910e+00	3.24882505e-01
3.70368694e+00	2.98253544e-01
3.70072714e+00	2.44299770e-01
3.69776971e+00	1.86947247e-01
3.69481464e+00	1.40626461e-01
3.69186193e+00	1.09079402e-01
3.68891158e+00	8.98520427e-02
3.68596359e+00	7.87869385e-02
3.68301796e+00	7.24482504e-02
3.68007467e+00	6.86718939e-02
3.67713374e+00	6.62737054e-02
3.67419516e+00	6.46443516e-02
3.67125893e+00	6.34711933e-02
3.66832504e+00	6.25878951e-02
3.66539350e+00	6.19008930e-02
3.66246430e+00	6.13541533e-02
3.65953744e+00	6.09121050e-02
3.65661292e+00	6.05510353e-02
3.65369073e+00	6.02545700e-02
3.65077088e+00	6.00111716e-02
3.64785337e+00	5.98126891e-02
3.64493818e+00	5.96535278e-02
3.64202532e+00	5.95301720e-02
3.63911479e+00	5.94410055e-02
3.63620659e+00	5.93864185e-02
3.63330071e+00	5.93694949e-02
3.63039715e+00	5.93984275e-02
3.62749591e+00	5.94943432e-02
3.62459699e+00	5.97132138e-02
3.62170038e+00	6.01937593e-02
3.61880609e+00	6.12281824e-02
3.61591412e+00	6.32986083e-02
3.61302445e+00	6.69561355e-02
3.61013709e+00	7.24519796e-02
3.60725204e+00	7.92080910e-02
3.60436929e+00	8.53573772e-02
3.60148885e+00	8.81004827e-02
3.59861071e+00	8.59678249e-02
3.59573487e+00	8.04053967e-02
3.59286133e+00	7.40050998e-02
3.58999008e+00	6.85659014e-02
3.58712112e+00	6.47300356e-02
3.58425446e+00	6.23665291e-02
3.58139009e+00	6.10622811e-02
3.57852801e+00	6.04486859e-02
3.57566821e+00	6.03324194e-02
3.57281070e+00	6.07171936e-02
3.56995547e+00	6.17779539e-02
3.56710253e+00	6.37766453e-02
3.56425186e+00	6.68892527e-02
3.56140347e+00	7.09444702e-02
3.55855736e+00	7.51443491e-02
3.55571352e+00	7.82400212e-02
3.55287195e+00	7.93183490e-02
3.55003265e+00	7.80748698e-02
3.54719563e+00	7.52261489e-02
3.54436086e+00	7.24342384e-02
3.54152837e+00	7.14090362e-02
3.53869814e+00	7.34822500e-02
3.53587016e+00	7.93949170e-02
3.53304445e+00	8.88564196e-02
3.53022100e+00	9.98997755e-02
3.52739980e+00	1.08626114e-01
3.52458085e+00	1.11008612e-01
3.52176416e+00	1.05918937e-01
3.51894972e+00	9.58996096e-02
3.51613753e+00	8.48585580e-02
3.51332758e+00	7.55047580e-02
3.51051988e+00	6.87953844e-02
3.50771442e+00	6.45041853e-02
3.50491120e+00	6.19464047e-02
3.50211023e+00	6.04586332e-02
3.49931149e+00	5.95758705e-02
3.49651499e+00	5.90234696e-02
3.49372072e+00	5.86537802e-02
3.49092868e+00	5.83900269e-02
3.48813888e+00	5.81917686e-02
3.48535130e+00	5.80367349e-02
3.48256596e+00	5.79119158e-02
3.47978283e+00	5.78092091e-02
3.47700193e+00	5.77232613e-02
3.47422326e+00	5.76503670e-02
3.47144680e+00	5.75878512e-02
3.46867256e+00	5.75337310e-02
3.46590054e+00	5.74864907e-02
3.46313073e+00	5.74449611e-02
3.46036314e+00	5.74082152e-02
3.45759776e+00	5.73755170e-02
3.45483458e+00	5.73462704e-02
3.45207362e+00	5.73199898e-02
3.44931486e+00	5.72962762e-02
3.44655830e+00	5.72747985e-02
3.44380395e+00	5.72552808e-02
3.44105180e+00	5.72374908e-02
3.43830184e+00	5.72212319e-02
3.43555409e+00	5.72063369e-02
3.43280853e+00	5.71926610e-02
3.43006516e+00	5.71800866e-02
3.42732399e+00	5.71685051e-02
3.42458500e+00	5.71578250e-02
3.42184821e+00	5.71479640e-02
3.41911360e+00	5.71388579e-02
3.41638117e+00	5.71304432e-02
3.41365093e+00	5.71226665e-02
3.41092287e+00	5.71154801e-02
3.40819699e+00	5.71088457e-02
3.40547329e+00	5.71027253e-02
3.40275176e+00	5.70970857e-02
3.40003241e+00	5.70919018e-02
3.39731523e+00	5.70871473e-02
3.39460022e+00	5.70828004e-02
3.39188739e+00	5.70788421e-02
3.38917672e+00	5.70752556e-02
3.38646821e+00	5.70720268e-02
3.38376187e+00	5.70691433e-02
3.38105769e+00	5.70665944e-02
3.37835567e+00	5.70643715e-02
3.37565581e+00	5.70624667e-02
3.37295811e+00	5.70608755e-02
3.37026257e+00	5.70595931e-02
3.36756917e+00	5.70586166e-02
3.36487793e+00	5.70579449e-02
3.36218884e+00	5.70608770e-02
3.35950190e+00	5.70663181e-02
3.35681710e+00	5.70720719e-02
3.35413445e+00	5.70781396e-02
3.35145395e+00	5.70845322e-02
3.34877558e+00	5.70912536e-02
3.34609936e+00	5.70983121e-02
3.34342527e+00	5.71057176e-02
3.34075332e+00	5.71134814e-02
3.33808351e+00	5.71216169e-02
3.33541583e+00	5.71301393e-02
3.33275028e+00	5.71390658e-02
3.33008686e+00	5.71484160e-02
3.32742556e+00	5.71582118e-02
3.32476640e+00	5.71684778e-02
3.32210936e+00	5.71792419e-02
3.31945444e+00	5.71905349e-02
3.31680164e+00	5.72023915e-02
3.31415096e+00	5.72148505e-02
3.31150240e+00	5.72279555e-02
3.30885596e+00	5.72417553e-02
3.30621163e+00	5.72563044e-02
3.30356941e+00	5.72716641e-02
3.30092931e+00	5.72879036e-02
3.29829131e+00	5.73051006e-02
3.29565543e+00	5.73233431e-02
3.29302164e+00	5.73427305e-02
3.29038997e+00	5.73633759e-02
3.28776039e+00	5.73854076e-02
3.28513292e+00	5.74089724e-02
3.28250754e+00	5.74342382e-02
3.27988427e+00	5.74613982e-02
3.27726309e+00	5.74906751e-02
3.27464400e+00	5.75223240e-02
3.27202701e+00	5.75566505e-02
3.26941210e+00	5.75940018e-02
3.26679929e+00	5.76347880e-02
3.26418857e+00	5.76794992e-02
3.26157993e+00	5.77287099e-02
3.25897337e+00	5.77831085e-02
3.25636890e+00	5.78435227e-02
3.25376651e+00	5.79109524e-02
3.25116619e+00	5.79866227e-02
3.24856796e+00	5.80720335e-02
3.24597180e+00	5.81690468e-02
3.24337771e+00	5.82799988e-02
3.24078570e+00	5.84078413e-02
3.23819576e+00	5.85563548e-02
3.23560789e+00	5.87304439e-02
3.23302209e+00	5.89365690e-02
3.23043835e+00	5.91834623e-02
3.22785668e+00	5.94834902e-02
3.22527706e+00	5.98560954e-02
3.22269952e+00	6.03375871e-02
3.22012403e+00	6.10081730e-02
3.21755059e+00	6.20565771e-02
3.21497922e+00	6.39025315e-02
3.21240990e+00	6.73577028e-02
3.20984263e+00	7.37033992e-02
3.20727741e+00	8.44571093e-02
3.20471424e+00	1.00664912e-01
3.20215312e+00	1.21884058e-01
3.19959405e+00	1.45249530e-01
3.19703702e+00	1.65117785e-01
3.19448203e+00	1.75365269e-01
3.19192909e+00	1.74710142e-01
3.18937819e+00	1.66916297e-01
3.18682932e+00	1.55519957e-01
3.18428249e+00	1.41397706e-01
3.18173769e+00	1.25043983e-01
3.17919493e+00	1.08404990e-01
3.17665420e+00	9.36449267e-02
3.17411550e+00	8.20045777e-02
3.17157883e+00	7.36974040e-02
3.16904419e+00	6.82321768e-02
3.16651157e+00	6.48304978e-02
3.16398097e+00	6.27622123e-02
3.16145240e+00	6.14883406e-02
3.15892585e+00	6.06696099e-02
3.15640131e+00	6.01123099e-02
3.15387879e+00	5.97109354e-02
3.15135829e+00	5.94082215e-02
3.14883980e+00	5.91720926e-02
3.14632333e+00	5.89835784e-02
3.14380886e+00	5.88307880e-02
3.14129640e+00	5.87058004e-02
3.13878596e+00	5.86031069e-02
3.13627751e+00	5.85187352e-02
3.13377107e+00	5.84497553e-02
3.13126664e+00	5.83939941e-02
3.12876420e+00	5.83498308e-02
3.12626377e+00	5.83160909e-02
3.12376533e+00	5.82919661e-02
3.12126889e+00	5.82769699e-02
3.11877444e+00	5.82709182e-02
3.11628199e+00	5.82739285e-02
3.11379153e+00	5.82864475e-02
3.11130305e+00	5.83093031e-02
3.10881657e+00	5.83437967e-02
3.10633207e+00	5.83918675e-02
3.10384956e+00	5.84564159e-02
3.10136903e+00	5.85421042e-02
3.09889048e+00	5.86575608e-02
3.09641392e+00	5.88212776e-02
3.09393933e+00	5.90756787e-02
3.09146672e+00	5.95149620e-02
3.08899608e+00	6.03270242e-02
3.08652742e+00	6.18314735e-02
3.08406074e+00	6.44669162e-02
3.08159602e+00	6.86667722e-02
3.07913327e+00	7.46007399e-02
3.07667249e+00	8.18416907e-02
3.07421368e+00	8.91043779e-02
3.07175683e+00	9.43776505e-02
3.06930194e+00	9.57863786e-02
3.06684901e+00	9.28086648e-02
3.06439805e+00	8.67298525e-02
3.06194904e+00	7.96094119e-02
3.05950199e+00	7.30938358e-02
3.05705690e+00	6.80140002e-02
3.05461376e+00	6.45088020e-02
3.05217257e+00	6.23165404e-02
3.04973333e+00	6.10705448e-02
3.04729604e+00	6.04763320e-02
3.04486070e+00	6.03936383e-02
3.04242730e+00	6.08540984e-02
3.03999585e+00	6.20356730e-02
3.03756634e+00	6.41758923e-02
3.03513877e+00	6.74065606e-02
3.03271314e+00	7.15452528e-02
3.03028945e+00	7.59224065e-02
3.02786770e+00	7.93323319e-02
3.02544788e+00	8.04291880e-02
3.02302999e+00	7.87629473e-02
3.02061404e+00	7.51544253e-02
3.01820001e+00	7.08800068e-02
3.01578792e+00	6.69428987e-02
3.01337775e+00	6.38560695e-02
3.01096951e+00	6.17031465e-02
3.00856319e+00	6.03276620e-02
3.00615880e+00	5.94956231e-02
3.00375633e+00	5.90019822e-02
3.00135577e+00	5.87042935e-02
2.99895714e+00	5.85164976e-02
2.99656042e+00	5.83907799e-02
2.99416561e+00	5.83015620e-02
2.99177272e+00	5.82351413e-02
2.98938174e+00	5.81839400e-02
2.98699267e+00	5.81435373e-02
2.98460552e+00	5.81111908e-02
2.98222026e+00	5.80850946e-02
2.97983692e+00	5.80639965e-02
2.97745547e+00	5.80469880e-02
2.97507593e+00	5.80334052e-02
2.97269830e+00	5.80227382e-02
2.97032256e+00	5.80145933e-02
2.96794872e+00	5.80086669e-02
2.96557677e+00	5.80047322e-02
2.96320673e+00	5.80026120e-02
2.96083857e+00	5.80021791e-02
2.95847231e+00	5.80033472e-02
2.95610794e+00	5.80060672e-02
2.95374546e+00	5.80103254e-02
2.95138486e+00	5.80161437e-02
2.94902615e+00	5.80235810e-02
2.94666933e+00	5.80327370e-02
2.94431439e+00	5.80437584e-02
2.94196133e+00	5.80568493e-02
2.93961015e+00	5.80722823e-02
2.93726085e+00	5.80904180e-02
2.93491342e+00	5.81117314e-02
2.93256787e+00	5.81368481e-02
2.93022420e+00	5.81666073e-02
2.92788240e+00	5.82021582e-02
2.92554247e+00	5.82451948e-02
2.92320441e+00	5.82985601e-02
2.92086822e+00	5.83678998e-02
2.91853389e+00	5.84658167e-02
2.91620143e+00	5.86209121e-02
2.91387083e+00	5.88936275e-02
2.91154210e+00	5.93962258e-02
2.90921522e+00	6.03035442e-02
2.90689021e+00	6.18292874e-02
2.90456705e+00	6.41450589e-02
2.90224575e+00	6.72491930e-02
2.89992630e+00	7.08347545e-02
2.89760871e+00	7.42094544e-02
2.89529297e+00	7.63671933e-02
2.89297908e+00	7.64788980e-02
2.89066704e+00	7.45716221e-02
2.88835684e+00	7.14399442e-02
2.88604849e+00	6.80154167e-02
2.88374199e+00	6.49712650e-02
2.88143733e+00	6.26179788e-02
2.87913450e+00	6.09875610e-02
2.87683352e+00	5.99464073e-02
2.87453438e+00	5.93166747e-02
2.87223708e+00	5.89448577e-02
2.86994161e+00	5.87238078e-02
[truncated: 1,000 more rows]
