# Supplementary material for: Intrinsic topological Weyl phase transition induced by a magnetostructural transformation in a kagome magnet
Source: Nat Commun. 2026 Apr 11;17:5063. doi: 10.1038/s41467-026-71683-7 (PMC13243550; doi:10.1038/s41467-026-71683-7)
Supplement: Supplementary file 3 — Source Data [file 41467_2026_71683_MOESM3_ESM.zip › NCOMMS-25-70324A-DataAvailability/Figure_3a_data.csv]

Q	data	error
3.96028000e+00	2.21256965e+00	5.47959000e-01
3.96344000e+00	2.53406965e+00	5.50744000e-01
3.96661000e+00	3.05326965e+00	5.56819000e-01
3.96979000e+00	2.26506965e+00	5.47389000e-01
3.97296000e+00	2.36176965e+00	5.48098000e-01
3.97614000e+00	2.18076965e+00	5.44926000e-01
3.97932000e+00	2.96036965e+00	5.53351000e-01
3.98250000e+00	2.97036965e+00	5.52846000e-01
3.98568000e+00	2.30506965e+00	5.44513000e-01
3.98887000e+00	3.63946965e+00	5.59951000e-01
3.99206000e+00	3.62706965e+00	5.59230000e-01
3.99525000e+00	4.71416965e+00	5.70731000e-01
3.99845000e+00	7.60696965e+00	6.01239000e-01
4.00165000e+00	8.86256965e+00	6.13051000e-01
4.00485000e+00	1.17530697e+01	6.41472000e-01
4.00805000e+00	1.51466696e+01	6.73493000e-01
4.01126000e+00	1.69090696e+01	6.88934000e-01
4.01446000e+00	2.22772697e+01	7.35746000e-01
4.01767000e+00	2.70555697e+01	7.74582000e-01
4.02089000e+00	4.33278696e+01	8.96457000e-01
4.02410000e+00	7.30809696e+01	1.08453000e+00
4.02732000e+00	1.17929070e+02	1.31786000e+00
4.03054000e+00	1.48884070e+02	1.45607000e+00
4.03376000e+00	1.44832070e+02	1.43648000e+00
4.03699000e+00	1.07098070e+02	1.25975000e+00
4.04022000e+00	6.88756696e+01	1.05216000e+00
4.04345000e+00	4.43839696e+01	8.94533000e-01
4.04668000e+00	2.70631696e+01	7.64098000e-01
4.04992000e+00	1.44667696e+01	6.53334000e-01
4.05316000e+00	8.74686965e+00	5.96056000e-01
4.05640000e+00	5.47836965e+00	5.60504000e-01
4.05964000e+00	4.17946965e+00	5.45241000e-01
4.06289000e+00	2.61676965e+00	5.26465000e-01
4.06614000e+00	2.67566965e+00	5.26243000e-01
4.06939000e+00	2.22896965e+00	5.20240000e-01
4.07264000e+00	1.94396965e+00	5.16059000e-01
4.07590000e+00	2.54376965e+00	5.22151000e-01
4.07916000e+00	3.01416965e+00	5.26848000e-01
4.08242000e+00	1.78396965e+00	5.12280000e-01
4.08569000e+00	1.91756965e+00	5.13830000e-01
4.08895000e+00	1.79676965e+00	5.12429000e-01
4.09222000e+00	1.46936965e+00	5.08375000e-01
4.09550000e+00	1.19356965e+00	5.04592000e-01
4.09877000e+00	1.87936965e+00	5.11817000e-01
4.10205000e+00	1.30236965e+00	5.04476000e-01
4.10533000e+00	6.43769650e-01	4.96266000e-01
4.10861000e+00	8.63869650e-01	4.98425000e-01
