# Supplementary material for: Intrinsic topological Weyl phase transition induced by a magnetostructural transformation in a kagome magnet
Source: Nat Commun. 2026 Apr 11;17:5063. doi: 10.1038/s41467-026-71683-7 (PMC13243550; doi:10.1038/s41467-026-71683-7)
Supplement: Supplementary file 3 — Source Data [file 41467_2026_71683_MOESM3_ESM.zip › NCOMMS-25-70324A-DataAvailability/Figure_6b.csv]

0	-49.93821762
0.00424825	-49.93821597
0.0084965	-49.93821241
0.01274475	-49.93820951
0.016993	-49.93820902
0.02124125	-49.93820504
0.0254895	-49.93820001
0.02973775	-49.93819818
0.033986	-49.93819346
0.03823425	-49.93818993
0.0424825	-49.93818334
0.04673075	-49.93818089
0.050979	-49.93817645
0.05522725	-49.93817327
0.0594755	-49.93816778
0.06372375	-49.93816276
0.067972	-49.93815934
0.07222025	-49.938153
0.0764685	-49.93814713
0.08071675	-49.93814342
0.084965	-49.93813742
0.08921325	-49.93813159
0.0934615	-49.93812355
0.09770975	-49.93811737
0.101958	-49.9381102
0.10620625	-49.93810275
0.1104545	-49.93809418
0.11470275	-49.93808691
0.118951	-49.93807679
0.12319925	-49.93806865
0.1274475	-49.93805992
0.13169575	-49.93805066
0.135944	-49.93803922
0.14019225	-49.93802891
0.1444405	-49.9380182
0.14868875	-49.93800709
0.152937	-49.93799616
0.15718525	-49.93798329
0.1614335	-49.93797146
0.16568175	-49.93795945
0.16993	-49.93794713
0.17417825	-49.93793441
0.1784265	-49.9379179
0.18267475	-49.93790395
0.186923	-49.93789005
0.19117125	-49.9378748
0.1954195	-49.93785898
0.19966775	-49.9378448
0.203916	-49.93783239
0.20816425	-49.93781538
0.2124125	-49.93779912
0.21666075	-49.93778329
0.220909	-49.9377662
0.22515725	-49.93774753
0.2294055	-49.93772956
0.23365375	-49.93771148
0.237902	-49.93769394
0.24215025	-49.93767468
0.2463985	-49.93765482
0.25064675	-49.93763543
0.254895	-49.93761064
0.25914325	-49.93759031
0.2633915	-49.93756815
0.26763975	-49.93754698
0.271888	-49.93752441
0.27613625	-49.93750187
0.2803845	-49.9374762
0.28463275	-49.93745282
0.288881	-49.9374277
0.29312925	-49.93740306
0.2973775	-49.93737904
0.30162575	-49.93735472
0.305874	-49.9373283
0.31012225	-49.93730123
0.3143705	-49.93727289
0.31861875	-49.93724415
0.322867	-49.93721609
0.32711525	-49.93718661
0.3313635	-49.93715729
0.33561175	-49.93712898
0.33986	-49.93709711
0.34410825	-49.93706625
0.3483565	-49.93703382
0.35260475	-49.93700196
0.356853	-49.93696743
0.36110125	-49.93693486
0.3653495	-49.93690156
0.36959775	-49.93686519
0.373846	-49.9368305
0.37809425	-49.93679577
0.3823425	-49.93676027
0.38659075	-49.93672462
0.390839	-49.93668735
0.39508725	-49.93665027
0.3993355	-49.93661443
0.40358375	-49.93657821
0.407832	-49.93654186
0.41208025	-49.93650486
0.4163285	-49.93646654
0.42057675	-49.93642985
0.424825	-49.93639188
0.42907325	-49.93635508
0.4333215	-49.93631722
0.43756975	-49.93627824
0.441818	-49.93623859
0.44606625	-49.93619889
0.4503145	-49.93615806
0.45456275	-49.93611563
0.458811	-49.93607662
0.46305925	-49.93603833
0.4673075	-49.93600029
0.47155575	-49.93596271
0.475804	-49.93592712
0.48005225	-49.93589067
0.4843005	-49.93586045
0.48854875	-49.93582961
0.492797	-49.93580459
0.49704525	-49.93578474
0.5012935	-49.93577054
0.50554175	-49.93576266
0.50979	-49.93576298
0.51403825	-49.93576922
0.5182865	-49.93578313
0.52253475	-49.93580256
0.526783	-49.93582675
0.53103125	-49.93585542
0.5352795	-49.93588923
0.53952775	-49.93592168
0.543776	-49.9359599
0.54802425	-49.93599697
0.5522725	-49.93603584
0.55652075	-49.9360749
0.560769	-49.93611404
0.56501725	-49.93615377
0.5692655	-49.93619684
0.57351375	-49.93623821
0.577762	-49.93627833
0.58201025	-49.93631835
0.5862585	-49.93635768
0.59050675	-49.9363958
0.594755	-49.93643286
0.59900325	-49.936471
0.6032515	-49.93650793
0.60749975	-49.93654639
0.611748	-49.93658355
0.61599625	-49.93662006
0.6202445	-49.93665636
0.62449275	-49.93669227
0.628741	-49.93672944
0.63298925	-49.93676673
0.6372375	-49.93680241
0.64148575	-49.93683794
0.645734	-49.93687269
0.64998225	-49.93690741
0.6542305	-49.93694377
0.65847875	-49.93697705
0.662727	-49.93700958
0.66697525	-49.93704407
0.6712235	-49.93707589
0.67547175	-49.93710827
0.67972	-49.93713908
0.68396825	-49.93717085
0.6882165	-49.93719911
0.69246475	-49.93722834
0.696713	-49.93725773
0.70096125	-49.93728575
0.7052095	-49.9373144
0.70945775	-49.9373426
0.713706	-49.93736955
0.71795425	-49.93739585
0.7222025	-49.93742005
0.72645075	-49.93744393
0.730699	-49.93746843
0.73494725	-49.93749342
0.7391955	-49.93751666
0.74344375	-49.93754215
0.747692	-49.93756455
0.75194025	-49.93758695
0.7561885	-49.93760796
0.76043675	-49.93762993
0.764685	-49.93765011
0.76893325	-49.93767465
0.7731815	-49.93769382
0.77742975	-49.93771348
0.781678	-49.93773253
0.78592625	-49.93774985
0.7901745	-49.93776773
0.79442275	-49.93778547
0.798671	-49.9378039
0.80291925	-49.93782076
0.8071675	-49.93783632
0.81141575	-49.93785234
0.815664	-49.93786909
0.81991225	-49.93788122
0.8241605	-49.93789514
0.82840875	-49.93791068
0.832657	-49.93792566
0.83690525	-49.93793928
0.8411535	-49.93795295
0.84540175	-49.93796916
0.84965	-49.93798159
0.85389825	-49.93799361
0.8581465	-49.93800532
0.86239475	-49.93801681
0.866643	-49.93802936
0.87089125	-49.93803999
0.8751395	-49.93805079
0.87938775	-49.93806115
0.883636	-49.93807113
0.88788425	-49.93808223
0.8921325	-49.93809114
0.89638075	-49.93809954
0.900629	-49.93810729
0.90487725	-49.93811706
0.9091255	-49.93812398
0.91337375	-49.93813219
0.917622	-49.93813927
0.92187025	-49.93814606
0.9261185	-49.93815187
0.93036675	-49.93815954
0.934615	-49.93816498
0.93886325	-49.93817058
0.9431115	-49.93817389
0.94735975	-49.93817938
0.951608	-49.93818528
0.95585625	-49.9381883
0.9601045	-49.9381929
0.96435275	-49.93819797
0.968601	-49.93820071
0.97284925	-49.93820473
0.9770975	-49.93820677
0.98134575	-49.93821292
0.985594	-49.93821601
0.98984225	-49.93822029
0.9940905	-49.93822168
0.99833875	-49.93822627
1.002587	-49.93822981
1.00683525	-49.93822984
1.0110835	-49.9382323
1.01533175	-49.9382354
1.01958	-49.93823658
0	-49.92934848
0.00424825	-49.92937688
0.0084965	-49.92940346
0.01274475	-49.92943219
0.016993	-49.92946311
0.02124125	-49.92949223
0.0254895	-49.92952095
0.02973775	-49.92955373
0.033986	-49.92958349
0.03823425	-49.92961574
0.0424825	-49.92964677
0.04673075	-49.92968203
0.050979	-49.92971612
0.05522725	-49.92975124
0.0594755	-49.92978597
0.06372375	-49.92982237
0.067972	-49.92986184
0.07222025	-49.92989766
0.0764685	-49.92993649
0.08071675	-49.92997749
0.084965	-49.93001805
0.08921325	-49.93005849
0.0934615	-49.9300973
0.09770975	-49.93013973
0.101958	-49.9301814
0.10620625	-49.93022363
0.1104545	-49.93026621
0.11470275	-49.93031038
0.118951	-49.93035333
0.12319925	-49.93039736
0.1274475	-49.93044238
0.13169575	-49.9304879
0.135944	-49.9305322
0.14019225	-49.93057801
0.1444405	-49.93062395
0.14868875	-49.93067085
0.152937	-49.93071955
0.15718525	-49.93076711
0.1614335	-49.93081581
0.16568175	-49.93086608
0.16993	-49.93091609
0.17417825	-49.93096653
0.1784265	-49.93101618
0.18267475	-49.93106647
0.186923	-49.93111818
0.19117125	-49.93116831
0.1954195	-49.93121908
0.19966775	-49.93127289
0.203916	-49.93132915
0.20816425	-49.93138075
0.2124125	-49.93143484
0.21666075	-49.93149002
0.220909	-49.9315448
0.22515725	-49.93159973
0.2294055	-49.93165514
0.23365375	-49.93171062
0.237902	-49.93176873
0.24215025	-49.93182491
0.2463985	-49.93188137
0.25064675	-49.93193817
0.254895	-49.93199297
0.25914325	-49.93205046
0.2633915	-49.9321075
0.26763975	-49.93216619
0.271888	-49.93222399
0.27613625	-49.93228296
0.2803845	-49.93233858
0.28463275	-49.93239736
0.288881	-49.93245598
0.29312925	-49.93251496
0.2973775	-49.93257659
0.30162575	-49.93263696
0.305874	-49.93269588
0.31012225	-49.93275412
0.3143705	-49.93281254
0.31861875	-49.93287009
0.322867	-49.93292868
0.32711525	-49.93298693
0.3313635	-49.9330469
0.33561175	-49.93310728
0.33986	-49.93316426
0.34410825	-49.93322323
0.3483565	-49.93328158
0.35260475	-49.93334043
0.356853	-49.93339741
0.36110125	-49.93345527
0.3653495	-49.93351379
0.36959775	-49.93357053
0.373846	-49.93362807
0.37809425	-49.93368612
0.3823425	-49.93374226
0.38659075	-49.9337999
0.390839	-49.93385779
0.39508725	-49.93391504
0.3993355	-49.93397249
0.40358375	-49.9340301
0.407832	-49.93408799
0.41208025	-49.9341455
0.4163285	-49.93420122
0.42057675	-49.93425859
0.424825	-49.93431486
0.42907325	-49.93437025
0.4333215	-49.93442541
0.43756975	-49.93447909
0.441818	-49.93453087
0.44606625	-49.93458335
0.4503145	-49.93463484
0.45456275	-49.93468354
0.458811	-49.93473364
0.46305925	-49.93478236
0.4673075	-49.93482889
0.47155575	-49.93487437
0.475804	-49.93491668
0.48005225	-49.93495607
0.4843005	-49.93499363
0.48854875	-49.93502653
0.492797	-49.93505528
0.49704525	-49.93507953
0.5012935	-49.93509608
0.50554175	-49.93510348
0.50979	-49.93510593
0.51403825	-49.93509718
0.5182865	-49.93508405
0.52253475	-49.93506252
0.526783	-49.93503419
0.53103125	-49.93500206
0.5352795	-49.93496647
0.53952775	-49.93492693
0.543776	-49.93488603
0.54802425	-49.93484251
0.5522725	-49.93479599
0.55652075	-49.93474871
0.560769	-49.93469942
0.56501725	-49.93464888
0.5692655	-49.93459978
0.57351375	-49.93454804
0.577762	-49.93449538
0.58201025	-49.93444353
0.5862585	-49.93438976
0.59050675	-49.9343346
0.594755	-49.93427921
0.59900325	-49.93422304
0.6032515	-49.93416568
0.60749975	-49.93411006
0.611748	-49.93405267
0.61599625	-49.93399488
0.6202445	-49.93393744
0.62449275	-49.93388019
0.628741	-49.93382308
0.63298925	-49.9337654
0.6372375	-49.93370796
0.64148575	-49.93365204
0.645734	-49.93359421
0.64998225	-49.93353688
0.6542305	-49.93348038
0.65847875	-49.9334221
0.662727	-49.9333645
0.66697525	-49.93330778
0.6712235	-49.93324919
0.67547175	-49.93319109
0.67972	-49.93313238
0.68396825	-49.93307569
0.6882165	-49.93301556
0.69246475	-49.93295587
0.696713	-49.93289791
0.70096125	-49.93283959
0.7052095	-49.93278232
0.70945775	-49.93272421
0.713706	-49.93266626
0.71795425	-49.93260765
0.7222025	-49.93254758
0.72645075	-49.93248625
0.730699	-49.93242758
0.73494725	-49.93236927
0.7391955	-49.93231079
0.74344375	-49.93225553
0.747692	-49.93219687
0.75194025	-49.93213939
0.7561885	-49.93208103
0.76043675	-49.93202431
0.764685	-49.93196712
0.76893325	-49.93191268
0.7731815	-49.93185621
0.77742975	-49.93180006
0.781678	-49.93174421
0.78592625	-49.93168645
0.7901745	-49.93163127
0.79442275	-49.93157619
0.798671	-49.93152158
0.80291925	-49.93146713
0.8071675	-49.93141228
0.81141575	-49.93135851
0.815664	-49.93130724
0.81991225	-49.93125131
0.8241605	-49.93119782
0.82840875	-49.93114737
0.832657	-49.93109758
0.83690525	-49.9310462
0.8411535	-49.93099623
0.84540175	-49.93094692
0.84965	-49.9308968
0.85389825	-49.93084711
0.8581465	-49.93079715
0.86239475	-49.93074876
0.866643	-49.93070152
0.87089125	-49.93065312
0.8751395	-49.93060654
0.87938775	-49.93056091
0.883636	-49.93051542
0.88788425	-49.93047145
0.8921325	-49.93042623
0.89638075	-49.93038149
0.900629	-49.93033779
0.90487725	-49.93029513
0.9091255	-49.93025126
0.91337375	-49.93020898
0.917622	-49.93016705
0.92187025	-49.93012568
0.9261185	-49.93008354
0.93036675	-49.93004501
0.934615	-49.93000486
0.93886325	-49.92996459
0.9431115	-49.92992389
0.94735975	-49.92988535
0.951608	-49.92984983
0.95585625	-49.92981064
0.9601045	-49.92977451
0.96435275	-49.92974005
0.968601	-49.92970521
0.97284925	-49.92967139
0.9770975	-49.9296364
0.98134575	-49.92960563
0.985594	-49.92957364
0.98984225	-49.92954416
0.9940905	-49.92951162
0.99833875	-49.92948314
1.002587	-49.92945426
1.00683525	-49.92942356
1.0110835	-49.92939509
1.01533175	-49.92936877
1.01958	-49.92934061
0	-49.91571292
0.00424825	-49.9157301
0.0084965	-49.91574515
0.01274475	-49.91576242
0.016993	-49.9157817
0.02124125	-49.91579808
0.0254895	-49.91581361
0.02973775	-49.91583211
0.033986	-49.91584648
0.03823425	-49.91586413
0.0424825	-49.91588013
0.04673075	-49.91589876
0.050979	-49.91591585
0.05522725	-49.91593381
0.0594755	-49.9159501
0.06372375	-49.91596637
0.067972	-49.91598479
0.07222025	-49.91599805
0.0764685	-49.91601623
0.08071675	-49.91603442
0.084965	-49.91605216
0.08921325	-49.91606915
0.0934615	-49.91608399
0.09770975	-49.91610058
0.101958	-49.91611635
0.10620625	-49.91613186
0.1104545	-49.91614637
0.11470275	-49.91616184
0.118951	-49.91617673
0.12319925	-49.91619126
0.1274475	-49.91620541
0.13169575	-49.91621939
0.135944	-49.91623071
0.14019225	-49.9162424
0.1444405	-49.91625512
0.14868875	-49.91626738
0.152937	-49.91628062
0.15718525	-49.91629257
0.1614335	-49.91630295
0.16568175	-49.91631469
0.16993	-49.91632583
0.17417825	-49.91633661
0.1784265	-49.91634485
0.18267475	-49.91635376
0.186923	-49.91636338
0.19117125	-49.91637136
0.1954195	-49.91637817
0.19966775	-49.91638734
0.203916	-49.91639942
0.20816425	-49.91640358
0.2124125	-49.9164109
0.21666075	-49.91641808
0.220909	-49.91642458
0.22515725	-49.91643031
0.2294055	-49.91643597
0.23365375	-49.91644137
0.237902	-49.91644927
0.24215025	-49.91645428
0.2463985	-49.91645825
0.25064675	-49.91646214
0.254895	-49.91646368
0.25914325	-49.91646734
0.2633915	-49.91646844
0.26763975	-49.91647311
0.271888	-49.91647468
0.27613625	-49.91647699
0.2803845	-49.91647532
0.28463275	-49.91647653
0.288881	-49.91647575
0.29312925	-49.91647477
0.2973775	-49.91647549
0.30162575	-49.91647519
0.305874	-49.91647365
0.31012225	-49.91647066
0.3143705	-49.91646799
0.31861875	-49.91646555
0.322867	-49.91646218
0.32711525	-49.91645836
0.3313635	-49.91645509
0.33561175	-49.91645199
0.33986	-49.91644539
0.34410825	-49.91644094
0.3483565	-49.91643602
0.35260475	-49.91643109
0.356853	-49.91642535
0.36110125	-49.91641924
0.3653495	-49.9164137
0.36959775	-49.91640786
0.373846	-49.91640194
0.37809425	-49.91639591
0.3823425	-49.91638919
0.38659075	-49.91638298
0.390839	-49.9163771
0.39508725	-49.91637024
0.3993355	-49.9163643
0.40358375	-49.91635866
0.407832	-49.91635263
0.41208025	-49.91634695
0.4163285	-49.91634084
0.42057675	-49.91633666
0.424825	-49.91633151
0.42907325	-49.91632688
0.4333215	-49.91632157
0.43756975	-49.91631627
0.441818	-49.91631078
0.44606625	-49.91630449
0.4503145	-49.91630134
0.45456275	-49.91629618
0.458811	-49.91629366
0.46305925	-49.91629136
0.4673075	-49.91628846
0.47155575	-49.91628682
0.475804	-49.91628567
0.48005225	-49.91628203
0.4843005	-49.9162804
0.48854875	-49.91627951
0.492797	-49.91627941
0.49704525	-49.91628015
0.5012935	-49.91628024
0.50554175	-49.9162791
0.50979	-49.91628246
0.51403825	-49.91628363
0.5182865	-49.91628904
0.52253475	-49.91629315
0.526783	-49.91629668
0.53103125	-49.91630106
0.5352795	-49.91630611
0.53952775	-49.91631197
0.543776	-49.91631973
0.54802425	-49.9163248
0.5522725	-49.91633033
0.55652075	-49.91633704
0.560769	-49.91634289
0.56501725	-49.91634901
0.5692655	-49.91635746
0.57351375	-49.91636378
0.577762	-49.91637328
0.58201025	-49.91638189
0.5862585	-49.91639027
0.59050675	-49.91639846
0.594755	-49.91640576
0.59900325	-49.91641352
0.6032515	-49.91642023
0.60749975	-49.91642875
0.611748	-49.91643676
0.61599625	-49.91644494
0.6202445	-49.91645272
0.62449275	-49.91646058
0.628741	-49.91646935
0.63298925	-49.91647695
0.6372375	-49.91648485
0.64148575	-49.91649318
0.645734	-49.91650071
0.64998225	-49.91650808
0.6542305	-49.91651525
0.65847875	-49.91652204
0.662727	-49.91652938
0.66697525	-49.91653619
0.6712235	-49.91654216
0.67547175	-49.91654801
0.67972	-49.91655335
0.68396825	-49.91656085
0.6882165	-49.91656471
0.69246475	-49.91656867
0.696713	-49.91657315
0.70096125	-49.91657721
0.7052095	-49.91658005
0.70945775	-49.91658322
0.713706	-49.91658668
0.71795425	-49.91658862
0.7222025	-49.91658925
0.72645075	-49.91658884
0.730699	-49.91659006
0.73494725	-49.91659112
0.7391955	-49.91659022
0.74344375	-49.9165921
0.747692	-49.91658992
0.75194025	-49.91658845
0.7561885	-49.9165839
0.76043675	-49.91658284
0.764685	-49.91657919
0.76893325	-49.91657763
0.7731815	-49.91657367
0.77742975	-49.9165696
0.781678	-49.91656449
0.78592625	-49.91655651
0.7901745	-49.91655094
0.79442275	-49.91654507
0.798671	-49.91653913
0.80291925	-49.91653237
0.8071675	-49.91652492
0.81141575	-49.91651729
0.815664	-49.91651274
0.81991225	-49.91650023
0.8241605	-49.91649069
0.82840875	-49.91648345
0.832657	-49.91647513
0.83690525	-49.91646507
0.8411535	-49.91645579
0.84540175	-49.91644704
0.84965	-49.91643575
0.85389825	-49.91642409
0.8581465	-49.91641181
0.86239475	-49.91640082
0.866643	-49.91638831
0.87089125	-49.91637445
0.8751395	-49.91636156
0.87938775	-49.91634814
0.883636	-49.91633576
0.88788425	-49.91632372
0.8921325	-49.91630902
0.89638075	-49.91629416
0.900629	-49.9162788
0.90487725	-49.91626314
0.9091255	-49.91624689
0.91337375	-49.91623159
0.917622	-49.91621523
0.92187025	-49.91619861
0.9261185	-49.91618116
0.93036675	-49.91616547
0.934615	-49.91614751
0.93886325	-49.91612887
0.9431115	-49.91610979
0.94735975	-49.91609064
0.951608	-49.91607631
0.95585625	-49.91605683
0.9601045	-49.91603949
0.96435275	-49.91602209
0.968601	-49.91600302
0.97284925	-49.9159848
0.9770975	-49.91596501
0.98134575	-49.9159478
0.985594	-49.9159289
0.98984225	-49.91591325
0.9940905	-49.9158935
0.99833875	-49.91587669
1.002587	-49.91585895
1.00683525	-49.91583827
1.0110835	-49.91581959
1.01533175	-49.91580309
1.01958	-49.91578452
0	-49.9112397
0.00424825	-49.91125121
0.0084965	-49.91126156
0.01274475	-49.91127221
0.016993	-49.91128647
0.02124125	-49.91129764
0.0254895	-49.9113091
0.02973775	-49.91132249
0.033986	-49.91133496
0.03823425	-49.91134917
0.0424825	-49.91136107
0.04673075	-49.91137673
0.050979	-49.91139158
0.05522725	-49.91140816
0.0594755	-49.91142349
0.06372375	-49.91143957
0.067972	-49.91145684
0.07222025	-49.91147246
0.0764685	-49.91148975
0.08071675	-49.91151035
0.084965	-49.9115293
0.08921325	-49.91154914
0.0934615	-49.91156869
0.09770975	-49.9115888
0.101958	-49.91160904
0.10620625	-49.91162971
0.1104545	-49.9116504
0.11470275	-49.91167222
0.118951	-49.91169509
0.12319925	-49.91171807
0.1274475	-49.91174144
0.13169575	-49.91176466
0.135944	-49.91178694
0.14019225	-49.91181049
0.1444405	-49.91183451
0.14868875	-49.91185921
0.152937	-49.9118836
0.15718525	-49.91190831
0.1614335	-49.91193406
0.16568175	-49.91196008
0.16993	-49.91198691
0.17417825	-49.91201408
0.1784265	-49.91203965
0.18267475	-49.912067
0.186923	-49.91209516
0.19117125	-49.91212233
0.1954195	-49.91215053
0.19966775	-49.91218096
0.203916	-49.91221259
0.20816425	-49.91224133
0.2124125	-49.91227141
0.21666075	-49.91230231
0.220909	-49.91233293
0.22515725	-49.9123629
0.2294055	-49.91239399
0.23365375	-49.91242614
0.237902	-49.91245979
0.24215025	-49.91249118
0.2463985	-49.91252302
0.25064675	-49.91255583
0.254895	-49.91258399
0.25914325	-49.91261719
0.2633915	-49.91264884
0.26763975	-49.91268331
0.271888	-49.91271605
0.27613625	-49.91274982
0.2803845	-49.91278057
0.28463275	-49.91281444
0.288881	-49.91284689
0.29312925	-49.91287961
0.2973775	-49.91291432
0.30162575	-49.91294777
0.305874	-49.91298058
0.31012225	-49.9130129
0.3143705	-49.91304441
0.31861875	-49.91307653
0.322867	-49.91310892
0.32711525	-49.91314076
0.3313635	-49.91317357
0.33561175	-49.91320654
0.33986	-49.91323693
0.34410825	-49.91326815
0.3483565	-49.91329825
0.35260475	-49.91332887
0.356853	-49.91335808
0.36110125	-49.91338749
0.3653495	-49.91341694
0.36959775	-49.91344563
0.373846	-49.91347291
0.37809425	-49.91350096
0.3823425	-49.91352767
0.38659075	-49.91355462
0.390839	-49.91357985
0.39508725	-49.91360655
0.3993355	-49.91363273
0.40358375	-49.9136575
0.407832	-49.91368218
0.41208025	-49.91370598
0.4163285	-49.91372835
0.42057675	-49.91375188
0.424825	-49.91377305
0.42907325	-49.91379396
0.4333215	-49.91381301
0.43756975	-49.91383059
0.441818	-49.91384699
0.44606625	-49.91386396
0.4503145	-49.91387849
0.45456275	-49.9138905
0.458811	-49.9139039
0.46305925	-49.91391667
0.4673075	-49.91392736
0.47155575	-49.9139368
0.475804	-49.91394463
0.48005225	-49.91394987
0.4843005	-49.9139561
0.48854875	-49.91395992
0.492797	-49.91396331
0.49704525	-49.91396628
0.5012935	-49.91396722
0.50554175	-49.91396702
0.50979	-49.91396703
0.51403825	-49.91396232
0.5182865	-49.91395807
0.52253475	-49.91395278
0.526783	-49.91394538
0.53103125	-49.91393756
0.5352795	-49.91392942
0.53952775	-49.91391883
0.543776	-49.91390936
0.54802425	-49.91389745
0.5522725	-49.91388397
0.55652075	-49.91386932
0.560769	-49.91385286
0.56501725	-49.91383571
0.5692655	-49.91382026
0.57351375	-49.9138024
0.577762	-49.91378203
0.58201025	-49.91376239
0.5862585	-49.91374162
0.59050675	-49.91371952
0.594755	-49.91369584
0.59900325	-49.91367192
0.6032515	-49.91364572
0.60749975	-49.91362079
0.611748	-49.91359454
0.61599625	-49.91356752
0.6202445	-49.91354045
0.62449275	-49.9135122
0.628741	-49.91348343
0.63298925	-49.91345636
0.6372375	-49.91342759
0.64148575	-49.91339911
0.645734	-49.91336943
0.64998225	-49.91334056
0.6542305	-49.9133104
0.65847875	-49.91327957
0.662727	-49.91324878
0.66697525	-49.91321837
0.6712235	-49.9131866
0.67547175	-49.91315541
0.67972	-49.91312317
0.68396825	-49.91309173
0.6882165	-49.91305787
0.69246475	-49.91302424
0.696713	-49.91299161
0.70096125	-49.91295841
0.7052095	-49.91292574
0.70945775	-49.9128936
0.713706	-49.91286068
0.71795425	-49.91282736
0.7222025	-49.91279348
0.72645075	-49.91275833
0.730699	-49.91272524
0.73494725	-49.91269242
0.7391955	-49.91265815
0.74344375	-49.91262711
0.747692	-49.91259313
0.75194025	-49.91256021
0.7561885	-49.91252555
0.76043675	-49.9124938
0.764685	-49.91246045
0.76893325	-49.91243228
0.7731815	-49.91239945
0.77742975	-49.91236763
0.781678	-49.91233626
0.78592625	-49.91230265
0.7901745	-49.91227061
0.79442275	-49.91223967
0.798671	-49.91220987
0.80291925	-49.91217946
0.8071675	-49.91214881
0.81141575	-49.91211898
0.815664	-49.91209057
0.81991225	-49.91205934
0.8241605	-49.91202923
0.82840875	-49.91200144
0.832657	-49.9119746
0.83690525	-49.91194685
0.8411535	-49.91191987
0.84540175	-49.91189482
0.84965	-49.91186814
0.85389825	-49.91184181
0.8581465	-49.91181626
0.86239475	-49.91179107
0.866643	-49.91176695
0.87089125	-49.91174318
0.8751395	-49.91171914
0.87938775	-49.91169581
0.883636	-49.91167294
0.88788425	-49.91165142
0.8921325	-49.91162893
0.89638075	-49.9116063
0.900629	-49.91158413
0.90487725	-49.91156207
0.9091255	-49.91154106
0.91337375	-49.91152123
0.917622	-49.91150143
0.92187025	-49.9114821
0.9261185	-49.91146288
0.93036675	-49.91144429
0.934615	-49.91142549
0.93886325	-49.91140749
0.9431115	-49.91138791
0.94735975	-49.91137165
0.951608	-49.91135716
0.95585625	-49.91134105
0.9601045	-49.91132612
0.96435275	-49.91131194
0.968601	-49.91129655
0.97284925	-49.91128292
0.9770975	-49.91126855
0.98134575	-49.91125793
0.985594	-49.91124502
0.98984225	-49.91123393
0.9940905	-49.91122192
0.99833875	-49.91121183
1.002587	-49.9112021
1.00683525	-49.91118934
1.0110835	-49.9111802
1.01533175	-49.91117141
1.01958	-49.91116141
0	-49.90049212
0.00424825	-49.90049921
0.0084965	-49.9005054
0.01274475	-49.90051181
0.016993	-49.90052065
0.02124125	-49.90052708
0.0254895	-49.90053353
0.02973775	-49.90054218
0.033986	-49.90054803
0.03823425	-49.9005547
0.0424825	-49.90056058
0.04673075	-49.90056884
0.050979	-49.90057643
0.05522725	-49.90058448
0.0594755	-49.90059119
0.06372375	-49.90059965
0.067972	-49.90060985
0.07222025	-49.90061669
0.0764685	-49.90062486
0.08071675	-49.90063618
0.084965	-49.90064454
0.08921325	-49.90065354
0.0934615	-49.90066082
0.09770975	-49.90066979
0.101958	-49.90067802
0.10620625	-49.90068626
0.1104545	-49.90069426
0.11470275	-49.90070337
0.118951	-49.90071186
0.12319925	-49.90071975
0.1274475	-49.9007281
0.13169575	-49.90073621
0.135944	-49.90074339
0.14019225	-49.9007508
0.1444405	-49.90075818
0.14868875	-49.90076511
0.152937	-49.90077332
0.15718525	-49.90078096
0.1614335	-49.90078902
0.16568175	-49.90079794
0.16993	-49.90080589
0.17417825	-49.90081379
0.1784265	-49.90081979
0.18267475	-49.90082668
0.186923	-49.90083447
0.19117125	-49.90083937
0.1954195	-49.90084516
0.19966775	-49.9008536
0.203916	-49.90086303
0.20816425	-49.90086892
0.2124125	-49.90087649
0.21666075	-49.90088527
0.220909	-49.90089269
0.22515725	-49.90089934
0.2294055	-49.90090663
0.23365375	-49.90091356
0.237902	-49.90092259
0.24215025	-49.90093062
0.2463985	-49.90093751
0.25064675	-49.90094546
0.254895	-49.90094777
0.25914325	-49.90095498
0.2633915	-49.90096103
0.26763975	-49.90096842
0.271888	-49.90097488
0.27613625	-49.90098161
0.2803845	-49.90098549
0.28463275	-49.90099205
0.288881	-49.90099897
0.29312925	-49.90100558
0.2973775	-49.90101598
0.30162575	-49.90102406
0.305874	-49.90102977
0.31012225	-49.90103466
0.3143705	-49.90103964
0.31861875	-49.90104351
0.322867	-49.90104811
0.32711525	-49.90105212
0.3313635	-49.9010589
0.33561175	-49.9010658
0.33986	-49.90106856
0.34410825	-49.90107322
0.3483565	-49.90107738
0.35260475	-49.90108182
0.356853	-49.90108438
0.36110125	-49.9010875
0.3653495	-49.90109162
0.36959775	-49.90109328
0.373846	-49.90109508
0.37809425	-49.90109885
0.3823425	-49.90110123
0.38659075	-49.90110474
0.390839	-49.90110804
0.39508725	-49.90111015
0.3993355	-49.9011146
0.40358375	-49.90111886
0.407832	-49.90112282
0.41208025	-49.90112616
0.4163285	-49.90112892
0.42057675	-49.90113247
0.424825	-49.90113603
0.42907325	-49.90113816
0.4333215	-49.90114173
0.43756975	-49.90114386
0.441818	-49.90114522
0.44606625	-49.90114819
0.4503145	-49.90115057
0.45456275	-49.90115096
0.458811	-49.90115298
0.46305925	-49.90115487
0.4673075	-49.90115621
0.47155575	-49.90115709
0.475804	-49.90115694
0.48005225	-49.90115722
0.4843005	-49.90115816
0.48854875	-49.90115833
0.492797	-49.90115889
0.49704525	-49.90116022
0.5012935	-49.90116131
0.50554175	-49.90116136
0.50979	-49.9011628
0.51403825	-49.90116136
0.5182865	-49.90116126
0.52253475	-49.90116015
0.526783	-49.90115879
0.53103125	-49.9011582
0.5352795	-49.901158
0.53952775	-49.90115703
0.543776	-49.90115671
0.54802425	-49.90115684
0.5522725	-49.90115595
0.55652075	-49.90115458
0.560769	-49.90115263
0.56501725	-49.90115059
0.5692655	-49.90115016
0.57351375	-49.90114774
0.577762	-49.90114476
0.58201025	-49.90114335
0.5862585	-49.90114115
0.59050675	-49.90113756
0.594755	-49.90113537
0.59900325	-49.90113176
0.6032515	-49.90112819
0.60749975	-49.9011254
0.611748	-49.90112202
0.61599625	-49.90111805
0.6202445	-49.90111377
0.62449275	-49.9011093
0.628741	-49.90110717
0.63298925	-49.90110384
0.6372375	-49.9011003
0.64148575	-49.9010979
0.645734	-49.9010941
0.64998225	-49.90109228
0.6542305	-49.9010906
0.65847875	-49.90108646
0.662727	-49.90108333
0.66697525	-49.90108075
0.6712235	-49.90107629
0.67547175	-49.90107213
0.67972	-49.90106745
0.68396825	-49.90106471
0.6882165	-49.9010578
0.69246475	-49.901051
0.696713	-49.90104699
0.70096125	-49.90104235
0.7052095	-49.90103847
0.70945775	-49.90103347
0.713706	-49.90102859
0.71795425	-49.90102287
0.7222025	-49.90101477
0.72645075	-49.90100437
0.730699	-49.90099775
0.73494725	-49.9009908
0.7391955	-49.90098423
0.74344375	-49.9009803
0.747692	-49.90097353
0.75194025	-49.90096706
0.7561885	-49.90095962
0.76043675	-49.90095352
0.764685	-49.90094631
0.76893325	-49.900944
0.7731815	-49.90093605
0.77742975	-49.90092915
0.781678	-49.90092113
0.78592625	-49.90091206
0.7901745	-49.90090513
0.79442275	-49.90089783
0.798671	-49.90089116
0.80291925	-49.90088373
0.8071675	-49.90087493
0.81141575	-49.90086736
0.815664	-49.90086147
0.81991225	-49.90085202
0.8241605	-49.90084357
0.82840875	-49.90083778
0.832657	-49.90083284
0.83690525	-49.90082505
0.8411535	-49.90081816
0.84540175	-49.90081213
0.84965	-49.90080423
0.85389825	-49.90079627
0.8581465	-49.90078738
0.86239475	-49.9007794
0.866643	-49.90077174
0.87089125	-49.90076354
0.8751395	-49.90075659
0.87938775	-49.90074922
0.883636	-49.90074183
0.88788425	-49.90073464
0.8921325	-49.90072653
0.89638075	-49.90071818
0.900629	-49.90071032
0.90487725	-49.90070184
0.9091255	-49.90069273
0.91337375	-49.90068472
0.917622	-49.90067649
0.92187025	-49.90066827
0.9261185	-49.90065931
0.93036675	-49.90065199
0.934615	-49.900643
0.93886325	-49.90063466
0.9431115	-49.9006233
0.94735975	-49.90061514
0.951608	-49.9006083
0.95585625	-49.90059808
0.9601045	-49.90058964
0.96435275	-49.90058297
0.968601	-49.90057496
0.97284925	-49.90056739
0.9770975	-49.90055911
0.98134575	-49.90055328
0.985594	-49.90054664
0.98984225	-49.90054082
0.9940905	-49.90053217
0.99833875	-49.90052576
1.002587	-49.90051937
1.00683525	-49.90051062
1.0110835	-49.90050422
1.01533175	-49.90049806
1.01958	-49.90049099
0	-49.88326363
0.00424825	-49.88326179
0.0084965	-49.88325838
0.01274475	-49.8832562
0.016993	-49.88325537
0.02124125	-49.88325186
0.0254895	-49.88324864
0.02973775	-49.88324728
0.033986	-49.88324336
0.03823425	-49.88324207
0.0424825	-49.88323708
0.04673075	-49.88323506
0.050979	-49.88323232
0.05522725	-49.88323053
0.0594755	-49.88322725
0.06372375	-49.88322392
0.067972	-49.88322192
0.07222025	-49.88321706
0.0764685	-49.88321413
0.08071675	-49.88321381
0.084965	-49.88321205
0.08921325	-49.88320974
0.0934615	-49.88320579
0.09770975	-49.88320354
0.101958	-49.88320038
0.10620625	-49.88319715
0.1104545	-49.88319287
0.11470275	-49.88319047
0.118951	-49.88318827
0.12319925	-49.88318606
0.1274475	-49.88318171
0.13169575	-49.88317824
0.135944	-49.88317249
0.14019225	-49.88316857
0.1444405	-49.8831641
0.14868875	-49.88316022
0.152937	-49.88315673
0.15718525	-49.88315194
0.1614335	-49.88314803
0.16568175	-49.88314422
0.16993	-49.88314059
0.17417825	-49.8831369
0.1784265	-49.88313025
0.18267475	-49.88312584
0.186923	-49.88312213
0.19117125	-49.8831171
0.1954195	-49.88311285
0.19966775	-49.88311103
0.203916	-49.88310865
0.20816425	-49.88310408
0.2124125	-49.88310041
0.21666075	-49.88309727
0.220909	-49.88309362
0.22515725	-49.88308901
0.2294055	-49.88308538
0.23365375	-49.88308105
0.237902	-49.88307895
0.24215025	-49.88307534
0.2463985	-49.88307168
0.25064675	-49.88306917
0.254895	-49.88306243
0.25914325	-49.88305982
0.2633915	-49.88305603
0.26763975	-49.8830541
0.271888	-49.88305066
0.27613625	-49.88304775
0.2803845	-49.8830418
0.28463275	-49.88303937
0.288881	-49.883036
0.29312925	-49.88303257
0.2973775	-49.88303263
0.30162575	-49.88302975
0.305874	-49.88302663
0.31012225	-49.88302312
0.3143705	-49.88301918
0.31861875	-49.88301525
0.322867	-49.8830125
0.32711525	-49.88300903
0.3313635	-49.8830073
0.33561175	-49.88300623
0.33986	-49.88300244
0.34410825	-49.88299959
0.3483565	-49.88299633
0.35260475	-49.88299359
0.356853	-49.8829895
0.36110125	-49.88298605
0.3653495	-49.88298343
0.36959775	-49.88298082
0.373846	-49.88297682
0.37809425	-49.88297435
0.3823425	-49.88297114
0.38659075	-49.88296875
0.390839	-49.88296545
0.39508725	-49.88296384
0.3993355	-49.8829624
0.40358375	-49.88296089
0.407832	-49.88296014
0.41208025	-49.88295873
0.4163285	-49.88295689
0.42057675	-49.8829557
0.424825	-49.88295531
0.42907325	-49.88295417
0.4333215	-49.88295295
0.43756975	-49.88295134
0.441818	-49.88294922
0.44606625	-49.88294863
0.4503145	-49.88294766
0.45456275	-49.88294551
0.458811	-49.88294527
0.46305925	-49.88294539
0.4673075	-49.88294456
0.47155575	-49.88294392
0.475804	-49.88294271
0.48005225	-49.88294021
0.4843005	-49.88294021
0.48854875	-49.88293974
0.492797	-49.88293937
0.49704525	-49.88294003
0.5012935	-49.88293985
0.50554175	-49.88293924
0.50979	-49.88294071
0.51403825	-49.88293913
0.5182865	-49.88293966
0.52253475	-49.88293975
0.526783	-49.88293898
0.53103125	-49.88293925
0.5352795	-49.88293962
0.53952775	-49.8829395
0.543776	-49.88294188
0.54802425	-49.88294299
0.5522725	-49.88294352
0.55652075	-49.88294424
0.560769	-49.88294402
0.56501725	-49.88294416
0.5692655	-49.88294621
0.57351375	-49.88294708
0.577762	-49.88294759
0.58201025	-49.88294961
0.5862585	-49.8829511
0.59050675	-49.88295222
0.594755	-49.88295325
0.59900325	-49.88295354
0.6032515	-49.88295462
0.60749975	-49.88295637
0.611748	-49.88295767
0.61599625	-49.88295833
0.6202445	-49.88295975
0.62449275	-49.88296109
0.628741	-49.88296261
0.63298925	-49.88296582
0.6372375	-49.88296812
0.64148575	-49.88297125
0.645734	-49.88297363
0.64998225	-49.88297754
0.6542305	-49.88298006
0.65847875	-49.8829826
0.662727	-49.88298597
0.66697525	-49.88298997
0.6712235	-49.88299263
0.67547175	-49.88299582
0.67972	-49.88299859
0.68396825	-49.88300231
0.6882165	-49.88300331
0.69246475	-49.88300498
0.696713	-49.88300837
0.70096125	-49.88301106
0.7052095	-49.88301494
0.70945775	-49.88301882
0.713706	-49.88302228
0.71795425	-49.88302533
0.7222025	-49.88302814
0.72645075	-49.88302804
0.730699	-49.88303141
0.73494725	-49.88303472
0.7391955	-49.88303708
0.74344375	-49.88304296
0.747692	-49.8830458
0.75194025	-49.88304919
0.7561885	-49.88305106
0.76043675	-49.88305481
0.764685	-49.88305738
0.76893325	-49.88306407
0.7731815	-49.88306655
0.77742975	-49.88307016
0.781678	-49.88307373
0.78592625	-49.88307576
0.7901745	-49.88308007
0.79442275	-49.88308366
0.798671	-49.88308823
0.80291925	-49.88309185
0.8071675	-49.88309495
0.81141575	-49.8830986
0.815664	-49.88310317
0.81991225	-49.88310554
0.8241605	-49.88310734
0.82840875	-49.88311157
0.832657	-49.88311658
0.83690525	-49.88312028
0.8411535	-49.88312467
0.84540175	-49.8831313
0.84965	-49.88313498
0.85389825	-49.88313861
0.8581465	-49.88314243
0.86239475	-49.88314636
0.866643	-49.88315115
0.87089125	-49.88315463
0.8751395	-49.88315852
0.87938775	-49.88316301
0.883636	-49.88316694
0.88788425	-49.88317269
0.8921325	-49.88317618
0.89638075	-49.88318055
0.900629	-49.88318281
0.90487725	-49.88318503
0.9091255	-49.88318745
0.91337375	-49.88319174
0.917622	-49.88319501
0.92187025	-49.8831982
0.9261185	-49.88320049
0.93036675	-49.88320446
0.934615	-49.88320681
0.93886325	-49.88320862
0.9431115	-49.88320897
0.94735975	-49.88321194
0.951608	-49.88321688
0.95585625	-49.88321892
0.9601045	-49.88322231
0.96435275	-49.88322565
0.968601	-49.8832275
0.97284925	-49.8832303
0.9770975	-49.88323237
0.98134575	-49.88323743
0.985594	-49.88323881
0.98984225	-49.8832428
0.9940905	-49.88324422
0.99833875	-49.88324752
1.002587	-49.88325111
1.00683525	-49.88325202
1.0110835	-49.88325427
1.01533175	-49.88325777
1.01958	-49.8832597
0	-49.54380969
0.00424825	-49.5438097
0.0084965	-49.54380903
0.01274475	-49.54380793
0.016993	-49.54381124
0.02124125	-49.54381051
0.0254895	-49.54380986
0.02973775	-49.54381122
0.033986	-49.54380913
0.03823425	-49.54380834
0.0424825	-49.54380434
0.04673075	-49.54380647
0.050979	-49.54380569
0.05522725	-49.54380498
0.0594755	-49.54380207
0.06372375	-49.54380301
0.067972	-49.5438037
0.07222025	-49.54380228
0.0764685	-49.54380119
0.08071675	-49.54380411
0.084965	-49.54380351
0.08921325	-49.54380382
0.0934615	-49.54380257
0.09770975	-49.54380237
0.101958	-49.54380156
0.10620625	-49.54380074
0.1104545	-49.54379986
0.11470275	-49.54379995
0.118951	-49.54379912
0.12319925	-49.54379942
0.1274475	-49.54379862
0.13169575	-49.54379768
0.135944	-49.54379648
0.14019225	-49.54379442
0.1444405	-49.54379329
0.14868875	-49.54379028
0.152937	-49.54378917
0.15718525	-49.54378618
0.1614335	-49.54378581
0.16568175	-49.54378269
0.16993	-49.54378161
0.17417825	-49.54378053
0.1784265	-49.54377893
0.18267475	-49.54377716
0.186923	-49.543776
0.19117125	-49.54377346
0.1954195	-49.54377033
0.19966775	-49.54376943
0.203916	-49.54376919
0.20816425	-49.54376741
0.2124125	-49.54376629
0.21666075	-49.54376529
0.220909	-49.54376415
0.22515725	-49.54376294
0.2294055	-49.54376179
0.23365375	-49.54376078
0.237902	-49.54375964
0.24215025	-49.54375645
0.2463985	-49.54375522
0.25064675	-49.54375564
0.254895	-49.54375136
0.25914325	-49.54374956
0.2633915	-49.54374751
0.26763975	-49.54374806
0.271888	-49.54374689
0.27613625	-49.54374623
0.2803845	-49.54374429
0.28463275	-49.54374315
0.288881	-49.54374361
0.29312925	-49.54374388
0.2973775	-49.5437453
0.30162575	-49.54374453
0.305874	-49.54374343
0.31012225	-49.54374157
0.3143705	-49.54373789
0.31861875	-49.54373709
0.322867	-49.54373696
0.32711525	-49.54373388
0.3313635	-49.54373421
0.33561175	-49.54373649
0.33986	-49.54373372
0.34410825	-49.54373269
0.3483565	-49.5437303
0.35260475	-49.54372931
0.356853	-49.54372678
0.36110125	-49.54372434
0.3653495	-49.54372342
0.36959775	-49.54372194
0.373846	-49.54372019
0.37809425	-49.54371928
0.3823425	-49.54371749
0.38659075	-49.54371661
0.390839	-49.54371456
0.39508725	-49.54371391
0.3993355	-49.54371451
0.40358375	-49.5437148
0.407832	-49.54371426
0.41208025	-49.54371532
0.4163285	-49.54371477
0.42057675	-49.54371684
0.424825	-49.54371722
0.42907325	-49.54372094
0.4333215	-49.54372198
0.43756975	-49.54372009
0.441818	-49.54371961
0.44606625	-49.54372039
0.4503145	-49.54371976
0.45456275	-49.54371856
0.458811	-49.54371872
0.46305925	-49.54371858
0.4673075	-49.5437184
0.47155575	-49.54371858
0.475804	-49.5437186
0.48005225	-49.54371721
0.4843005	-49.54371714
0.48854875	-49.54371583
0.492797	-49.54371573
0.49704525	-49.54371616
0.5012935	-49.54371725
0.50554175	-49.54371832
0.50979	-49.54371864
0.51403825	-49.54371856
0.5182865	-49.54371772
0.52253475	-49.54371688
0.526783	-49.54371669
0.53103125	-49.54371703
0.5352795	-49.54371858
0.53952775	-49.54371888
0.543776	-49.54372049
0.54802425	-49.54372071
0.5522725	-49.54372076
0.55652075	-49.54372117
0.560769	-49.54372154
0.56501725	-49.54372161
0.5692655	-49.54372305
0.57351375	-49.54372391
0.577762	-49.54372335
0.58201025	-49.54372405
0.5862585	-49.54372611
0.59050675	-49.54372531
0.594755	-49.54372178
0.59900325	-49.5437216
0.6032515	-49.54371973
0.60749975	-49.54372048
0.611748	-49.5437196
0.61599625	-49.54372035
0.6202445	-49.54372028
0.62449275	-49.54371986
0.628741	-49.5437207
0.63298925	-49.54372295
0.6372375	-49.54372402
0.64148575	-49.54372599
0.645734	-49.54372707
0.64998225	-49.54372899
0.6542305	-49.54373064
0.65847875	-49.54373172
0.662727	-49.54373433
0.66697525	-49.54373699
0.6712235	-49.54373813
0.67547175	-49.54374069
0.67972	-49.54374186
0.68396825	-49.54374479
0.6882165	-49.54374265
0.69246475	-49.54374246
0.696713	-49.54374569
0.70096125	-49.5437459
0.7052095	-49.54374684
0.70945775	-49.54375066
0.713706	-49.54375265
0.71795425	-49.54375385
0.7222025	-49.54375472
0.72645075	-49.54375341
0.730699	-49.54375323
0.73494725	-49.54375284
0.7391955	-49.54375407
0.74344375	-49.54375609
0.747692	-49.54375681
0.75194025	-49.54375805
0.7561885	-49.54375757
0.76043675	-49.54375967
0.764685	-49.54376154
0.76893325	-49.54376589
0.7731815	-49.54376552
0.77742975	-49.5437668
0.781678	-49.54377003
0.78592625	-49.5437712
0.7901745	-49.54377223
0.79442275	-49.54377341
0.798671	-49.54377464
0.80291925	-49.54377579
0.8071675	-49.54377681
0.81141575	-49.54377793
0.815664	-49.54377973
0.81991225	-49.54377996
0.8241605	-49.54378086
0.82840875	-49.54378395
0.832657	-49.54378647
0.83690525	-49.54378761
0.8411535	-49.54378933
0.84540175	-49.5437909
0.84965	-49.54379195
0.85389825	-49.54379299
0.8581465	-49.54379609
0.86239475	-49.54379645
0.866643	-49.54379939
0.87089125	-49.54380043
0.8751395	-49.54380337
0.87938775	-49.54380444
0.883636	-49.54380645
0.88788425	-49.54380759
0.8921325	-49.54380845
0.89638075	-49.54380918
0.900629	-49.54380883
0.90487725	-49.54380957
0.9091255	-49.54380941
0.91337375	-49.5438102
0.917622	-49.54381093
0.92187025	-49.54381165
0.9261185	-49.54381176
0.93036675	-49.5438129
0.934615	-49.54381251
0.93886325	-49.543813
0.9431115	-49.54380995
0.94735975	-49.54381091
0.951608	-49.54381222
0.95585625	-49.54381141
0.9601045	-49.54381035
0.96435275	-49.54381316
0.968601	-49.54381375
0.97284925	-49.5438144
0.9770975	-49.54381213
0.98134575	-49.54381603
0.985594	-49.5438167
0.98984225	-49.54381865
0.9940905	-49.54381715
0.99833875	-49.54381766
1.002587	-49.54381825
1.00683525	-49.54381484
1.0110835	-49.54381578
1.01533175	-49.54381631
1.01958	-49.54381616
0	-49.53413564
0.00424825	-49.53413287
0.0084965	-49.53412882
0.01274475	-49.5341262
0.016993	-49.5341233
0.02124125	-49.53411907
0.0254895	-49.53411482
0.02973775	-49.53411322
0.033986	-49.53410697
0.03823425	-49.53410331
0.0424825	-49.53409637
0.04673075	-49.53409345
0.050979	-49.53408905
0.05522725	-49.53408506
0.0594755	-49.53408037
0.06372375	-49.53407536
0.067972	-49.53407095
0.07222025	-49.53406569
0.0764685	-49.53406358
0.08071675	-49.5340602
0.084965	-49.53405688
0.08921325	-49.53405215
0.0934615	-49.53404704
0.09770975	-49.53404312
0.101958	-49.5340382
0.10620625	-49.5340332
0.1104545	-49.53402623
0.11470275	-49.53402266
0.118951	-49.53401761
0.12319925	-49.53401425
0.1274475	-49.53401065
0.13169575	-49.53400552
0.135944	-49.53399811
0.14019225	-49.53399214
0.1444405	-49.53398601
0.14868875	-49.53398081
0.152937	-49.53397702
0.15718525	-49.53397169
0.1614335	-49.5339633
0.16568175	-49.53395816
0.16993	-49.53395297
0.17417825	-49.53394775
0.1784265	-49.53394004
0.18267475	-49.53393426
0.186923	-49.53392896
0.19117125	-49.53392255
0.1954195	-49.53391575
0.19966775	-49.53391121
0.203916	-49.53390819
0.20816425	-49.53390086
0.2124125	-49.53389572
0.21666075	-49.53389079
0.220909	-49.53388573
0.22515725	-49.5338805
0.2294055	-49.5338755
0.23365375	-49.53387104
0.237902	-49.53386827
0.24215025	-49.533864
0.2463985	-49.53385911
0.25064675	-49.53385511
0.254895	-49.53384895
0.25914325	-49.53384468
0.2633915	-49.53383869
0.26763975	-49.53383816
0.271888	-49.53383365
0.27613625	-49.53382997
0.2803845	-49.53382224
0.28463275	-49.53381971
0.288881	-49.5338152
0.29312925	-49.53380967
0.2973775	-49.53380664
0.30162575	-49.53380272
0.305874	-49.53379879
0.31012225	-49.53379351
0.3143705	-49.53378904
0.31861875	-49.53378616
0.322867	-49.53378153
0.32711525	-49.53377755
0.3313635	-49.533774
0.33561175	-49.53377134
0.33986	-49.53376677
0.34410825	-49.53376339
0.3483565	-49.53375924
0.35260475	-49.53375603
0.356853	-49.53375083
0.36110125	-49.53374771
0.3653495	-49.53374464
0.36959775	-49.53374155
0.373846	-49.53373853
0.37809425	-49.53373561
0.3823425	-49.53373182
0.38659075	-49.53372906
0.390839	-49.53372564
0.39508725	-49.53372326
0.3993355	-49.53372117
0.40358375	-49.53371949
0.407832	-49.53371736
0.41208025	-49.53371574
0.4163285	-49.53371368
0.42057675	-49.53371334
0.424825	-49.53371173
0.42907325	-49.53371071
0.4333215	-49.53370919
0.43756975	-49.5337077
0.441818	-49.53370619
0.44606625	-49.53370355
0.4503145	-49.53370244
0.45456275	-49.53370063
0.458811	-49.53370156
0.46305925	-49.53370073
0.4673075	-49.53369988
0.47155575	-49.5336995
0.475804	-49.53370046
0.48005225	-49.5336985
0.4843005	-49.53369801
0.48854875	-49.53369687
0.492797	-49.53369661
0.49704525	-49.53369771
0.5012935	-49.53369671
0.50554175	-49.53369394
0.50979	-49.53369445
0.51403825	-49.53369437
0.5182865	-49.53369762
0.52253475	-49.53369907
0.526783	-49.53369842
0.53103125	-49.53369911
0.5352795	-49.5337007
0.53952775	-49.53370163
0.543776	-49.53370402
0.54802425	-49.53370352
0.5522725	-49.53370435
0.55652075	-49.53370562
0.560769	-49.53370688
0.56501725	-49.53370636
0.5692655	-49.53370861
0.57351375	-49.53371016
0.577762	-49.53371324
0.58201025	-49.53371515
0.5862585	-49.53371705
0.59050675	-49.53371898
0.594755	-49.53372041
0.59900325	-49.53372242
0.6032515	-49.53372316
0.60749975	-49.53372561
0.611748	-49.5337276
0.61599625	-49.53373012
0.6202445	-49.53373218
0.62449275	-49.53373465
0.628741	-49.53373738
0.63298925	-49.53374115
0.6372375	-49.53374427
0.64148575	-49.53374841
0.645734	-49.53375167
0.64998225	-49.53375503
0.6542305	-49.53375845
0.65847875	-49.53376185
0.662727	-49.5337653
0.66697525	-49.53377082
0.6712235	-49.53377433
0.67547175	-49.5337788
0.67972	-49.53378248
0.68396825	-49.53378732
0.6882165	-49.53379026
0.69246475	-49.53379408
0.696713	-49.53379832
0.70096125	-49.53380321
0.7052095	-49.53380634
0.70945775	-49.53381105
0.713706	-49.53381659
0.71795425	-49.53382074
0.7222025	-49.53382488
0.72645075	-49.53382811
0.730699	-49.53383388
0.73494725	-49.53383857
0.7391955	-49.53384125
0.74344375	-49.5338491
0.747692	-49.53385291
0.75194025	-49.53385759
0.7561885	-49.53385817
0.76043675	-49.53386428
0.764685	-49.53386865
0.76893325	-49.53387494
0.7731815	-49.53387907
0.77742975	-49.53388407
0.781678	-49.53388843
0.78592625	-49.53389128
0.7901745	-49.53389582
0.79442275	-49.5339009
0.798671	-49.53390619
0.80291925	-49.53391131
0.8071675	-49.5339163
0.81141575	-49.53392147
0.815664	-49.53392888
0.81991225	-49.53393195
0.8241605	-49.5339365
0.82840875	-49.53394337
0.832657	-49.53394975
0.83690525	-49.53395504
0.8411535	-49.5339608
0.84540175	-49.53396847
0.84965	-49.53397366
0.85389825	-49.53397881
0.8581465	-49.53398389
0.86239475	-49.53399228
0.866643	-49.53399754
0.87089125	-49.53400127
0.8751395	-49.53400639
0.87938775	-49.53401246
0.883636	-49.53401834
0.88788425	-49.53402562
0.8921325	-49.53403064
0.89638075	-49.53403414
0.900629	-49.53403742
0.90487725	-49.53404234
0.9091255	-49.53404575
0.91337375	-49.53405253
0.917622	-49.53405737
0.92187025	-49.53406213
0.9261185	-49.5340659
0.93036675	-49.53407075
0.934615	-49.5340753
0.93886325	-49.53407845
0.9431115	-49.53408162
0.94735975	-49.53408354
0.951608	-49.5340886
0.95585625	-49.53409279
0.9601045	-49.5340976
0.96435275	-49.53410206
0.968601	-49.53410583
0.97284925	-49.53410999
0.9770975	-49.53411267
0.98134575	-49.53411936
0.985594	-49.53412277
0.98984225	-49.53412878
0.9940905	-49.53413012
0.99833875	-49.53413409
1.002587	-49.53413805
1.00683525	-49.53414066
1.0110835	-49.534143
1.01533175	-49.53414677
1.01958	-49.53414926
0	-49.51244171
0.00424825	-49.51255217
0.0084965	-49.51266151
0.01274475	-49.51277092
0.016993	-49.51288252
0.02124125	-49.51299011
0.0254895	-49.51310013
0.02973775	-49.5132121
0.033986	-49.51332196
0.03823425	-49.5134328
0.0424825	-49.51353841
0.04673075	-49.51365083
0.050979	-49.51376065
0.05522725	-49.51387132
0.0594755	-49.51398006
0.06372375	-49.51408936
0.067972	-49.51419961
0.07222025	-49.51430517
0.0764685	-49.51441612
0.08071675	-49.51452796
0.084965	-49.51463567
0.08921325	-49.5147428
0.0934615	-49.51484924
0.09770975	-49.51495531
0.101958	-49.51506034
0.10620625	-49.51516481
0.1104545	-49.51526613
0.11470275	-49.51537005
0.118951	-49.51547305
0.12319925	-49.51557596
0.1274475	-49.51567744
0.13169575	-49.51577811
0.135944	-49.51587643
0.14019225	-49.51597571
0.1444405	-49.51607362
0.14868875	-49.51617089
0.152937	-49.51626715
0.15718525	-49.51636257
0.1614335	-49.51645791
0.16568175	-49.51655419
0.16993	-49.51664819
0.17417825	-49.51674135
0.1784265	-49.51682796
0.18267475	-49.51691946
0.186923	-49.51701007
0.19117125	-49.51709871
0.1954195	-49.51718711
0.19966775	-49.51727561
0.203916	-49.51736437
0.20816425	-49.51745033
0.2124125	-49.51753557
0.21666075	-49.51762234
0.220909	-49.51770571
0.22515725	-49.5177847
0.2294055	-49.51786607
0.23365375	-49.51794591
0.237902	-49.51802348
0.24215025	-49.51810171
0.2463985	-49.51817889
0.25064675	-49.51825692
0.254895	-49.51832629
0.25914325	-49.51840168
0.2633915	-49.51847455
0.26763975	-49.51854553
0.271888	-49.51861641
0.27613625	-49.51868673
0.2803845	-49.51875313
0.28463275	-49.51882073
0.288881	-49.5188874
0.29312925	-49.51895271
0.2973775	-49.51902247
0.30162575	-49.51908573
[truncated: 36,560 more rows]
