# Supplementary material for: Intrinsic topological Weyl phase transition induced by a magnetostructural transformation in a kagome magnet
Source: Nat Commun. 2026 Apr 11;17:5063. doi: 10.1038/s41467-026-71683-7 (PMC13243550; doi:10.1038/s41467-026-71683-7)
Supplement: Supplementary file 3 — Source Data [file 41467_2026_71683_MOESM3_ESM.zip › NCOMMS-25-70324A-DataAvailability/Figure_2c_MT.csv]

T	M/H	T	M/H
K	cm3/mol-Mn	K	cm3/mol-Mn
	10 kOe FC-C		10 kOe cooling oven
394.9616	0.00556647074310722	550.2098	0.0015663464634
392.7497	0.00566043215448578	548.2499	0.0015743051874
390.634	0.00576946160612691	546.1505	0.0015856511902
388.393	0.00587217678249453	544.2298	0.001595997792
386.2965	0.00596259015623633	542.1085	0.0016078063598
384.1813	0.00606457485426696	540.1801	0.001617697954
382.3147	0.00614224163763676	538.063	0.0016299117548
380.2155	0.00623811221487965	536.162	0.0016411477844
378.2604	0.00632877877549234	534.0963	0.0016527853986
376.2986	0.00644914005032822	532.0675	0.0016662506006
374.3508	0.00654848168271335	530.0692	0.0016793149998
372.4427	0.00663969225295405	528.1356	0.0016911881964
370.3807	0.0067349418380744	526.0919	0.0017054907062
368.545	0.00681298326958425	524.0708	0.0017192045206
366.6898	0.00687089634485776	522.1273	0.0017322650108
364.7912	0.00683107586652079	520.0437	0.0017450367562
362.703	0.00693775649671773	517.9767	0.0017590427032
360.7363	0.00704109095448577	516.0378	0.0017723942836
358.6407	0.00714399259956236	514.0994	0.001786238398
356.7125	0.00724569331772429	512.0236	0.0018017691156
354.7169	0.00734532406214442	510.101	0.0018165068274
352.7147	0.00744655946389497	508.0427	0.0018292420888
350.6837	0.00754845178293217	506.0713	0.001844302684
348.7104	0.00764876510547046	504.1516	0.0018605544818
346.7314	0.00774593412078775	502.1948	0.0018755426302
344.7642	0.00784651602669583	500.1014	0.0018898063106
342.7811	0.00795173227877462	498.0977	0.0019067838794
340.7127	0.00806659016061269	496.0825	0.0019220029194
338.7661	0.00817904105645511	494.1694	0.0019390808192
336.6833	0.00830192222494526	492.0688	0.001960353076
334.772	0.00842486326870896	490.1447	0.001980257704
332.6871	0.00855474813347923	488.2227	0.0020009204174
330.7152	0.00868438323282272	486.0511	0.0020257006108
328.7263	0.00881390029234135	483.9584	0.0020572691736
326.6769	0.00895325400393869	481.9142	0.0020996435154
324.7319	0.00909055655973744	480.0844	0.0021644331056
322.7567	0.00923221119256016	478.0641	0.00225696539
320.7339	0.00938253747571118	476.0377	0.002382697072
318.7318	0.00953231974923416	474.0375	0.002526019254
316.6989	0.00969340647439823	471.8798	0.002681915386
314.7614	0.00986049099124729	470.0555	0.002804936828
312.3787	0.00999488189803062	467.9451	0.002946247178
310.7552	0.0102433386223194	465.9847	0.003064554366
308.7442	0.0104661892582057	463.9028	0.003189113348
306.6894	0.0107198465776806	461.9843	0.003301616974
304.7358	0.0110093281286652	459.9906	0.003407212094
302.7646	0.0113510517111597	458.0126	0.00350940899
300.7521	0.0117737283741794	455.9363	0.003615660822
298.7583	0.0122685889562363	454.0244	0.003709815602
296.7078	0.0128795151899343	451.9376	0.003801507712
294.756	0.0135572040643326	449.9886	0.003895341954
292.7579	0.0143507327750547	447.991	0.003987409328
290.767	0.015246374487965	446.2058	0.00406611574
288.7371	0.0162755277964989	444.0624	0.004161802848
286.72	0.0173752056236324	442.0331	0.004242062436
284.7459	0.0185516521050328	440.1273	0.004322496626
282.2791	0.019544931571116	437.9012	0.00440630298
280.7572	0.0211066155623633	435.8839	0.004487292248
278.7411	0.0225151899256018	434.0814	0.004561644034
276.7646	0.0239291872778994	431.9961	0.004636423204
274.7457	0.0254231779956236	429.9017	0.00470951108
272.7319	0.0269229680612691	427.8921	0.004788673542
270.7065	0.028444450083151	425.8715	0.004859025118
268.7883	0.0299459166564551	423.9763	0.004931518826
266.7415	0.0315114839868709	421.8598	0.005006016548
264.7127	0.033051886595186	419.929	0.005076300368
262.7586	0.0345717092166302	417.8757	0.005149453394
260.7519	0.036080001571116	415.6777	0.005249328344
258.75	0.0375272040393873	414.07	0.005290508356
256.3001	0.0386190382056893	411.7999	0.005377504454
254.7262	0.0403782250634573	410.3168	0.005442511124
252.748	0.0417286177680525	407.8548	0.005511577942
250.7177	0.0430748534179431	405.6776	0.00557102862
248.7766	0.0443890985645514	403.5974	0.005652294124
246.7738	0.0456788461706784	402.1299	0.005726836148
244.7578	0.0469430698030634	400.0884	0.00579974421
242.7379	0.0481871411291028	398.0122	0.005867583602
240.745	0.0493689421706784	395.7787	0.005946016384
238.7146	0.0505811427439825	393.961	0.00601528647
236.7307	0.0517304571728665	391.9254	0.006089932734
234.7631	0.052909538166302	389.623	0.006192087934
232.7357	0.0540660376280088	388.0399	0.006264761456
230.7748	0.055184695916849	385.8377	0.006327923078
228.7643	0.0562730573172867	383.8922	0.006404604628
226.7672	0.0573459708971554	381.8143	0.006482714266
224.765	0.0584276262669584	379.9561	0.006559257698
222.7891	0.0594759396630197	377.9412	0.006640108848
220.7952	0.0604969328271334	375.952	0.006722992678
218.7831	0.0615626784814004	373.9758	0.00680588172
216.7256	0.0625747245689278	371.9283	0.006894373662
214.7869	0.0635850941487965	369.9434	0.006981950898
212.7782	0.0645773300743982	367.8861	0.007070484536
210.7269	0.0655583094485776	365.9147	0.007159005144
208.7908	0.0665296916717724	363.9683	0.007245899608
206.7726	0.06750316097593	361.9392	0.007337229484
204.7323	0.068470095321663	359.9474	0.00742967994
202.7829	0.0693761279606127	357.9562	0.00751853151
200.7737	0.0703287948840263	355.8948	0.007615490346
198.7638	0.0712567418730854	353.9792	0.007707549902
196.7761	0.0721932253654267	351.9811	0.00780259854
194.787	0.0731129095667396	349.9593	0.007900253178
192.7587	0.0741061377111597	347.9267	0.008002324986
190.7656	0.0750122216717724	345.908	0.00810512647399997
188.7899	0.0759494236673961	343.8656	0.008206562418
186.7665	0.0768762415798687	341.9326	0.008307969696
184.7812	0.07776819497593	339.9514	0.00841052882599998
182.7737	0.0787383112647702	337.9732	0.008517038652
180.7428	0.0796506051466086	335.9363	0.008624950506
178.7318	0.0805737963282272	333.9502	0.00873411845200002
176.7395	0.0815245301356673	332.0109	0.008844128136
174.7511	0.0824368924463895	329.8574	0.00895989186799997
172.7384	0.0833220371684898	327.9431	0.00907208016799997
170.7726	0.0842247338993434	325.9481	0.009192232404
168.7682	0.0851120683457329	323.9424	0.00931373715400003
166.7318	0.085995485238512	321.9377	0.00943949750200002
164.7415	0.0868817761444197	319.9583	0.009566245524
162.7773	0.0877330314617071	317.968	0.00969408024799997
160.7642	0.0885658280875271	315.897	0.009829360314
158.7632	0.089407434932166	313.992	0.00996619355599998
155.4804	0.0913109725207879	311.9811	0.010112541304
154.7868	0.0919006926433257	309.9466	0.010263777908
152.7688	0.0928225494617071	307.9624	0.010418272012
150.774	0.0936461081881837	305.9438	0.01058494656
148.7918	0.0944816761838074	303.9631	0.010756780988
146.792	0.0953027201487968	301.9108	0.010948754584
144.7354	0.0961136366389495	300.9859	0.011041945144
142.7988	0.0968844538030638
140.8048	0.097654638
138.7585	0.0984602683588624
136.7173	0.0992645472472645
134.7669	0.100014048814004
132.7531	0.100791161435449
130.7679	0.101556435859956
128.7469	0.102468473133479
126.7746	0.10326847521663
124.7783	0.104060864586433
122.8037	0.104950337435449
120.7801	0.105734669304158
118.7907	0.106495649816193
116.8056	0.107243748590809
114.7576	0.107967041894967
112.7621	0.108694577789934
110.705	0.109432805698031
108.8015	0.110109498932166
106.7984	0.110826804708972
104.788	0.111517166612691
102.7949	0.112161698271335
100.7863	0.112799181754924
98.37492	0.113331062363239
96.79726	0.114081145575492
94.75282	0.114730159326039
92.77232	0.115351254091903
90.79452	0.115931223098468
88.77429	0.116525596385121
86.76622	0.117099646293217
84.75428	0.117659531422319
82.78844	0.118216508323851
80.79015	0.118713644166302
78.76788	0.119303843291028
76.75324	0.119806402122539
74.73495	0.120347948310722
72.72397	0.120850455820569
70.78592	0.121298493938731
68.73969	0.121764699925602
66.75993	0.122230033444201
64.70116	0.122674188223194
62.76672	0.123086797286652
60.81788	0.123494547899343
58.76927	0.123943834844639
56.75303	0.124328764424508
54.7923	0.124695970923413
52.7615	0.125082594118162
50.79022	0.125427150656455
48.78952	0.12583071
46.7569	0.126143926109409
44.73969	0.126468792236324
42.75362	0.126806557207878
40.77035	0.127121056358862
38.77386	0.127451533654267
36.76427	0.127674594708972
34.77243	0.127934727111597
32.75533	0.128175921820569
30.80191	0.128409931496718
28.82386	0.128597631925602
26.82503	0.128813200017506
24.5173	0.128992996910285
22.78991	0.129095794201313
20.80827	0.129260280131291
18.80609	0.12939809590372
16.81501	0.129539521299781
14.76088	0.129623723041576
12.7971	0.129728179733042
10.81431	0.129799431308534
8.809933	0.129876037444201
6.816953	0.129934424389497
5.025362	0.129921422901532
