# Supplementary material for: Intrinsic topological Weyl phase transition induced by a magnetostructural transformation in a kagome magnet
Source: Nat Commun. 2026 Apr 11;17:5063. doi: 10.1038/s41467-026-71683-7 (PMC13243550; doi:10.1038/s41467-026-71683-7)
Supplement: Supplementary file 3 — Source Data [file 41467_2026_71683_MOESM3_ESM.zip › NCOMMS-25-70324A-DataAvailability/Figure_7b.csv]

H	m	H	m	H	m	H	m	H	m	H	m	H	m	H	m	H	m	H	m
Oe	emu/g	Oe	emu/g	Oe	emu/g	Oe	emu/g	Oe	emu/g	Oe	emu/g	Oe	emu/g	Oe	emu/g	Oe	emu/g	Oe	emu/g
	5 K		10 K		25 K		50 K		75 K		100 K		150 K		200 K		250 K		300 K
50216.92	17.9368236877524			50224.43	17.7345895020188	50224.43	17.4329744279946	50224.43	16.8599057873486	50224.43	16.122799461642	50222.92	14.200336473755	50222.93	11.8002772543742	50221.43	9.0062799461642	50000	5.73177792732167
50216.92	17.9248183041723			50224.43	17.7325706594886	50224.43	17.3981292059219	50224.43	16.8436608344549	50224.43	16.1169582772544	50222.92	14.1933378196501	50222.93	11.7883297442799	50221.43	8.99946298788694	50000	5.72387752355316
45202.73	17.6304576043069	45205.75	17.4590040376851	45207.25	17.3969044414536	45207.24	17.0671601615074	45207.25	16.5251682368775	45207.25	15.8037415881561	45199.73	13.8964064602961	45207.25	11.5290174966353	45199.73	8.77794212651413	45202.73	5.5328600269179
45202.73	17.6057738896366	45205.75	17.4620861372813	45207.25	17.3847913862719	45207.24	17.0519111709287	45207.25	16.5072543741588	45207.25	15.7869179004038	45199.73	13.8878061911171	45207.25	11.5108748317631	45199.73	8.76130955585464	45202.73	5.52808075370121
40185.55	17.3047375504711	40189.3	17.1329744279946	40189.3	17.065935397039	40188.55	16.7367967698519	40187.06	16.2048048452221	40186.31	15.4924764468371	40187.8	13.6115208613728	40187.05	11.2739421265141	40187.8	8.5498532974428	40186.31	5.30431493943472
40185.55	17.2856393001346	40189.3	17.1148183041723	40189.3	17.0350201884253	40188.55	16.7169717362046	40187.06	16.1798115746972	40186.31	15.4665006729475	40187.8	13.601197846568	40187.05	11.2518169582773	40187.8	8.53017092866756	40186.31	5.29781022880215
35162.36	16.9572274562584	35166.11	16.7780484522207	35166.11	16.6927860026918	35165.36	16.3750874831763	35165.36	15.8528263795424	35164.61	15.1536742934051	35163.87	13.3099380888291	35163.87	10.9989084791386	35163.87	8.3108465679677	35162.36	5.06495020188425
35162.36	16.9413593539704	35166.11	16.7559623149394	35166.11	16.6715881561238	35165.36	16.3559892328398	35165.36	15.8312113055182	35164.61	15.1262584118439	35163.87	13.292931359354	35163.87	10.9823781965007	35163.87	8.29127456258412	35162.36	5.0562597577389
30142.92	16.5692732166891	30146.67	16.3799596231494	30146.67	16.2921803499327	30145.92	15.9729878869448	30145.92	15.4590578734859	30145.92	14.7867563930013	30145.17	12.9766339165545	30145.17	10.7042139973082	30145.17	8.05137954239569	30142.92	4.80088559892328
30142.92	16.5557200538358	30146.67	16.3604172274563	30146.67	16.271197846568	30145.92	15.9573889636608	30145.92	15.4416554508748	30145.92	14.7638761776581	30145.17	12.9588829071332	30145.17	10.6845908479139	30145.17	8.03349528936743	30142.92	4.79558277254374
25120.47	16.1263122476447	25123.48	15.9176043068641	25123.48	15.8296366083445	25122.73	15.5206998654105	25122.73	15.0254374158816	25121.98	14.3697173620458	25121.98	12.6030349932705	25121.98	10.376864064603	25121.98	7.75959623149394	25120.47	4.51124091520861
25120.47	16.1149798115747	25123.48	15.8998115746972	25123.48	15.8069851951548	25122.73	15.5077254374159	25122.73	15.0058277254374	25121.98	14.3450471063257	25121.98	12.583535666218	25121.98	10.3607671601615	25121.98	7.74310497981157	25120.47	4.50447779273217
20101.03	15.6127456258412	20104.04	15.3771467025572	20104.79	15.2821938088829	20103.29	14.9890040376851	20104.04	14.5164737550471	20103.29	13.8784925975774	20103.29	12.1739946164199	20102.54	10.0010740242261	20103.29	7.42134993270525	20101.79	4.17523553162853
20101.03	15.6034724091521	20104.04	15.3619380888291	20104.79	15.2657469717362	20103.29	14.9720592193809	20104.04	14.4992866756393	20103.29	13.8625437415882	20103.29	12.1652947510094	20102.54	9.98422611036339	20103.29	7.40391386271871	20101.79	4.16504441453567
15074.69	14.9644279946164	15077.39	14.6879676985195	15077.39	14.5855585464334	15077.09	14.3209017496635	15077.09	13.8783580080754	15076.79	13.279800807537	15076.49	11.6620430686406	15076.79	9.55052086137281	15076.49	6.99968371467026	15074.39	3.75793405114401
15074.69	14.9494347240915	15077.39	14.6744549125168	15077.39	14.5706729475101	15077.09	14.3068371467026	15077.09	13.8631090174966	15076.79	13.265935397039	15076.49	11.6452516823688	15076.79	9.52898923283984	15076.49	6.98241184387618	15074.39	3.75064602960969
10051.79	14.0330148048452	10053.59	13.6822611036339	10054.2	13.5879273216689	10054.5	13.3578963660834	10054.2	12.9826191117093	10053.9	12.4571924629879	10053.6	10.975336473755	10053.9	8.92757469717362	10053.6	6.39871601615074	10051.5	3.2120067294751
10051.79	14.02133243607	10053.59	13.6696366083445	10054.2	13.5780349932705	10054.5	13.343868102288	10054.2	12.9650484522207	10053.9	12.4450121130552	10053.6	10.9559919246299	10053.9	8.91178869448183	10053.6	6.37910228802153	10051.5	3.20591655450875
10047.89	13.9895154777927	10050.59	13.6418842530283	10050.29	13.5504576043069	10050.29	13.3173135935397	10050.29	12.9405598923284	10049.99	12.41966756393	10049.69	10.94233512786	10049.69	8.90410228802153	10049.69	6.38212382234186	10047.89	3.20728263795424
10047.89	13.9877254374159	10050.59	13.6398923283984	10050.29	13.5475370121131	10050.29	13.3131144010767	10050.29	12.9364212651413	10049.99	12.415530282638	10049.69	10.93333512786	10049.69	8.89101749663526	10049.69	6.36349259757739	10047.89	3.19751682368775
9040.248	13.755800807537	9042.65	13.3947725437416	9042.65	13.3080417227456	9042.35	13.0846419919246	9042.35	12.7311682368775	9042.049	12.2314777927322	9041.749	10.790602960969	9041.448	8.7578600269179	9041.749	6.22662584118439	9039.947	3.08004979811575
9040.248	13.7423418573351	9042.65	13.3803189771198	9042.65	13.2883230148048	9042.35	13.0633001345895	9042.35	12.7112436069987	9042.049	12.2113795423957	9041.749	10.768465679677	9041.448	8.74165545087483	9041.749	6.20909017496635	9039.947	3.07175639300135
8034.106	13.4523916554509	8036.51	13.0736366083445	8036.51	12.9777873485868	8036.209	12.775133243607	8036.059	12.4455504710633	8035.759	11.9814629878869	8035.758	10.5915397039031	8035.758	8.57415881561238	8035.758	6.04098519515478	8033.957	2.94531224764468
8034.106	13.4343714670256	8036.51	13.052733512786	8036.51	12.9621036339166	8036.209	12.758802153432	8036.059	12.4274253028264	8035.759	11.9619730820996	8035.758	10.573067294751	8035.758	8.55877792732167	8035.758	6.02323822341857	8033.957	2.93701480484522
7032.471	13.0767631224764	7034.273	12.681535666218	7034.423	12.5947160161507	7034.273	12.4121426648721	7034.123	12.1171695827725	7033.822	11.6879811574697	7033.672	10.3636379542396	7033.672	8.36486810228802	7033.822	5.82602826379542	7032.321	2.80618573351279
7032.471	13.0610457604307	7034.273	12.6637860026918	7034.423	12.5766083445491	7034.273	12.3920888290713	7034.123	12.0957752355316	7033.822	11.6644441453567	7033.672	10.3456837146703	7033.672	8.34792462987887	7033.822	5.8054131897712	7032.321	2.79845087483176
6025.43	12.6066043068641	6027.382	12.2040820995962	6027.532	12.1167806191117	6027.232	11.9604360699865	6027.081	11.7082853297443	6027.082	11.3357496635262	6026.781	10.1065585464334	6026.933	8.11459623149394	6026.933	5.5682799461642	6025.129	2.66537685060565
6025.43	12.5907092866756	6027.382	12.1816514131898	6027.532	12.0997429340511	6027.232	11.9452786002692	6027.081	11.6935585464334	6027.082	11.3134360699865	6026.781	10.0831722745626	6026.933	8.09767563930013	6026.933	5.54958411843876	6025.129	2.65742395693136
5020.941	11.9883916554509	5022.894	11.5865895020188	5022.743	11.5135612382234	5022.743	11.391600269179	5022.443	11.1935047106326	5022.443	10.8854831763122	5022.144	9.77977792732167	5022.292	7.80967429340511	5022.292	5.26492732166891	5020.641	2.5223001345895
5020.941	11.9748721399731	5022.894	11.5730457604307	5022.743	11.4921924629879	5022.743	11.3669273216689	5022.443	11.17633512786	5022.443	10.8667254374159	5022.144	9.76491655450875	5022.292	7.7892934051144	5022.292	5.24668236877524	5020.641	2.51495558546433
4017.053	11.1421924629879	4019.305	10.7772920592194	4019.005	10.7083270524899	4019.005	10.6225195154778	4018.855	10.4945033647376	4018.554	10.2824845222073	4018.555	9.37297577388964	4018.404	7.4133203230148	4018.706	4.91064064602961	4017.053	2.37814131897712
4017.053	11.1210403768506	4019.305	10.7591049798116	4019.005	10.6936137281292	4019.005	10.6009030955585	4018.855	10.4773230148048	4018.554	10.2643606998654	4018.555	9.35289771197847	4018.404	7.39527725437416	4018.706	4.89311574697174	4017.053	2.37206864064603
3012.115	9.92555854643338	3014.216	9.68986944818304	3014.067	9.60867698519515	3013.916	9.55215612382234	3013.616	9.49509959623149	3013.616	9.40597173620458	3013.766	8.79647106325707	3013.616	6.86514266487214	3013.616	4.50748855989233	3012.114	2.22198115746972
3012.115	9.91041453566622	3014.216	9.6649730820996	3014.067	9.59384925975774	3013.916	9.5319663526245	3013.616	9.47896231493944	3013.616	9.38870255720054	3013.766	8.77779407806191	3013.616	6.84486810228802	3013.616	4.49098788694482	3012.114	2.22156796769852
2005.524	8.25798788694482	2007.325	8.22079273216689	2007.475	8.17543876177658	2007.325	8.09982099596231	2007.175	8.03034589502019	2007.175	8.00414939434724	2007.025	7.84613458950202	2007.025	6.04722207267833	2007.025	4.06765948855989	2005.674	2.07515746971736
2005.524	8.24434858681023	2007.325	8.20676716016151	2007.475	8.15705114401077	2007.325	8.08423283983849	2007.175	8.01678465679677	2007.175	7.99078869448183	2007.025	7.83049125168237	2007.025	6.03075100942127	2007.025	4.05377254374159	2005.674	2.07027052489906
1002.687	6.42290982503365	1004.339	6.54009690444145	1004.339	6.53146433378196	1004.188	6.42215746971736	1004.188	6.22559623149394	1004.039	5.98449663526245	1004.038	5.81820592193809	1003.888	4.84109421265141	1004.038	3.57979542395693	1002.686	1.90817496635262
1002.687	6.41199730820996	1004.339	6.52747913862719	1004.339	6.51746971736205	1004.188	6.40939300134589	1004.188	6.2148263795424	1004.039	5.97074831763122	1004.038	5.80844952893674	1003.888	4.82772139973082	1004.038	3.5657469717362	1002.686	1.90343876177658
0.1501702	4.09601211305518	2.102381	4.27595962314939	1.952211	4.32629609690444	1.80204	4.17362449528937	1.65187	3.82369179004038	1.5017	3.23495289367429	1.5017	1.33643876177658	1.65187	2.92627052489906	1.80204	2.89981157469717	0.4505107	1.68030955585464
0.1501702	4.08492597577389	2.102381	4.26215477792732	1.952211	4.314866756393	1.80204	4.16454239569314	1.65187	3.81671601615074	1.5017	3.22614266487214	1.5017	1.33644441453567	1.65187	2.92128263795424	1.80204	2.88985868102288	0.4505107	1.67589636608345
-1004.489	-0.613726244952894	-1006.141	-0.556567563930013	-1006.441	-0.685375773889637	-1006.141	-1.19924966352624	-1005.389	-2.02051547779273	-1005.69	-2.95882099596231	-1006.441	-3.9989730820996	-1005.54	-2.53992059219381	-1005.69	0.521776985195155	-1004.789	1.18600511440108
-1004.489	-0.617921938088829	-1006.141	-0.561722341857335	-1006.441	-0.689158411843876	-1006.141	-1.20116137281292	-1005.389	-2.02101884253028	-1005.69	-2.94281695827725	-1006.441	-3.98939165545087	-1005.54	-2.52353566621803	-1005.69	0.519204576043069	-1004.789	1.17758788694482
-2008.226	-5.64723149394347	-2009.878	-5.84557065948856	-2009.878	-6.06947913862719	-2009.728	-6.38860161507402	-2009.128	-6.72109017496635	-2008.977	-7.01650336473755	-2008.827	-7.07650201884253	-2008.827	-5.49049663526245	-2009.277	-2.87353432032301	-2007.626	-0.601388156123822
-2008.226	-5.64176850605653	-2009.878	-5.83667429340511	-2009.878	-6.05965006729475	-2009.728	-6.37488290713324	-2009.128	-6.70323687752355	-2008.977	-6.96832705248991	-2008.827	-7.03017092866756	-2008.827	-5.44183714670256	-2009.277	-2.86378869448183	-2007.626	-0.607990847913863
-3014.367	-8.34729071332436	-3015.418	-8.49511843876178	-3015.569	-8.63909690444145	-3015.569	-8.7552866756393	-3015.418	-8.8351668909825	-3015.268	-8.8352597577389	-3015.268	-8.38026514131898	-3015.118	-6.59528398384926	-3015.268	-4.02607402422611	-3014.517	-1.64407940780619
-3014.367	-8.30291520861373	-3015.418	-8.44856258411844	-3015.569	-8.57908344549125	-3015.569	-8.69914266487214	-3015.418	-8.78442799461642	-3015.268	-8.78468102288021	-3015.268	-8.32016150740242	-3015.118	-6.54377658142665	-3015.268	-3.9893001345895	-3014.517	-1.64567160161507
-4018.855	-9.88594885598923	-4019.906	-10.034068640646	-4020.056	-10.1147133243607	-4020.056	-10.1289057873486	-4020.207	-10.0671601615074	-4019.906	-9.90215881561238	-4019.906	-9.0932934051144	-4019.906	-7.23157738896366	-4019.906	-4.66091655450875	-4019.456	-2.07521265141319
-4018.855	-9.82815208613728	-4019.906	-9.96699461641992	-4020.056	-10.0509784656797	-4020.056	-10.055732166891	-4020.207	-9.99418573351278	-4019.906	-9.82855181695828	-4019.906	-9.0301265141319	-4019.906	-7.18062314939435	-4019.906	-4.62127725437416	-4019.456	-2.0608532974428
-5022.443	-10.9097873485868	-5023.795	-11.0324845222073	-5023.795	-11.0950740242261	-5023.494	-11.0184360699865	-5023.645	-10.8780713324361	-5023.345	-10.5873687752355	-5023.494	-9.57254912516824	-5023.343	-7.68288829071332	-5023.645	-5.1122866756393	-5022.744	-2.32893943472409
-5022.443	-10.8365450874832	-5023.795	-10.9667577388964	-5023.795	-11.0191561238223	-5023.494	-10.9552489905787	-5023.645	-10.7997954239569	-5023.345	-10.5267388963661	-5023.494	-9.50636339165545	-5023.343	-7.62093001345895	-5023.645	-5.06590040376851	-5022.744	-2.3142530282638
-6026.931	-11.6373001345895	-6027.983	-11.7444899057873	-6027.983	-11.7779084791386	-6027.983	-11.6845652759085	-6027.982	-11.4506244952894	-6027.983	-11.0996621803499	-6027.982	-9.93622207267833	-6027.982	-8.01098384925976	-6027.982	-5.45747779273217	-6027.981	-2.52662180349933
-6026.931	-11.561668909825	-6027.983	-11.6829044414536	-6027.983	-11.7119300134589	-6027.983	-11.5996460296097	-6027.982	-11.3831184387618	-6027.983	-11.0290780619112	-6027.982	-9.86653028263795	-6027.982	-7.9560201884253	-6027.982	-5.4104064602961	-6027.981	-2.50823014804845
-7033.522	-12.2069609690444	-7034.875	-12.3136621803499	-7034.875	-12.3243418573351	-7034.724	-12.1860161507402	-7034.725	-11.9068452220727	-7034.573	-11.4989555854643	-7034.423	-10.2317833109017	-7034.423	-8.28267160161507	-7034.725	-5.73957604306864	-7033.973	-2.70124764468371
-7033.522	-12.1176433378196	-7034.875	-12.2307940780619	-7034.875	-12.2402611036339	-7034.724	-12.1006958277254	-7034.725	-11.8306352624495	-7034.573	-11.4178802153432	-7034.423	-10.1564212651413	-7034.423	-8.22351144010767	-7034.725	-5.68781965006729	-7033.973	-2.68094078061911
-8035.458	-12.6422516823688	-8036.66	-12.7413109017497	-8036.36	-12.7409932705249	-8036.51	-12.5749044414536	-8036.509	-12.2655545087483	-8036.36	-11.8101884253028	-8036.209	-10.4700484522207	-8036.36	-8.50805248990579	-8036.209	-5.95836608344549	-8035.608	-2.86009825033647
-8035.458	-12.5696123822342	-8036.66	-12.6638061911171	-8036.36	-12.6666352624495	-8036.51	-12.495802153432	-8036.509	-12.1911036339166	-8036.36	-11.7376527590848	-8036.209	-10.4020403768506	-8036.36	-8.44506460296097	-8036.209	-5.91468102288021	-8035.608	-2.84088290713324
-9040.849	-13.015067294751	-9042.35	-13.1058761776581	-9042.35	-13.1075706594886	-9042.35	-12.897201884253	-9042.35	-12.5660753701211	-9042.049	-12.0874831763122	-9041.749	-10.6846904441454	-9041.749	-8.70651009421265	-9042.05	-6.16059488559892	-9041.749	-3.01204037685061
-9040.849	-12.9358600269179	-9042.35	-13.0225921938089	-9042.35	-13.0180148048452	-9042.35	-12.8272826379542	-9042.35	-12.4867577388964	-9042.049	-12.0039596231494	-9041.749	-10.6129004037685	-9041.749	-8.63885195154778	-9042.05	-6.11052355316285	-9041.749	-2.98973889636608
-10048.19	-13.3278452220727	-10049.39	-13.419267833109	-10049.69	-13.4009542395693	-10049.69	-13.1980753701211	-10049.69	-12.8465006729475	-10049.39	-12.3362126514132	-10049.39	-10.8826487213997	-10049.39	-8.878733512786	-10049.39	-6.33354104979812	-10049.39	-3.15239434724092
-10048.19	-13.2513714670256	-10049.39	-13.3273216689098	-10049.69	-13.3182166890983	-10049.69	-13.1148815612382	-10049.69	-12.7521157469717	-10049.39	-12.2399744279946	-10049.39	-10.7969623149394	-10049.39	-8.80639838492598	-10049.39	-6.285733512786	-10049.39	-3.12994481830417
-10046.99	-13.2193903095559	-10047.89	-13.3043297442799	-10047.89	-13.2925006729475	-10047.89	-13.0860309555855	-10047.89	-12.7271036339166	-10047.29	-12.2201628532974	-10047.89	-10.7862853297443	-10047.89	-8.80145895020188	-10047.89	-6.28683714670256	-10047.29	-3.12956931359354
-10046.99	-13.2146204576043	-10047.89	-13.2997012113055	-10047.89	-13.2853728129206	-10047.89	-13.0817725437416	-10047.89	-12.7194441453567	-10047.29	-12.2109892328398	-10047.89	-10.7738748317631	-10047.89	-8.78478331090175	-10047.89	-6.26811709286676	-10047.29	-3.12367294751009
-15071.69	-14.4233109017497	-15071.99	-14.4923553162853	-15071.99	-14.4556931359354	-15071.99	-14.215800807537	-15071.68	-13.7750471063257	-15071.99	-13.1895962314939	-15071.99	-11.5874360699865	-15071.99	-9.51505383580081	-15071.99	-6.96147510094213	-15071.69	-3.72482907133244
-15071.69	-14.3577523553163	-15071.99	-14.426069986541	-15071.99	-14.3988963660834	-15071.99	-14.1426110363392	-15071.68	-13.7127456258412	-15071.99	-13.1214360699865	-15071.99	-11.5348169582773	-15071.99	-9.46033109017497	-15071.99	-6.91674562584118	-15071.69	-3.70744952893674
-20098.03	-15.1813055181696	-20098.03	-15.2291790040377	-20098.79	-15.1869717362046	-20098.03	-14.9095962314939	-20098.79	-14.4426917900404	-20098.03	-13.8103230148048	-20098.03	-12.1305666218035	-20098.03	-9.98523014804845	-20098.03	-7.40033781965007	-20098.79	-4.15801615074024
-20098.03	-15.1120323014805	-20098.03	-15.1646433378196	-20098.79	-15.1282368775236	-20098.03	-14.8494751009421	-20098.79	-14.3829071332436	-20098.03	-13.7532974427995	-20098.03	-12.0754212651413	-20098.03	-9.93315881561238	-20098.03	-7.35283580080754	-20098.79	-4.13963526244953
-25117.47	-15.7686944818304	-25117.47	-15.805935397039	-25117.47	-15.7581292059219	-25118.22	-15.4749125168237	-25118.22	-14.9737550471063	-25117.47	-14.3167294751009	-25118.22	-12.5821292059219	-25118.22	-10.3831695827725	-25117.47	-7.74681022880215	-25118.22	-4.50837415881561
-25117.47	-15.6947510094213	-25117.47	-15.733135935397	-25117.47	-15.6987886944818	-25118.22	-15.4052624495289	-25118.22	-14.9165545087483	-25117.47	-14.2566083445491	-25118.22	-12.5172799461642	-25118.22	-10.3249919246299	-25117.47	-7.70199057873486	-25118.22	-4.48537012113055
-30141.42	-16.2278331090175	-30139.91	-16.2921803499327	-30141.42	-16.2490174966353	-30140.66	-15.9434858681023	-30142.17	-15.4439569313594	-30141.42	-14.755397039031	-30141.42	-12.9671036339166	-30141.42	-10.7151803499327	-30141.42	-8.04853835800808	-30142.17	-4.80697577388964
-30141.42	-16.1746433378196	-30139.91	-16.218398384926	-30141.42	-16.1722611036339	-30140.66	-15.8769448183042	-30142.17	-15.3637819650067	-30141.42	-14.6836877523553	-30141.42	-12.9041493943472	-30141.42	-10.6559030955585	-30141.42	-7.99743876177658	-30142.17	-4.78441049798116
-35160.86	-16.6757469717362	-35160.86	-16.7269044414536	-35160.86	-16.6709152086137	-35161.61	-16.3649932705249	-35160.86	-15.8479946164199	-35156.35	-15.1447913862719	-35161.61	-13.3178344549125	-35160.86	-11.0211036339166	-35160.86	-8.31676446837147	-35161.61	-5.07576581426649
-35160.86	-16.6061372812921	-35160.86	-16.6385868102288	-35160.86	-16.5953566621804	-35161.61	-16.287133243607	-35160.86	-15.7667698519515	-35156.35	-15.0693943472409	-35161.61	-13.2480471063257	-35160.86	-10.9586998654105	-35160.86	-8.27022611036339	-35161.61	-5.05331897711978
-40184.8	-17.0629609690444	-40184.8	-17.0917092866756	-40184.8	-17.0398519515478	-40185.55	-16.7338358008075	-40185.55	-16.1917092866756	-40184.8	-15.4896500672948	-40184.8	-13.6332166890982	-40185.55	-11.2933916554509	-40184.8	-8.56616958277254	-40185.55	-5.31912113055182
-40184.8	-16.9822745625841	-40184.8	-17.0216554508748	-40184.8	-16.9760161507402	-40185.55	-16.6546837146703	-40185.55	-16.1214804845222	-40184.8	-15.4118304172275	-40184.8	-13.5558142664872	-40185.55	-11.2307927321669	-40184.8	-8.51323149394347	-40185.55	-5.2978331090175
-45201.24	-17.4191386271871	-45202.74	-17.4424899057873	-45201.24	-17.401668909825	-45202.74	-17.0769851951548	-45201.24	-16.5357873485868	-45201.24	-15.8118977119785	-45202.74	-13.9186944818304	-45204.24	-11.5535854643338	-45202.74	-8.7965666218035	-45204.24	-5.54722072678331
-45201.24	-17.3427052489906	-45202.74	-17.3776850605653	-45201.24	-17.3217496635262	-45202.74	-17.0043068640646	-45201.24	-16.4593943472409	-45201.24	-15.7334320323015	-45202.74	-13.8530417227456	-45204.24	-11.4943283983849	-45202.74	-8.73822476446837	-45204.24	-5.52324899057873
-50224.43	-17.7393674293405	-50222.93	-17.7817900403768	-50224.43	-17.7354239569314	-50224.43	-17.4062853297443	-50224.43	-16.8495558546433	-50225.93	-16.1289098250336	-50227.43	-14.2038492597577	-50227.43	-11.8040323014805	-50225.93	-9.00915881561238	-50227.43	-5.76332974427995
-50224.43	-17.6705518169583	-50222.93	-17.7024226110363	-50224.43	-17.6542934051144	-50224.43	-17.3279811574697	-50224.43	-16.7773082099596	-50225.93	-16.0459488559892	-50227.43	-14.138734858681	-50227.43	-11.7395895020188	-50225.93	-8.95504576043069	-50227.43	-5.73858411843876
-50207.91	-17.6635935397039	-50209.41	-17.6985464333782	-50207.91	-17.6453566621804	-50207.91	-17.3225706594886	-50207.91	-16.7708479138627	-50204.91	-16.0473889636608	-50207.91	-14.1440242261104	-50207.91	-11.7474764468371	-50207.91	-8.97562449528937	-50207.91	-5.73433916554509
-50207.91	-17.6707537012113	-50209.41	-17.7013189771198	-50207.91	-17.647200538358	-50207.91	-17.3238761776581	-50207.91	-16.7789098250336	-50204.91	-16.0435666218035	-50207.91	-14.1435935397039	-50207.91	-11.7416433378196	-50207.91	-8.9522866756393	-50207.91	-5.73175504710633
-45181.72	-17.375531628533	-45183.22	-17.4176177658143	-45181.72	-17.3632301480485	-45181.72	-17.057200538358	-45181.72	-16.500134589502	-45181.72	-15.7781561238223	-45181.72	-13.8994616419919	-45181.72	-11.5216366083445	-45181.72	-8.76869582772544	-45184.71	-5.52706864064603
-45181.72	-17.3660161507402	-45183.22	-17.3932705248991	-45181.72	-17.3408075370121	-45181.72	-17.0260296096904	-45181.72	-16.4791117092867	-45181.72	-15.7604172274563	-45181.72	-13.8722207267833	-45181.72	-11.496531628533	-45181.72	-8.74291251682369	-45184.71	-5.52107537012113
-40169.79	-17.0543203230148	-40169.03	-17.0810901749664	-40172.04	-17.0382503364738	-40170.53	-16.7229475100942	-40169.79	-16.1922341857335	-40169.79	-15.4812786002692	-40170.53	-13.6186137281292	-40170.53	-11.2697442799462	-40169.79	-8.5481197846568	-40170.54	-5.30295962314939
-40169.79	-17.0301076716016	-40169.03	-17.0593539703903	-40172.04	-17.0148317631225	-40170.53	-16.6968775235532	-40169.79	-16.1666083445491	-40169.79	-15.4552086137281	-40170.53	-13.5957604306864	-40170.53	-11.2459246298789	-40169.79	-8.52051144010767	-40170.54	-5.29795962314939
-35146.6	-16.6909959623149	-35145.84	-16.7225706594886	-35146.6	-16.6673082099596	-35147.34	-16.387133243607	-35146.6	-15.8380080753701	-35146.6	-15.1421534320323	-35147.34	-13.3129125168237	-35147.34	-10.9954333781965	-35146.6	-8.30479273216689	-35146.59	-5.06333647375505
-35146.6	-16.6713728129206	-35145.84	-16.7048183041723	-35146.6	-16.6517092866756	-35147.34	-16.3422476446837	-35146.6	-15.813001345895	-35146.6	-15.1138223418573	-35147.34	-13.2884629878869	-35147.34	-10.9767442799462	-35146.6	-8.27907402422611	-35146.59	-5.05896500672948
-30127.15	-16.2757469717362	-30126.4	-16.319865410498	-30127.15	-16.2565679676985	-30127.15	-15.9648990578735	-30127.15	-15.4571197846568	-30127.15	-14.7713728129206	-30127.15	-13.0027160161507	-30128.65	-10.70133243607	-30127.15	-8.04050740242261	-30127.9	-4.80237146702557
-30127.15	-16.2594616419919	-30126.4	-16.2946702557201	-30127.15	-16.2404710632571	-30127.15	-15.9485733512786	-30127.15	-15.4316285329744	-30127.15	-14.7521265141319	-30127.15	-12.9617617765814	-30128.65	-10.6744751009421	-30127.15	-8.01757738896366	-30127.9	-4.79764064602961
-25103.95	-15.8083580080754	-25103.2	-15.8502557200538	-25103.2	-15.7973082099596	-25103.95	-15.5151951547779	-25104.71	-15.0147510094213	-25103.95	-14.3517765814266	-25103.2	-12.6065464333782	-25103.95	-10.3722072678331	-25103.95	-7.75432839838493	-25103.96	-4.51124226110363
-25103.95	-15.7920053835801	-25103.2	-15.8278061911171	-25103.2	-15.7827052489906	-25103.95	-15.4955854643338	-25104.71	-14.9919919246299	-25103.95	-14.3287617765814	-25103.2	-12.5873728129206	-25103.95	-10.3500067294751	-25103.95	-7.72825302826379	-25103.96	-4.50823822341857
-20084.52	-15.2528263795424	-20083.77	-15.2964199192463	-20084.52	-15.2542530282638	-20084.52	-14.9705921938089	-20084.52	-14.5041049798116	-20086.02	-13.8640511440108	-20084.52	-12.1772557200538	-20084.52	-9.99227725437416	-20083.76	-7.40470794078062	-20085.27	-4.17662045760431
-20084.52	-15.2337146702557	-20083.77	-15.2765275908479	-20084.52	-15.2396096904441	-20084.52	-14.9567294751009	-20084.52	-14.4815746971736	-20086.02	-13.8451009421265	-20084.52	-12.1578452220727	-20084.52	-9.9721668909825	-20083.76	-7.3890134589502	-20085.27	-4.17043876177658
-15061.17	-14.5393808882907	-15061.78	-14.5920861372813	-15062.38	-14.5559219380888	-15062.37	-14.2939569313594	-15061.17	-13.8631090174966	-15062.67	-13.2661588156124	-15061.77	-11.6596244952894	-15061.47	-9.53123014804845	-15061.47	-6.98374831763122	-15061.77	-3.76379542395693
-15061.17	-14.5303230148048	-15061.78	-14.576864064603	-15062.38	-14.5389905787349	-15062.37	-14.2801884253028	-15061.17	-13.8454239569314	-15062.67	-13.2473095558546	-15061.77	-11.6407698519515	-15061.47	-9.51074293405114	-15061.47	-6.96128398384926	-15061.77	-3.75675235531629
-10037.97	-13.5073485868102	-10038.57	-13.5697442799462	-10039.18	-13.5404576043069	-10039.18	-13.3300349932705	-10038.57	-12.9558061911171	-10039.78	-12.4390820995962	-10038.88	-10.9649703903096	-10038.57	-8.90348721399731	-10038.57	-6.37709017496635	-10038.88	-3.21814535666218
-10037.97	-13.4872812920592	-10038.57	-13.5514535666218	-10039.18	-13.5296231493943	-10039.18	-13.3129125168237	-10038.57	-12.9357792732167	-10039.78	-12.4215033647375	-10038.88	-10.9429703903096	-10038.57	-8.8791467025572	-10038.57	-6.35496366083445	-10038.88	-3.21406460296097
-10050.29	-13.4666756393001	-10050.59	-13.5298788694482	-10050.59	-13.5043068640646	-10050.59	-13.2891951547779	-10050.59	-12.9180390309556	-10050.89	-12.402265141319	-10049.99	-10.9325679676985	-10050.59	-8.87783580080754	-10050.59	-6.35800269179004	-10049.69	-3.21430417227456
-10050.29	-13.4656123822342	-10050.59	-13.5264737550471	-10050.59	-13.5001615074024	-10050.59	-13.2858573351279	-10050.59	-12.914998654105	-10050.89	-12.3964427994616	-10049.99	-10.9233216689098	-10050.59	-8.86337146702557	-10050.59	-6.34123822341857	-10049.69	-3.2098802153432
-9040.849	-13.2090740242261	-9041.148	-13.2841372812921	-9041.148	-13.2572732166891	-9041.148	-13.0586393001346	-9041.148	-12.7056608344549	-9041.45	-12.2113795423957	-9041.148	-10.7824508748318	-9041.449	-8.73051009421265	-9041.449	-6.204	-9039.947	-3.08762987886945
-9040.849	-13.1966123822342	-9041.148	-13.2621493943472	-9041.148	-13.2330497981157	-9041.148	-13.0351049798116	-9041.148	-12.6845370121131	-9041.45	-12.1888358008075	-9041.148	-10.7602866756393	-9041.449	-8.7088936742934	-9041.449	-6.18412920592194	-9039.947	-3.08293405114401
-8035.308	-12.8750551816958	-8036.059	-12.945135935397	-8035.759	-12.9328398384926	-8035.759	-12.7509273216689	-8035.759	-12.4205477792732	-8036.059	-11.9605504710633	-8035.609	-10.5810915208614	-8035.909	-8.54556931359354	-8035.758	-6.01336608344549	-8034.707	-2.95376985195155
-8035.308	-12.8598479138627	-8036.059	-12.9279407806191	-8035.759	-12.9100767160161	-8035.759	-12.7250820995962	-8035.759	-12.4043001345895	-8036.059	-11.9356043068641	-8035.609	-10.5609798115747	-8035.909	-8.52178600269179	-8035.758	-5.99219515477793	-8034.707	-2.94749125168237
-7033.372	-12.4751695827725	-7034.274	-12.5511965006729	-7033.822	-12.5468613728129	-7033.973	-12.3810834454913	-7033.673	-12.0935222072678	-7033.973	-11.6676137281292	-7033.673	-10.3555639300135	-7033.822	-8.32410901749664	-7033.672	-5.79675100942126	-7032.622	-2.81369448183042
-7033.372	-12.4624427994616	-7034.274	-12.5323835800808	-7033.822	-12.5248115746972	-7033.973	-12.3554333781965	-7033.673	-12.0711372812921	-7033.973	-11.6421386271871	-7033.673	-10.3311870794078	-7033.822	-8.30690309555855	-7033.672	-5.77402422611036	-7032.622	-2.80937954239569
-6026.48	-11.9889919246299	-6027.082	-12.0668169582773	-6026.932	-12.0690053835801	-6027.082	-11.930866756393	-6026.781	-11.6809125168237	-6027.232	-11.3024266487214	-6026.781	-10.0848963660834	-6027.082	-8.07178869448183	-6026.781	-5.54199192462988	-6025.88	-2.67369179004038
-6026.48	-11.9764979811575	-6027.082	-12.0521386271871	-6026.932	-12.0455598923284	-6027.082	-11.905663526245	-6026.781	-11.6620255720054	-6027.232	-11.2839690444145	-6026.781	-10.0628721399731	-6027.082	-8.05219111709287	-6026.781	-5.51879407806191	-6025.88	-2.66795558546433
-5021.843	-11.3820524899058	-5022.444	-11.4596271870794	-5022.443	-11.4625679676985	-5022.143	-11.3553122476447	-5022.143	-11.1630390309556	-5022.444	-10.8524468371467	-5022.143	-9.76000942126514	-5022.294	-7.75933378196501	-5022.144	-5.2351399730821	-5021.542	-2.52882368775236
-5021.843	-11.3657711978466	-5022.444	-11.4395289367429	-5022.443	-11.4412059219381	-5022.143	-11.3337900403768	-5022.143	-11.1414993270525	-5022.444	-10.8321144010767	-5022.143	-9.73442799461642	-5022.294	-7.73572409152086	-5022.144	-5.22013458950202	-5021.542	-2.52507940780619
-4018.404	-10.595468371467	-4018.705	-10.659600269179	-4018.554	-10.661600269179	-4018.405	-10.5881951547779	-4018.405	-10.4640834454913	-4018.555	-10.2509757738896	-4018.254	-9.33549932705249	-4018.554	-7.35404306864065	-4018.404	-4.88168909825034	-4017.503	-2.38314804845222
-4018.404	-10.5745114401077	-4018.705	-10.6388102288022	-4018.554	-10.6420538358008	-4018.405	-10.5695248990579	-4018.405	-10.4428923283984	-4018.555	-10.2309838492598	-4018.254	-9.31647375504711	-4018.554	-7.33385733512786	-4018.404	-4.86138627187079	-4017.503	-2.37887483176312
-3013.015	-9.56285464333782	-3013.616	-9.5930201884253	-3013.316	-9.58323822341857	-3013.466	-9.52776446837147	-3013.466	-9.45980888290713	-3013.616	-9.36944145356662	-3013.316	-8.74991790040377	-3013.466	-6.8010067294751	-3013.466	-4.47670121130552	-3012.565	-2.23450874831763
-3013.015	-9.54269448183042	-3013.616	-9.57585195154778	-3013.316	-9.56355181695828	-3013.466	-9.51032705248991	-3013.466	-9.45272543741588	-3013.616	-9.35342934051144	-3013.316	-8.72808479138627	-3013.466	-6.77821534320323	-3013.466	-4.45689098250336	-3012.565	-2.22937281292059
-2006.425	-8.20626783310902	-2007.175	-8.18075639300135	-2006.875	-8.17386271870794	-2006.875	-8.09930551816958	-2006.725	-8.02476043068641	-2006.875	-7.98487752355316	-2006.575	-7.78323418573351	-2006.875	-5.98640780619112	-2006.724	-4.03197711978466	-2005.974	-2.07570794078062
-2006.425	-8.18827052489906	-2007.175	-8.1699865410498	-2006.875	-8.15648183041723	-2006.875	-8.08407133243607	-2006.725	-8.00910632570659	-2006.875	-7.9671736204576	-2006.575	-7.76461238223419	-2006.875	-5.96672274562584	-2006.724	-4.01712920592194	-2005.974	-2.070600269179
-1003.287	-6.53747106325707	-1004.038	-6.51824899057873	-1003.888	-6.5319730820996	-1003.737	-6.42819515477793	-1003.888	-6.22938761776581	-1004.189	-5.9720336473755	-1003.588	-5.75556258411844	-1003.888	-4.77994885598923	-1003.738	-3.53303768506056	-1002.987	-1.89806594885599
-1003.287	-6.52295154777927	-1004.038	-6.505133243607	-1003.888	-6.51856527590848	-1003.737	-6.41631628532974	-1003.888	-6.2148532974428	-1004.189	-5.95799461641992	-1003.588	-5.74101211305518	-1003.888	-4.76607537012113	-1003.738	-3.51828263795424	-1002.987	-1.89370794078062
-0.901019	-4.27640107671602	-1.5017	-4.25631763122476	-1.65187	-4.31840107671602	-1.20136	-4.17955585464334	-1.20136	-3.81738223418573	-1.5017	-3.21742261103634	-1.20136	-1.29743647375505	-1.5017	-2.77696096904441	-1.35153	-2.82473755047106	-1.051189	-1.65614804845222
-0.901019	-4.26497442799462	-1.5017	-4.24478331090175	-1.65187	-4.30771736204576	-1.20136	-4.1671265141319	-1.20136	-3.80769448183042	-1.5017	-3.20613728129206	-1.20136	-1.2977865410498	-1.5017	-2.77035935397039	-1.35153	-2.81536204576043	-1.051189	-1.65195289367429
1005.69	0.606481157469717	1007.042	0.649879004037685	1006.591	0.733573082099596	1006.29	1.2264267833109	1006.29	2.05802422611036	1006.591	3.00927860026918	1006.29	4.09954777927322	1005.99	2.65068236877524	1005.69	-0.425700538358008	1005.39	-1.131000269179
1005.69	0.6121600269179	1007.042	0.655798923283984	1006.591	0.735412786002692	1006.29	1.22803701211306	1006.29	2.06093405114401	1006.591	2.9931399730821	1006.29	4.0936864064603	1005.99	2.62727456258412	1005.69	-0.42418465679677	1005.39	-1.11962314939435
2008.526	5.95234185733513	2009.278	5.97685733512786	2009.278	6.12376985195155	2009.127	6.42568775235532	2008.827	6.74369179004038	2009.428	7.04591117092867	2008.977	7.1548600269179	2009.127	5.49355720053836	2008.977	2.88378061911171	2008.828	0.678447913862719
2008.526	5.94369851951548	2009.278	5.96830148048452	2009.278	6.11144414535666	2009.127	6.4098465679677	2008.827	6.72816554508748	2009.428	6.99467698519515	2008.977	7.10461776581427	2009.127	5.44028936742934	2008.977	2.87597577388964	2008.828	0.677566890982503
3015.268	8.62242126514132	3015.419	8.61605383580081	3015.718	8.68014939434724	3015.569	8.79339030955585	3015.418	8.86832974427995	3015.719	8.87104845222072	3015.268	8.4326796769852	3015.418	6.59302557200538	3015.268	4.02909690444145	3014.968	1.70024629878869
3015.268	8.57232436069986	3015.419	8.56584253028264	3015.718	8.6264602960969	3015.569	8.73033109017497	3015.418	8.81264602960969	3015.719	8.813600269179	3015.268	8.36924495289367	3015.418	6.53952759084791	3015.268	3.99674562584118	3014.968	1.68977927321669
4019.906	10.1899030955585	4020.507	10.1530632570659	4020.207	10.1794051144011	4020.207	10.1581830417227	4019.906	10.0907429340511	4020.057	9.92673620457604	4020.056	9.12962584118439	4020.207	7.23820861372813	4019.906	4.6695531628533	4019.757	2.10653028263795
4019.906	10.1250121130552	4020.507	10.0874885598923	4020.207	10.1008815612382	4020.207	10.091602960969	4019.906	10.0219205921938	4020.057	9.85837281292059	4020.056	9.07189098250336	4020.207	7.18318842530283	4019.906	4.62593539703903	4019.757	2.09129205921938
5023.343	11.2031547779273	5024.095	11.1512893674293	5024.245	11.1432234185734	5023.945	11.0571601615074	5023.494	10.8991386271871	5023.945	10.6225074024226	5023.645	9.61171197846568	5023.795	7.68397711978466	5023.494	5.11756123822342	5023.344	2.35300403768506
5023.343	11.1310632570659	5024.095	11.0820861372813	5024.245	11.0666204576043	5023.945	10.9873432032301	5023.494	10.8270484522207	5023.945	10.5505921938089	5023.645	9.54692059219381	5023.795	7.62127187079408	5023.494	5.06791117092867	5023.344	2.33657200538358
6027.682	11.9136716016151	6028.433	11.875802153432	6028.133	11.8287469717362	6028.133	11.7025370121131	6027.983	11.4730323014805	6028.283	11.1298829071332	6027.832	9.96617631224764	6028.283	8.02289905787349	6027.982	5.46818438761777	6027.682	2.54734320323015
6027.682	11.8494791386272	6028.433	11.7921278600269	6028.133	11.7588304172275	6028.133	11.6311682368775	6027.983	11.4043539703903	6028.283	11.0541816958277	6027.832	9.89885733512786	6028.283	7.95759892328398	6027.982	5.41421668909825	6027.682	2.52897173620458
7034.573	12.4680497981157	7035.174	12.4129192462988	7034.724	12.3774104979812	7035.175	12.2176298788694	7034.875	11.9365666218035	7034.874	11.5205693135935	7034.724	10.2598600269179	7035.024	8.28773485868102	7034.573	5.74451413189771	7034.573	2.72229878869448
7034.573	12.3859232839838	7035.174	12.3320188425303	7034.724	12.2847913862719	7035.175	12.1223633916555	7034.875	11.8509030955585	7034.874	11.440931359354	7034.724	10.1879905787349	7035.024	8.22480349932705	7034.573	5.6897402422611	7034.573	2.70012516823688
8036.509	12.8942866756393	8036.81	12.8543283983849	8036.811	12.7830834454913	8036.51	12.6119892328398	8036.66	12.2875248990579	8036.81	11.8394522207268	8036.66	10.5081816958277	8036.66	8.51017496635262	8036.509	5.97792059219381	8036.208	2.85743068640646
8036.509	12.8177281292059	8036.81	12.7607738896366	8036.811	12.7061049798116	8036.51	12.5209273216689	8036.66	12.2113001345895	8036.81	11.7597025572005	8036.66	10.4274899057873	8036.66	8.44595693135935	8036.509	5.91704710632571	8036.208	2.85476850605653
9042.049	13.2608331090175	9042.049	13.1979407806191	9041.749	13.1416231493943	9042.049	12.9405074024226	9042.35	12.6018492597577	9042.35	12.1142489905787	9041.449	10.719802153432	9042.049	8.69584791386272	9042.35	6.16969448183042	9041.148	3.02885464333782
9042.049	13.1626621803499	9042.049	13.1166096904441	9041.749	13.0562099596231	9042.049	12.8532960969044	9042.35	12.5147200538358	9042.35	12.0258209959623	9041.449	10.639133243607	9042.049	8.63905248990579	9042.35	6.11405383580081	9041.148	3.00484791386272
10049.39	13.549798115747	10049.39	13.498869448183	10049.39	13.4352099596231	10049.69	13.2230040376851	10049.39	12.8558802153432	10049.99	12.3477483176312	10049.09	10.9056110363392	10049.69	8.88983580080754	10049.69	6.34036204576043	10048.49	3.16878465679677
10049.39	13.4667698519515	10049.39	13.4220928667564	10049.39	13.354069986541	10049.69	13.1374427994616	10049.39	12.7718802153432	10049.99	12.2577415881561	10049.09	10.8259717362046	10049.69	8.8101736204576	10049.69	6.28229744279946	10048.49	3.14435800807537
10047.89	13.4403485868102	10048.19	13.3922880215343	10047.89	13.3270955585464	10048.19	13.1129004037685	10048.19	12.7483270524899	10048.19	12.2390323014805	10047.59	10.812001345895	10048.19	8.80465679676985	10048.19	6.28936877523553	10048.19	3.14498923283984
10047.89	13.4344118438762	10048.19	13.3849434724092	10047.89	13.3212462987887	10048.19	13.1043391655451	10048.19	12.737532974428	10048.19	12.2285935397039	10047.59	10.7967711978466	10048.19	8.788133243607	10048.19	6.26874966352625	10048.19	3.1391399730821
15070.48	14.6079273216689	15070.79	14.5551009421265	15070.79	14.4774158815612	15070.79	14.2314939434724	15071.09	13.7878600269179	15071.09	13.2063176312248	15070.48	11.617531628533	15070.79	9.51864468371467	15070.79	6.96917765814266	15071.08	3.73742261103634
15070.48	14.5392462987887	15070.79	14.5011170928668	15070.79	14.4214131897712	15070.79	14.1677658142665	15071.09	13.7308748317631	15071.09	13.136733512786	15070.48	11.552203230148	15070.79	9.46251951547779	15070.79	6.91637415881561	15071.08	3.71817227456258
20093.53	15.3403768506057	20094.28	15.2980619111709	20094.28	15.2167563930013	20094.28	14.9338358008075	20094.28	14.4619515477793	20094.28	13.8352489905787	20094.28	12.1873633916554	20094.28	9.99154239569314	20095.03	7.40857065948856	20095.03	4.16720053835801
20093.53	15.2640511440108	20094.28	15.2281695827725	20094.28	15.1457738896366	20094.28	14.8677658142665	20094.28	14.3908882907133	20094.28	13.7617092866756	20094.28	12.0929192462988	20094.28	9.93383849259758	20095.03	7.35201480484522	20095.03	4.1486069986541
25113.72	15.8996366083445	25113.72	15.8687617765814	25113.72	15.7904037685061	25114.47	15.4949798115747	25112.96	14.9925572005384	25113.72	14.3315477792732	25113.72	12.595266487214	25113.72	10.3787873485868	25113.72	7.75385060565276	25114.47	4.51701749663526
25113.72	15.8281022880215	25113.72	15.7935262449529	25113.72	15.7141184387618	25114.47	15.4197711978466	25112.96	14.9261103633917	25113.72	14.2662853297443	25113.72	12.5301695827725	25113.72	10.3232759084791	25113.72	7.70293405114401	25114.47	4.49512382234186
30136.91	16.3737954239569	30136.91	16.3476312247645	30137.66	16.2563930013459	30137.66	15.9678331090175	30137.66	15.4397846567968	30136.91	14.7668909825034	30136.91	12.9802422611036	30136.91	10.7147806191117	30136.91	8.05154777927322	30137.66	4.81400942126514
30136.91	16.3050874831763	30136.91	16.2703903095559	30137.66	16.1977523553163	30137.66	15.8857065948856	30137.66	15.3813055181696	30136.91	14.6966621803499	30136.91	12.9163701211306	30136.91	10.6590094212651	30136.91	8.00016285329744	30137.66	4.79406998654105
35157.85	16.7931493943472	35157.1	16.7731493943472	35157.1	16.6862718707941	35157.85	16.373001345895	35157.1	15.8448721399731	35157.1	15.1520053835801	35157.1	13.3262489905787	35157.85	11.0212947510094	35157.1	8.32058411843876	35157.85	5.08692732166891
35157.85	16.7187752355316	35157.1	16.6908479138627	35157.1	16.6081695827725	35157.85	16.3004037685061	35157.1	15.7741722745626	35157.1	15.0758546433378	35157.1	13.2587725437416	35157.85	10.9594347240915	35157.1	8.26701076716016	35157.85	5.05930417227456
40181.8	17.1614401076716	40181.05	17.1414939434724	40181.05	17.068465679677	40181.8	16.7373216689098	40181.05	16.2118438761777	40181.8	15.5018977119785	40181.05	13.6439434724092	40181.8	11.3009811574697	40181.8	8.5726931359354	40181.8	5.32654374158816
40181.8	17.0964333781965	40181.05	17.0638223418573	40181.05	16.9877388963661	40181.8	16.6749663526245	40181.05	16.1293943472409	40181.8	15.4218707940781	40181.05	13.5698115746972	40181.8	11.2374078061911	40181.8	8.50925033647376	40181.8	5.30220053835801
45195.23	17.5207133243607	45195.23	17.4911709286676	45195.23	17.4141857335128	45195.23	17.0846567967699	45195.23	16.5417900403768	45193.73	15.8141049798116	45195.23	13.9374831763122	45195.23	11.5588855989233	45196.73	8.79820457604307	45196.73	5.55145491251682
45195.23	17.4367563930013	45195.23	17.4161103633917	45195.23	17.3369582772544	45195.23	17.0180484522207	45195.23	16.4698923283984	45193.73	15.7414804845222	45195.23	13.8628129205922	45195.23	11.493668909825	45196.73	8.73799057873486	45196.73	5.52759219380888
50221.43	17.8332166890982	50219.92	17.8132570659489	50218.42	17.7329071332436	50218.42	17.408734858681	50219.92	16.8612516823688	50218.42	16.1267025572005	50219.92	14.2216823687752	50218.42	11.8050148048452	50219.92	9.00577523553163	50219.92	5.76545491251682
50221.43	17.7582234185734	50219.92	17.7377927321669	50218.42	17.6590713324361	50218.42	17.3362045760431	50219.92	16.7817900403769	50218.42	16.0482503364738	50219.92	14.1469582772544	50218.42	11.7355558546433	50219.92	8.95241453566622	50219.92	5.7421399730821
