# Supplementary material for: Intrinsic topological Weyl phase transition induced by a magnetostructural transformation in a kagome magnet
Source: Nat Commun. 2026 Apr 11;17:5063. doi: 10.1038/s41467-026-71683-7 (PMC13243550; doi:10.1038/s41467-026-71683-7)
Supplement: Supplementary file 3 — Source Data [file 41467_2026_71683_MOESM3_ESM.zip › NCOMMS-25-70324A-DataAvailability/Figure_7c.csv]

H (Oe)	rhoyx	rhoyx	rhoyx	rhoyx	rhoyx	rhoyx	rhoyx	rhoyx	rhoyx
	Ohm	Ohm	Ohm	Ohm	Ohm	Ohm	Ohm	Ohm cm	Ohm
	5 K	250 K	200 K	300 K	150 K	100 K	50 K	350 K	325 K
50000.015625	5.227891E-7	5.170924E-7	6.4175085E-7	3.08175999999999E-7	7.022717E-7	6.713181E-7	5.7425915E-7	-5.2944799999999E-8	1.05594650000001E-7
50000	--	--	--	--	--	--	--	--	--
50000	--	--	--	--	--	--	--	--	--
49999.9453125	--	--	--	--	--	--	--	--	--
44999.6640625	5.058605E-7	4.8602575E-7	6.160443E-7	2.68730050000001E-7	6.792809E-7	6.478513E-7	5.605257E-7	-1.07322699999998E-7	5.29210000000021E-8
44999.75	--	--	--	--	--	--	--	--	--
44999.68359375	--	--	--	--	--	--	--	--	--
44999.69921875	--	--	--	--	--	--	--	--	--
39999.421875	4.8989665E-7	4.578848E-7	5.8591435E-7	2.25731099999999E-7	6.579986E-7	6.3241955E-7	5.386229E-7	-1.554973E-7	-1.05748499999991E-8
39999.421875	--	--	--	--	--	--	--	--	--
39999.4375	--	--	--	--	--	--	--	--	--
39999.46875	--	--	--	--	--	--	--	--	--
35000.05859375	4.714984E-7	4.122313E-7	5.535064E-7	1.70249899999999E-7	6.26651449999997E-7	6.056913E-7	5.2113755E-7	-2.181083E-7	-8.52856E-8
35000.05859375	--	--	--	--	--	--	--	--	--
35000.05859375	--	--	--	--	--	--	--	--	--
35000.109375	--	--	--	--	--	--	--	--	--
29999.896484375	4.490363E-7	3.6864755E-7	5.203955E-7	1.1159225E-7	5.9923215E-7	5.865153E-7	4.972993E-7	-2.776015E-7	-1.78772849999999E-7
29999.87890625	--	--	--	--	--	--	--	--	--
29999.87890625	--	--	--	--	--	--	--	--	--
29999.912109375	--	--	--	--	--	--	--	--	--
24999.4453125	4.304485E-7	3.1288585E-7	4.753166E-7	3.51500499999986E-8	5.711898E-7	5.5885715E-7	4.7923085E-7	-3.37487399999999E-7	-2.75906600000001E-7
24999.53125	--	--	--	--	--	--	--	--	--
24999.53125	--	--	--	--	--	--	--	--	--
24999.56640625	--	--	--	--	--	--	--	--	--
19999.58984375	4.116516E-7	2.46751600000001E-7	4.2048735E-7	-6.01799999999983E-8	5.3531385E-7	5.399132E-7	4.600982E-7	-4.0121445E-7	-3.871087E-7
19999.607421875	--	--	--	--	--	--	--	--	--
19999.693359375	--	--	--	--	--	--	--	--	--
19999.677734375	--	--	--	--	--	--	--	--	--
14999.4130859375	3.927544E-7	1.44629199999999E-7	3.46618950000004E-7	-1.87113050000001E-7	4.9439145E-7	5.1114155E-7	4.4246325E-7	-4.771713E-7	-4.97894300000004E-7
14999.71875	--	--	--	--	--	--	--	--	--
14999.71875	--	--	--	--	--	--	--	--	--
14999.7021484375	--	--	--	--	--	--	--	--	--
9999.5068359375	3.815378E-7	-1.32557500000009E-8	2.34752999999997E-7	-3.637711E-7	4.367266E-7	4.9013125E-7	4.3088965E-7	-5.5248215E-7	-6.004094E-7
9999.3876953125	--	--	--	--	--	--	--	--	--
9999.4560546875	--	--	--	--	--	--	--	--	--
9999.5244140625	--	--	--	--	--	--	--	--	--
9999.5068359375	3.8285105E-7	-1.5299150000001E-8	2.35218799999999E-7	-3.6387565E-7	4.3547115E-7	4.8993065E-7	4.307052E-7	-5.5110685E-7	-6.0134355E-7
9999.5068359375	--	--	--	--	--	--	--	--	--
9999.4892578125	--	--	--	--	--	--	--	--	--
9999.421875	--	--	--	--	--	--	--	--	--
8999.6240234375	3.8101675E-7	-5.86329999999997E-8	2.02748799999999E-7	-4.0382225E-7	4.221202E-7	4.88291E-7	4.279988E-7	-5.66802949999997E-7	-6.2235385E-7
8999.8623046875	--	--	--	--	--	--	--	--	--
8999.640625	--	--	--	--	--	--	--	--	--
8999.77734375	--	--	--	--	--	--	--	--	--
7999.9111328125	3.821379E-7	-1.09917749999999E-7	1.65530700000002E-7	-4.4614715E-7	4.056234E-7	4.865417E-7	4.2967075E-7	-5.825611E-7	-6.4189705E-7
7999.8095703125	--	--	--	--	--	--	--	--	--
8000.0810546875	--	--	--	--	--	--	--	--	--
7999.79248046875	--	--	--	--	--	--	--	--	--
6999.68896484375	3.8170525E-7	-1.67512899999998E-7	1.19356999999999E-7	-4.8963315E-7	3.905257E-7	4.8439545E-7	4.325242E-7	-5.979716E-7	-6.624407E-7
6999.8076171875	--	--	--	--	--	--	--	--	--
6999.39990234375	--	--	--	--	--	--	--	--	--
6999.7060546875	--	--	--	--	--	--	--	--	--
5999.89111328125	3.835506E-7	-2.3514995E-7	6.13479000000004E-8	-5.3402865E-7	3.684903E-7	4.857818E-7	4.354448E-7	-6.163435E-7	-6.843044E-7
5999.9248046875	--	--	--	--	--	--	--	--	--
6000.009765625	--	--	--	--	--	--	--	--	--
5999.7890625	--	--	--	--	--	--	--	--	--
4999.80419921875	3.843547E-7	-3.11338000000001E-7	-6.16929999999891E-9	-5.780255E-7	3.43915099999997E-7	4.923132E-7	4.4092475E-7	-6.32132249999997E-7	-7.0431E-7
4999.80419921875	--	--	--	--	--	--	--	--	--
4999.83837890625	--	--	--	--	--	--	--	--	--
4999.6513671875	--	--	--	--	--	--	--	--	--
4000.04052734375	3.866786E-7	-3.9535625E-7	-9.77874E-8	-6.2152085E-7	3.15431600000002E-7	5.02612650000003E-7	4.460596E-7	-6.4842675E-7	-7.2239035E-7
4000.07446289063	--	--	--	--	--	--	--	--	--
4000.04052734375	--	--	--	--	--	--	--	--	--
4000.02368164063	--	--	--	--	--	--	--	--	--
2999.73315429688	3.820852E-7	-4.8415065E-7	-2.19619600000001E-7	-6.6575485E-7	2.7724025E-7	5.2156085E-7	4.5353025E-7	-6.6413985E-7	-7.416403E-7
2999.66528320313	--	--	--	--	--	--	--	--	--
2999.75024414063	--	--	--	--	--	--	--	--	--
2999.75024414063	--	--	--	--	--	--	--	--	--
1999.71459960938	3.7138115E-7	-5.7330205E-7	-3.773269E-7	-7.061426E-7	2.23748900000001E-7	5.4367445E-7	4.524805E-7	-6.7909305E-7	-7.6179295E-7
1999.66357421875	--	--	--	--	--	--	--	--	--
1999.69750976563	--	--	--	--	--	--	--	--	--
1999.74853515625	--	--	--	--	--	--	--	--	--
999.746887207031	3.3426675E-7	-6.572149E-7	-5.464548E-7	-7.4240955E-7	1.423682E-7	5.35924149999997E-7	4.241534E-7	-6.90010449999997E-7	-7.76356E-7
999.712890625	--	--	--	--	--	--	--	--	--
999.712890625	--	--	--	--	--	--	--	--	--
999.780822753906	--	--	--	--	--	--	--	--	--
-0.186827301979065	2.41372799999999E-7	-7.0053175E-7	-5.70812399999997E-7	-7.668581E-7	-1.38482E-7	3.891232E-7	3.273078E-7	-6.8445655E-7	-7.730699E-7
-0.203811600804329	--	--	--	--	--	--	--	--	--
-0.169843018054962	--	--	--	--	--	--	--	--	--
-0.203811600804329	--	--	--	--	--	--	--	--	--
-999.933715820313	1.13134999999994E-8	-2.93759149999999E-7	-3.33208499999978E-8	-6.336716E-7	-3.758343E-7	-1.44415849999999E-7	-2.75315000000068E-9	-1.23761699999999E-7	-1.21205750000001E-7
-999.865783691406	--	--	--	--	--	--	--	--	--
-999.831787109375	--	--	--	--	--	--	--	--	--
-999.882751464844	--	--	--	--	--	--	--	--	--
-1999.54467773438	-2.161329E-7	2.1383195E-7	1.9484635E-7	5.76571999999987E-8	-3.8718435E-7	-4.6156955E-7	-2.90766300000001E-7	4.5403345E-7	5.11466249999997E-7
-1999.5107421875	--	--	--	--	--	--	--	--	--
-1999.52783203125	--	--	--	--	--	--	--	--	--
-1999.52783203125	--	--	--	--	--	--	--	--	--
-3000.0048828125	-3.2391885E-7	3.25758250000001E-7	1.4253055E-7	3.9978645E-7	-3.8267425E-7	-5.313435E-7	-4.011065E-7	5.742957E-7	6.40641600000004E-7
-3000.02197265625	--	--	--	--	--	--	--	--	--
-3000.0048828125	--	--	--	--	--	--	--	--	--
-3000.02197265625	--	--	--	--	--	--	--	--	--
-3999.4970703125	-3.6480385E-7	3.11936400000001E-7	5.69780499999993E-8	4.8493605E-7	-3.92779050000004E-7	-5.345106E-7	-4.3331215E-7	6.016436E-7	6.7138015E-7
-3999.42919921875	--	--	--	--	--	--	--	--	--
-3999.44604492188	--	--	--	--	--	--	--	--	--
-3999.51391601563	--	--	--	--	--	--	--	--	--
-4999.6005859375	-3.7842425E-7	2.603703E-7	-1.9258450000002E-8	4.95431E-7	-4.0688395E-7	-5.2935705E-7	-4.408593E-7	6.0611375E-7	6.7381115E-7
-4999.54931640625	--	--	--	--	--	--	--	--	--
-4999.54931640625	--	--	--	--	--	--	--	--	--
-4999.54931640625	--	--	--	--	--	--	--	--	--
-5999.48291015625	-3.8079405E-7	2.03582649999999E-7	-8.04499499999987E-8	4.84381E-7	-4.1923105E-7	-5.2232585E-7	-4.3874025E-7	6.00899E-7	6.6249E-7
-5999.44921875	--	--	--	--	--	--	--	--	--
-5999.41552734375	--	--	--	--	--	--	--	--	--
-5999.4326171875	--	--	--	--	--	--	--	--	--
-6999.3662109375	-3.807626E-7	1.45045700000001E-7	-1.30827750000002E-7	4.5902635E-7	-4.33380149999997E-7	-5.1978435E-7	-4.3854305E-7	5.91714750000004E-7	6.5013695E-7
-6999.41748046875	--	--	--	--	--	--	--	--	--
-6999.451171875	--	--	--	--	--	--	--	--	--
-6999.41748046875	--	--	--	--	--	--	--	--	--
-7999.5712890625	-3.818438E-7	9.33495500000017E-8	-1.73546199999999E-7	4.2899755E-7	-4.472003E-7	-5.160044E-7	-4.379336E-7	5.7750955E-7	6.343312E-7
-7999.5712890625	--	--	--	--	--	--	--	--	--
-7999.5546875	--	--	--	--	--	--	--	--	--
-7999.5546875	--	--	--	--	--	--	--	--	--
-8999.6240234375	-3.818285E-7	4.62077E-8	-2.0995255E-7	3.9351515E-7	-4.5789925E-7	-5.1673625E-7	-4.3700965E-7	5.65947E-7	6.173822E-7
-8999.607421875	--	--	--	--	--	--	--	--	--
-8999.6240234375	--	--	--	--	--	--	--	--	--
-8999.640625	--	--	--	--	--	--	--	--	--
-9999.642578125	-3.837121E-7	5.78000000000255E-9	-2.40515999999998E-7	3.599376E-7	-4.71004550000004E-7	-5.177435E-7	-4.3736835E-7	5.50312099999997E-7	5.9927465E-7
-9999.7783203125	--	--	--	--	--	--	--	--	--
-9999.591796875	--	--	--	--	--	--	--	--	--
-9999.625	--	--	--	--	--	--	--	--	--
-9999.5244140625	-3.8465305E-7	5.53350000000143E-9	-2.4071915E-7	3.5969875E-7	-4.6709965E-7	-5.164719E-7	-4.3739215E-7	5.50271300000004E-7	5.9665495E-7
-9999.591796875	--	--	--	--	--	--	--	--	--
-9999.5244140625	--	--	--	--	--	--	--	--	--
-9999.591796875	--	--	--	--	--	--	--	--	--
-14999.66796875	-3.9492615E-7	-1.47537050000001E-7	-3.5033345E-7	1.98304999999998E-7	-5.150354E-7	-5.3270945E-7	-4.476304E-7	4.78538099999997E-7	4.957438E-7
-14999.6162109375	--	--	--	--	--	--	--	--	--
-14999.6513671875	--	--	--	--	--	--	--	--	--
-14999.6513671875	--	--	--	--	--	--	--	--	--
-19999.541015625	-4.1182585E-7	-2.45017600000001E-7	-4.228121E-7	7.1068500000001E-8	-5.541575E-7	-5.534588E-7	-4.6228525E-7	4.0535225E-7	3.862893E-7
-19999.556640625	--	--	--	--	--	--	--	--	--
-19999.556640625	--	--	--	--	--	--	--	--	--
-19999.439453125	--	--	--	--	--	--	--	--	--
-24999.818359375	-4.3014165E-7	-3.19515849999999E-7	-4.741623E-7	-2.38620500000015E-8	-5.8520545E-7	-5.7401435E-7	-4.835667E-7	3.4195925E-7	2.78162500000001E-7
-24999.87109375	--	--	--	--	--	--	--	--	--
-24999.78515625	--	--	--	--	--	--	--	--	--
-24999.837890625	--	--	--	--	--	--	--	--	--
-29999.642578125	-4.479279E-7	-3.714602E-7	-5.152564E-7	-1.03250349999998E-7	-6.1453555E-7	-5.9926785E-7	-5.0250895E-7	2.75269950000001E-7	1.806675E-7
-29999.642578125	--	--	--	--	--	--	--	--	--
-29999.556640625	--	--	--	--	--	--	--	--	--
-29999.642578125	--	--	--	--	--	--	--	--	--
-34999.41015625	-4.7120855E-7	-4.172956E-7	-5.57685E-7	-1.64656049999999E-7	-6.4786235E-7	-6.187558E-7	-5.214138E-7	2.17502249999998E-7	9.88022999999997E-8
-34999.4609375	--	--	--	--	--	--	--	--	--
-34999.4609375	--	--	--	--	--	--	--	--	--
-34999.48046875	--	--	--	--	--	--	--	--	--
-39999.74609375	-4.889115E-7	-4.5902125E-7	-5.880028E-7	-2.07055750000002E-7	-6.64542750000004E-7	-6.436404E-7	-5.4159195E-7	1.64342399999999E-7	2.84290999999996E-8
-39999.79296875	--	--	--	--	--	--	--	--	--
-39999.77734375	--	--	--	--	--	--	--	--	--
-39999.8125	--	--	--	--	--	--	--	--	--
-44999.68359375	-5.06447E-7	-4.949499E-7	-6.17049E-7	-2.530569E-7	-6.9214565E-7	-6.626821E-7	-5.564389E-7	1.098098E-7	-4.28102500000007E-8
-44999.69921875	--	--	--	--	--	--	--	--	--
-44999.6640625	--	--	--	--	--	--	--	--	--
-44999.69921875	--	--	--	--	--	--	--	--	--
-49999.7109375	-5.284093E-7	-5.2145035E-7	-6.4435865E-7	-2.94922800000001E-7	-7.139575E-7	-6.793013E-7	-5.790098E-7	5.89704499999987E-8	-1.01977049999998E-7
-49999.65625	--	--	--	--	--	--	--	--	--
-49999.7421875	--	--	--	--	--	--	--	--	--
-49999.69140625	--	--	--	--	--	--	--	--	--
-49999.79296875	-5.227891E-7	-5.170924E-7	-6.4175085E-7	-3.08175999999999E-7	-7.022717E-7	-6.713181E-7	-5.7425915E-7	5.2944799999999E-8	-1.05594650000001E-7
-49999.7265625	--	--	--	--	--	--	--	--	--
-49999.7109375	--	--	--	--	--	--	--	--	--
-49999.79296875	--	--	--	--	--	--	--	--	--
-44999.921875	-5.058605E-7	-4.8602575E-7	-6.160443E-7	-2.68730050000001E-7	-6.792809E-7	-6.478513E-7	-5.605257E-7	1.07322699999998E-7	-5.29210000000021E-8
-44999.953125	--	--	--	--	--	--	--	--	--
-44999.921875	--	--	--	--	--	--	--	--	--
-44999.87109375	--	--	--	--	--	--	--	--	--
-39999.66015625	-4.8989665E-7	-4.578848E-7	-5.8591435E-7	-2.25731099999999E-7	-6.579986E-7	-6.3241955E-7	-5.386229E-7	1.554973E-7	1.05748499999991E-8
-39999.37109375	--	--	--	--	--	--	--	--	--
-39999.45703125	--	--	--	--	--	--	--	--	--
-39999.625	--	--	--	--	--	--	--	--	--
-34999.90234375	-4.714984E-7	-4.122313E-7	-5.535064E-7	-1.70249899999999E-7	-6.26651449999997E-7	-6.056913E-7	-5.2113755E-7	2.181083E-7	8.52856E-8
-34999.78515625	--	--	--	--	--	--	--	--	--
-34999.55078125	--	--	--	--	--	--	--	--	--
-34999.87109375	--	--	--	--	--	--	--	--	--
-29999.37109375	-4.490363E-7	-3.6864755E-7	-5.203955E-7	-1.1159225E-7	-5.9923215E-7	-5.865153E-7	-4.972993E-7	2.776015E-7	1.78772849999999E-7
-29999.470703125	--	--	--	--	--	--	--	--	--
-29999.625	--	--	--	--	--	--	--	--	--
-29999.4375	--	--	--	--	--	--	--	--	--
-24999.90625	-4.304485E-7	-3.1288585E-7	-4.753166E-7	-3.51500499999986E-8	-5.711898E-7	-5.5885715E-7	-4.7923085E-7	3.37487399999999E-7	2.75906600000001E-7
-24999.818359375	--	--	--	--	--	--	--	--	--
-24999.939453125	--	--	--	--	--	--	--	--	--
-24999.921875	--	--	--	--	--	--	--	--	--
-20000.017578125	-4.116516E-7	-2.46751600000001E-7	-4.2048735E-7	6.01799999999983E-8	-5.3531385E-7	-5.399132E-7	-4.600982E-7	4.0121445E-7	3.871087E-7
-20000.068359375	--	--	--	--	--	--	--	--	--
-20000.017578125	--	--	--	--	--	--	--	--	--
-19999.86328125	--	--	--	--	--	--	--	--	--
-14999.888671875	-3.927544E-7	-1.44629199999999E-7	-3.46618950000004E-7	1.87113050000001E-7	-4.9439145E-7	-5.1114155E-7	-4.4246325E-7	4.771713E-7	4.97894300000004E-7
-14999.8212890625	--	--	--	--	--	--	--	--	--
-14999.5830078125	--	--	--	--	--	--	--	--	--
-14999.66796875	--	--	--	--	--	--	--	--	--
-10000.3388671875	-3.815378E-7	1.32557500000009E-8	-2.34752999999997E-7	3.637711E-7	-4.367266E-7	-4.9013125E-7	-4.3088965E-7	5.5248215E-7	6.004094E-7
-10000.2880859375	--	--	--	--	--	--	--	--	--
-10000.1015625	--	--	--	--	--	--	--	--	--
-9999.7275390625	--	--	--	--	--	--	--	--	--
-10000.0673828125	-3.8285105E-7	1.5299150000001E-8	-2.35218799999999E-7	3.6387565E-7	-4.3547115E-7	-4.8993065E-7	-4.307052E-7	5.5110685E-7	6.0134355E-7
-10000.15234375	--	--	--	--	--	--	--	--	--
-10000.1689453125	--	--	--	--	--	--	--	--	--
-9999.9990234375	--	--	--	--	--	--	--	--	--
-8999.4541015625	-3.8101675E-7	5.86329999999997E-8	-2.02748799999999E-7	4.0382225E-7	-4.221202E-7	-4.88291E-7	-4.279988E-7	5.66802949999997E-7	6.2235385E-7
-8999.4541015625	--	--	--	--	--	--	--	--	--
-8999.4541015625	--	--	--	--	--	--	--	--	--
-8999.5048828125	--	--	--	--	--	--	--	--	--
-7999.75830078125	-3.821379E-7	1.09917749999999E-7	-1.65530700000002E-7	4.4614715E-7	-4.056234E-7	-4.865417E-7	-4.2967075E-7	5.825611E-7	6.4189705E-7
-7999.77490234375	--	--	--	--	--	--	--	--	--
-7999.8095703125	--	--	--	--	--	--	--	--	--
-7999.79248046875	--	--	--	--	--	--	--	--	--
-6999.68896484375	-3.8170525E-7	1.67512899999998E-7	-1.19356999999999E-7	4.8963315E-7	-3.905257E-7	-4.8439545E-7	-4.325242E-7	5.979716E-7	6.624407E-7
-6999.7060546875	--	--	--	--	--	--	--	--	--
-6999.73974609375	--	--	--	--	--	--	--	--	--
-6999.8076171875	--	--	--	--	--	--	--	--	--
-5999.58544921875	-3.835506E-7	2.3514995E-7	-6.13479000000004E-8	5.3402865E-7	-3.684903E-7	-4.857818E-7	-4.354448E-7	6.163435E-7	6.843044E-7
-5999.6025390625	--	--	--	--	--	--	--	--	--
-5999.619140625	--	--	--	--	--	--	--	--	--
-5999.7041015625	--	--	--	--	--	--	--	--	--
-4999.83837890625	-3.843547E-7	3.11338000000001E-7	6.16929999999891E-9	5.780255E-7	-3.43915099999997E-7	-4.923132E-7	-4.4092475E-7	6.32132249999997E-7	7.0431E-7
-4999.85546875	--	--	--	--	--	--	--	--	--
-4999.85546875	--	--	--	--	--	--	--	--	--
-4999.90625	--	--	--	--	--	--	--	--	--
-3999.4970703125	-3.866786E-7	3.9535625E-7	9.77874E-8	6.2152085E-7	-3.15431600000002E-7	-5.02612650000003E-7	-4.460596E-7	6.4842675E-7	7.2239035E-7
-3999.4970703125	--	--	--	--	--	--	--	--	--
-3999.47998046875	--	--	--	--	--	--	--	--	--
-3999.54809570313	--	--	--	--	--	--	--	--	--
-3000.0048828125	-3.820852E-7	4.8415065E-7	2.19619600000001E-7	6.6575485E-7	-2.7724025E-7	-5.2156085E-7	-4.5353025E-7	6.6413985E-7	7.416403E-7
-3000.03881835938	--	--	--	--	--	--	--	--	--
-3000.03881835938	--	--	--	--	--	--	--	--	--
-3000.03881835938	--	--	--	--	--	--	--	--	--
-1999.88439941406	-3.7138115E-7	5.7330205E-7	3.773269E-7	7.061426E-7	-2.23748900000001E-7	-5.4367445E-7	-4.524805E-7	6.7909305E-7	7.6179295E-7
-1999.88439941406	--	--	--	--	--	--	--	--	--
-1999.95239257813	--	--	--	--	--	--	--	--	--
-1999.93530273438	--	--	--	--	--	--	--	--	--
-999.56005859375	-3.3426675E-7	6.572149E-7	5.464548E-7	7.4240955E-7	-1.423682E-7	-5.35924149999997E-7	-4.241534E-7	6.90010449999997E-7	7.76356E-7
-999.492126464844	--	--	--	--	--	--	--	--	--
-999.56005859375	--	--	--	--	--	--	--	--	--
-999.526123046875	--	--	--	--	--	--	--	--	--
-0.0169843006879091	-2.41372799999999E-7	7.0053175E-7	5.70812399999997E-7	7.668581E-7	1.38482E-7	-3.891232E-7	-3.273078E-7	6.8445655E-7	7.730699E-7
0.0169843006879091	--	--	--	--	--	--	--	--	--
0.0169843006879091	--	--	--	--	--	--	--	--	--
0.0169843006879091	--	--	--	--	--	--	--	--	--
999.712890625	-1.13134999999994E-8	2.93759149999999E-7	3.33208499999978E-8	6.336716E-7	3.758343E-7	1.44415849999999E-7	2.75315000000068E-9	1.23761699999999E-7	1.21205750000001E-7
999.678955078125	--	--	--	--	--	--	--	--	--
999.678955078125	--	--	--	--	--	--	--	--	--
999.678955078125	--	--	--	--	--	--	--	--	--
1999.81652832031	2.161329E-7	-2.1383195E-7	-1.9484635E-7	-5.76571999999987E-8	3.8718435E-7	4.6156955E-7	2.90766300000001E-7	-4.5403345E-7	-5.11466249999997E-7
1999.78247070313	--	--	--	--	--	--	--	--	--
1999.88439941406	--	--	--	--	--	--	--	--	--
1999.81652832031	--	--	--	--	--	--	--	--	--
2999.76708984375	3.2391885E-7	-3.25758250000001E-7	-1.4253055E-7	-3.9978645E-7	3.8267425E-7	5.313435E-7	4.011065E-7	-5.742957E-7	-6.40641600000004E-7
2999.76708984375	--	--	--	--	--	--	--	--	--
2999.78393554688	--	--	--	--	--	--	--	--	--
2999.76708984375	--	--	--	--	--	--	--	--	--
3999.71801757813	3.6480385E-7	-3.11936400000001E-7	-5.69780499999993E-8	-4.8493605E-7	3.92779050000004E-7	5.345106E-7	4.3331215E-7	-6.016436E-7	-6.7138015E-7
3999.64990234375	--	--	--	--	--	--	--	--	--
3999.66674804688	--	--	--	--	--	--	--	--	--
3999.73486328125	--	--	--	--	--	--	--	--	--
4999.63427734375	3.7842425E-7	-2.603703E-7	1.9258450000002E-8	-4.95431E-7	4.0688395E-7	5.2935705E-7	4.408593E-7	-6.0611375E-7	-6.7381115E-7
4999.70263671875	--	--	--	--	--	--	--	--	--
4999.6513671875	--	--	--	--	--	--	--	--	--
4999.66845703125	--	--	--	--	--	--	--	--	--
5999.34765625	3.8079405E-7	-2.03582649999999E-7	8.04499499999987E-8	-4.84381E-7	4.1923105E-7	5.2232585E-7	4.3874025E-7	-6.00899E-7	-6.6249E-7
5999.3642578125	--	--	--	--	--	--	--	--	--
5999.73779296875	--	--	--	--	--	--	--	--	--
5999.82275390625	--	--	--	--	--	--	--	--	--
6999.82470703125	3.807626E-7	-1.45045700000001E-7	1.30827750000002E-7	-4.5902635E-7	4.33380149999997E-7	5.1978435E-7	4.3854305E-7	-5.91714750000004E-7	-6.5013695E-7
6999.82470703125	--	--	--	--	--	--	--	--	--
6999.75634765625	--	--	--	--	--	--	--	--	--
6999.75634765625	--	--	--	--	--	--	--	--	--
7999.62255859375	3.818438E-7	-9.33495500000017E-8	1.73546199999999E-7	-4.2899755E-7	4.472003E-7	5.160044E-7	4.379336E-7	-5.7750955E-7	-6.343312E-7
7999.62255859375	--	--	--	--	--	--	--	--	--
7999.65625	--	--	--	--	--	--	--	--	--
7999.62255859375	--	--	--	--	--	--	--	--	--
8999.6748046875	3.818285E-7	-4.62077E-8	2.0995255E-7	-3.9351515E-7	4.5789925E-7	5.1673625E-7	4.3700965E-7	-5.65947E-7	-6.173822E-7
8999.6748046875	--	--	--	--	--	--	--	--	--
8999.6748046875	--	--	--	--	--	--	--	--	--
8999.6748046875	--	--	--	--	--	--	--	--	--
9999.5244140625	3.837121E-7	-5.78000000000255E-9	2.40515999999998E-7	-3.599376E-7	4.71004550000004E-7	5.177435E-7	4.3736835E-7	-5.50312099999997E-7	-5.9927465E-7
9999.5576171875	--	--	--	--	--	--	--	--	--
9999.541015625	--	--	--	--	--	--	--	--	--
9999.5244140625	--	--	--	--	--	--	--	--	--
10000.015625	3.8465305E-7	-5.53350000000143E-9	2.4071915E-7	-3.5969875E-7	4.6709965E-7	5.164719E-7	4.3739215E-7	-5.50271300000004E-7	-5.9665495E-7
10000.0341796875	--	--	--	--	--	--	--	--	--
9999.9990234375	--	--	--	--	--	--	--	--	--
9999.9990234375	--	--	--	--	--	--	--	--	--
14999.8046875	3.9492615E-7	1.47537050000001E-7	3.5033345E-7	-1.98304999999998E-7	5.150354E-7	5.3270945E-7	4.476304E-7	-4.78538099999997E-7	-4.957438E-7
14999.7861328125	--	--	--	--	--	--	--	--	--
14999.7529296875	--	--	--	--	--	--	--	--	--
14999.7353515625	--	--	--	--	--	--	--	--	--
19999.9140625	4.1182585E-7	2.45017600000001E-7	4.228121E-7	-7.1068500000001E-8	5.541575E-7	5.534588E-7	4.6228525E-7	-4.0535225E-7	-3.862893E-7
19999.947265625	--	--	--	--	--	--	--	--	--
19999.9140625	--	--	--	--	--	--	--	--	--
19999.845703125	--	--	--	--	--	--	--	--	--
24999.498046875	4.3014165E-7	3.19515849999999E-7	4.741623E-7	2.38620500000015E-8	5.8520545E-7	5.7401435E-7	4.835667E-7	-3.4195925E-7	-2.78162500000001E-7
24999.53125	--	--	--	--	--	--	--	--	--
24999.599609375	--	--	--	--	--	--	--	--	--
24999.498046875	--	--	--	--	--	--	--	--	--
29999.38671875	4.479279E-7	3.714602E-7	5.152564E-7	1.03250349999998E-7	6.1453555E-7	5.9926785E-7	5.0250895E-7	-2.75269950000001E-7	-1.806675E-7
29999.353515625	--	--	--	--	--	--	--	--	--
29999.353515625	--	--	--	--	--	--	--	--	--
29999.48828125	--	--	--	--	--	--	--	--	--
34999.4296875	4.7120855E-7	4.172956E-7	5.57685E-7	1.64656049999999E-7	6.4786235E-7	6.187558E-7	5.214138E-7	-2.17502249999998E-7	-9.88022999999997E-8
34999.49609375	--	--	--	--	--	--	--	--	--
34999.4609375	--	--	--	--	--	--	--	--	--
34999.4609375	--	--	--	--	--	--	--	--	--
39999.7578125	4.889115E-7	4.5902125E-7	5.880028E-7	2.07055750000002E-7	6.64542750000004E-7	6.436404E-7	5.4159195E-7	-1.64342399999999E-7	-2.84290999999996E-8
39999.7109375	--	--	--	--	--	--	--	--	--
39999.79296875	--	--	--	--	--	--	--	--	--
39999.7578125	--	--	--	--	--	--	--	--	--
44999.49609375	5.06447E-7	4.949499E-7	6.17049E-7	2.530569E-7	6.9214565E-7	6.626821E-7	5.564389E-7	-1.098098E-7	4.28102500000007E-8
44999.4609375	--	--	--	--	--	--	--	--	--
44999.53125	--	--	--	--	--	--	--	--	--
44999.515625	--	--	--	--	--	--	--	--	--
49999.625	5.284093E-7	5.2145035E-7	6.4435865E-7	2.94922800000001E-7	7.139575E-7	6.793013E-7	5.790098E-7	-5.89704499999987E-8	1.01977049999998E-7
49999.5546875	--	--	--	--	--	--	--	--	--
49999.65625	--	--	--	--	--	--	--	--	--
49999.65625	--	--	--	--	--	--	--	--	--
