# Supplementary material for: Intrinsic topological Weyl phase transition induced by a magnetostructural transformation in a kagome magnet
Source: Nat Commun. 2026 Apr 11;17:5063. doi: 10.1038/s41467-026-71683-7 (PMC13243550; doi:10.1038/s41467-026-71683-7)
Supplement: Supplementary file 3 — Source Data [file 41467_2026_71683_MOESM3_ESM.zip › NCOMMS-25-70324A-DataAvailability/Figure_7a.csv]

H (Oe)	RH1avgsym	RH1avgsym	RH1avgsym	RH1avgsym	RH1avgsym	RH1avgsym	RH1avgsym	RH1avgsym	RH1avgsym
	%	%	%	%	%	%	%	%	%
	350 K	325 K	300 K	250 K	200 K	150 K	100 K	50 K	5 K
50000.015625	0.0704142648101568	0.209825090540746	0.347180828842895	0.0202772007123063	-0.12059296406533	-0.358087670911316	-0.542139929515585	-0.532417354840184	-0.458629016900933
50000	--	--	--	--	--	--	--	--	--
50000	--	--	--	--	--	--	--	--	--
49999.9453125	--	--	--	--	--	--	--	--	--
44999.6640625	0.0571066349683993	0.180995056170597	0.326440038550419	0.021759332793158	-0.103261793285242	-0.320712830916787	-0.486691077367534	-0.484481923943288	-0.423734704642239
44999.75	--	--	--	--	--	--	--	--	--
44999.68359375	--	--	--	--	--	--	--	--	--
44999.69921875	--	--	--	--	--	--	--	--	--
39999.421875	0.0479449071832716	0.148924501396299	0.301196276352984	0.0228154977798906	-0.0834388018135951	-0.283365381790702	-0.43578708215872	-0.435691890550673	-0.38673388394655
39999.421875	--	--	--	--	--	--	--	--	--
39999.4375	--	--	--	--	--	--	--	--	--
39999.46875	--	--	--	--	--	--	--	--	--
35000.05859375	0.0385354163270089	0.116357550208963	0.276393206512625	0.0241867617129604	-0.0650352803378696	-0.244860668472777	-0.384603526329736	-0.386076388838315	-0.349406554443136
35000.05859375	--	--	--	--	--	--	--	--	--
35000.05859375	--	--	--	--	--	--	--	--	--
35000.109375	--	--	--	--	--	--	--	--	--
29999.896484375	0.0304528343627316	0.0860606365508743	0.248132396639848	0.0248986519250082	-0.0476297268505667	-0.209533295894588	-0.331383171696716	-0.337985575669466	-0.311047035805593
29999.87890625	--	--	--	--	--	--	--	--	--
29999.87890625	--	--	--	--	--	--	--	--	--
29999.912109375	--	--	--	--	--	--	--	--	--
24999.4453125	0.025007552644283	0.0569573052791593	0.217148333996446	0.0257330806161972	-0.0317304231842833	-0.172535080341183	-0.280095779065956	-0.289758803012664	-0.272898168011748
24999.53125	--	--	--	--	--	--	--	--	--
24999.53125	--	--	--	--	--	--	--	--	--
24999.56640625	--	--	--	--	--	--	--	--	--
19999.58984375	0.0209167090479097	0.0336657162813446	0.181367504543367	0.024671080463795	-0.0152050650656501	-0.136694128979629	-0.229910654023288	-0.240522045588189	-0.23049415317518
19999.607421875	--	--	--	--	--	--	--	--	--
19999.693359375	--	--	--	--	--	--	--	--	--
19999.677734375	--	--	--	--	--	--	--	--	--
14999.4130859375	0.0171947571351896	0.0190080783775349	0.142434029766629	0.0222494867096622	-0.00186576623918734	-0.102263807343048	-0.180021064493363	-0.187235637700983	-0.186594517348353
14999.71875	--	--	--	--	--	--	--	--	--
14999.71875	--	--	--	--	--	--	--	--	--
14999.7021484375	--	--	--	--	--	--	--	--	--
9999.5068359375	0.0129937966183416	0.00942037687196059	0.0970483668901739	0.0168402881311479	0.00797134678943234	-0.0699151917083464	-0.124843785519182	-0.132473098230244	-0.134458433532909
9999.3876953125	--	--	--	--	--	--	--	--	--
9999.4560546875	--	--	--	--	--	--	--	--	--
9999.5244140625	--	--	--	--	--	--	--	--	--
9999.5068359375	0.0131809953831792	0.00980522352926253	0.096155682372001	0.0165135188534717	0.00875236521514217	-0.0685251051347203	-0.126121776925641	-0.130928986902735	-0.132699498988036
9999.5068359375	--	--	--	--	--	--	--	--	--
9999.4892578125	--	--	--	--	--	--	--	--	--
9999.421875	--	--	--	--	--	--	--	--	--
8999.6240234375	0.0122505074049943	0.00855028877722715	0.0869745915996687	0.0147921449800678	0.0104569689220385	-0.0622252053921484	-0.114188532167766	-0.119042243098489	-0.122272282224937
8999.8623046875	--	--	--	--	--	--	--	--	--
8999.640625	--	--	--	--	--	--	--	--	--
8999.77734375	--	--	--	--	--	--	--	--	--
7999.9111328125	0.0118816157213412	0.00665952041747887	0.0774601566085046	0.0135609250231479	0.0105871386596747	-0.0566580113805006	-0.102231325071019	-0.104999570270911	-0.11059169294185
7999.8095703125	--	--	--	--	--	--	--	--	--
8000.0810546875	--	--	--	--	--	--	--	--	--
7999.79248046875	--	--	--	--	--	--	--	--	--
6999.68896484375	0.0100481689950998	0.00660932302740442	0.067595427692496	0.010170693767366	0.0105127559524601	-0.0513030965993162	-0.0913124859920197	-0.0922679353629201	-0.0942346549286449
6999.8076171875	--	--	--	--	--	--	--	--	--
6999.39990234375	--	--	--	--	--	--	--	--	--
6999.7060546875	--	--	--	--	--	--	--	--	--
5999.89111328125	0.00953612531480278	0.00509782383717419	0.0579227954449714	0.00812838578193519	0.0104941602756457	-0.0455167756400972	-0.0793393040026864	-0.0765063461518958	-0.0787518179167866
5999.9248046875	--	--	--	--	--	--	--	--	--
6000.009765625	--	--	--	--	--	--	--	--	--
5999.7890625	--	--	--	--	--	--	--	--	--
4999.80419921875	0.00956916039095283	0.00343015498889801	0.0475100260336235	0.00470897869778535	0.00931023551920833	-0.0393880688253175	-0.0654651097962374	-0.0582295064136574	-0.0609202239976811
4999.80419921875	--	--	--	--	--	--	--	--	--
4999.83837890625	--	--	--	--	--	--	--	--	--
4999.6513671875	--	--	--	--	--	--	--	--	--
4000.04052734375	0.00699793029740508	0.00358074715914071	0.0384475832035763	0.00211232997348547	0.00596921225367781	-0.0334305549383181	-0.0500014137780013	-0.0425941652985774	-0.0415508789195801
4000.07446289063	--	--	--	--	--	--	--	--	--
4000.04052734375	--	--	--	--	--	--	--	--	--
4000.02368164063	--	--	--	--	--	--	--	--	--
2999.73315429688	0.00471300419714495	0.00211944535900428	0.028085662910345	-5.71846235918192E-4	0.00275216016680955	-0.0297944171521166	-0.0311350656400384	-0.0206658421694914	-0.022465912480469
2999.66528320313	--	--	--	--	--	--	--	--	--
2999.75024414063	--	--	--	--	--	--	--	--	--
2999.75024414063	--	--	--	--	--	--	--	--	--
1999.71459960938	0.00229043194628194	0.00206924796891048	0.018463879780937	-0.00179139586149903	-0.00349598723889059	-0.0236451671859894	-0.0105993412273847	-0.00542866812629539	-0.0056770402376716
1999.66357421875	--	--	--	--	--	--	--	--	--
1999.69750976563	--	--	--	--	--	--	--	--	--
1999.74853515625	--	--	--	--	--	--	--	--	--
999.746887207031	7.87335981521883E-4	2.28676999255997E-4	0.00939013714684862	-0.00228738494365252	-0.00492785435269553	-0.0145308557105902	0.0024920832426	0.00199083535936909	0.00187479250891879
999.712890625	--	--	--	--	--	--	--	--	--
999.712890625	--	--	--	--	--	--	--	--	--
999.780822753906	--	--	--	--	--	--	--	--	--
-0.186827301979065	0	0	0	0	0	0	0	0	0
-0.203811600804329	--	--	--	--	--	--	--	--	--
-0.169843018054962	--	--	--	--	--	--	--	--	--
-0.203811600804329	--	--	--	--	--	--	--	--	--
-999.933715820313	0.00172332980572851	0.00185172594522228	-0.00375718483914552	0.00252079157057567	0.00163641955865572	0.00162290895542495	-0.0018850373245432	-0.00110709868765794	-0.0012955026887415
-999.865783691406	--	--	--	--	--	--	--	--	--
-999.831787109375	--	--	--	--	--	--	--	--	--
-999.882751464844	--	--	--	--	--	--	--	--	--
-1999.54467773438	7.04748291156328E-4	0.00243178467505747	0.00825450684209468	-1.75054970086078E-5	7.87216984662297E-4	-0.0129010990380574	-0.0113421737323902	-0.0060599086061011	-0.00640378564843348
-1999.5107421875	--	--	--	--	--	--	--	--	--
-1999.52783203125	--	--	--	--	--	--	--	--	--
-1999.52783203125	--	--	--	--	--	--	--	--	--
-3000.0048828125	0.00150860181076278	0.00292260360031157	0.0204752448978316	-3.96791265730891E-4	0.00376872383202497	-0.0225289892968215	-0.0284832334716172	-0.0201705611776387	-0.0181159725580953
-3000.02197265625	--	--	--	--	--	--	--	--	--
-3000.0048828125	--	--	--	--	--	--	--	--	--
-3000.02197265625	--	--	--	--	--	--	--	--	--
-3999.4970703125	0.00194906949273788	0.00383173410955165	0.0310518614675703	0.00117286830020431	0.0068060177097878	-0.0306777726594975	-0.0460875650956938	-0.0364954111244922	-0.0340201112573486
-3999.42919921875	--	--	--	--	--	--	--	--	--
-3999.44604492188	--	--	--	--	--	--	--	--	--
-3999.51391601563	--	--	--	--	--	--	--	--	--
-4999.6005859375	0.00284101654875081	0.00561653020134778	0.0415550293111298	0.00336105542741399	0.00976273032140512	-0.0366969160004917	-0.0596502488968143	-0.0536651521750895	-0.0531261427808185
-4999.54931640625	--	--	--	--	--	--	--	--	--
-4999.54931640625	--	--	--	--	--	--	--	--	--
-4999.54931640625	--	--	--	--	--	--	--	--	--
-5999.48291015625	0.00396420913779494	0.00548824798224068	0.0522107445090586	0.00580598984424521	0.0109838464314498	-0.0426818207559463	-0.0738599158474642	-0.0694364527781224	-0.0703257841688315
-5999.44921875	--	--	--	--	--	--	--	--	--
-5999.41552734375	--	--	--	--	--	--	--	--	--
-5999.4326171875	--	--	--	--	--	--	--	--	--
-6999.3662109375	0.00455884050845749	0.00750729856107671	0.0622280207794365	0.00850767155065747	0.00930403696027737	-0.0496254059069925	-0.0868954281934177	-0.0838772926775675	-0.0851134733964843
-6999.41748046875	--	--	--	--	--	--	--	--	--
-6999.451171875	--	--	--	--	--	--	--	--	--
-6999.41748046875	--	--	--	--	--	--	--	--	--
-7999.5712890625	0.00529662387576386	0.00950403918877714	0.0723469952860673	0.00993145197477329	0.0100664597091943	-0.0554596608859905	-0.0990603088937171	-0.0973858389453085	-0.099058559249347
-7999.5712890625	--	--	--	--	--	--	--	--	--
-7999.5546875	--	--	--	--	--	--	--	--	--
-7999.5546875	--	--	--	--	--	--	--	--	--
-8999.6240234375	0.00698691860536143	0.0105637618682599	0.0820761265537388	0.0128490348110799	0.00887633639382593	-0.0626086775503921	-0.110713993031436	-0.111632451004816	-0.112129444100845
-8999.607421875	--	--	--	--	--	--	--	--	--
-8999.6240234375	--	--	--	--	--	--	--	--	--
-8999.640625	--	--	--	--	--	--	--	--	--
-9999.642578125	0.00787335981533344	0.0114561599141677	0.0925340951811925	0.0147512988203608	0.00790316264114874	-0.0685114097004927	-0.121017798746078	-0.124237837816845	-0.125073938446135
-9999.7783203125	--	--	--	--	--	--	--	--	--
-9999.591796875	--	--	--	--	--	--	--	--	--
-9999.625	--	--	--	--	--	--	--	--	--
-9999.5244140625	0.0087487893332809	0.0114394274507966	0.0930934354805533	0.0141035954306982	0.00729570386559188	-0.0681690238449201	-0.121177547671886	-0.123975630232931	-0.124199737444789
-9999.591796875	--	--	--	--	--	--	--	--	--
-9999.5244140625	--	--	--	--	--	--	--	--	--
-9999.591796875	--	--	--	--	--	--	--	--	--
-14999.66796875	0.0218857379482664	0.020413605299813	0.139162736500665	0.0201896732272228	-0.00227487112884589	-0.102030984961249	-0.175004948222977	-0.180932944294969	-0.176156768043092
-14999.6162109375	--	--	--	--	--	--	--	--	--
-14999.6513671875	--	--	--	--	--	--	--	--	--
-14999.6513671875	--	--	--	--	--	--	--	--	--
-19999.541015625	0.0265932362993895	0.0357461192258229	0.179672533939252	0.0227221351291375	-0.0161100546700437	-0.135961423248704	-0.226404165101799	-0.233316192726463	-0.219666699809062
-19999.556640625	--	--	--	--	--	--	--	--	--
-19999.556640625	--	--	--	--	--	--	--	--	--
-19999.439453125	--	--	--	--	--	--	--	--	--
-24999.818359375	0.0314934392613911	0.0573811943509679	0.215956204671545	0.0233056516963948	-0.0329081493817897	-0.171692811136473	-0.277404009666089	-0.281067107175413	-0.264156157998247
-24999.87109375	--	--	--	--	--	--	--	--	--
-24999.78515625	--	--	--	--	--	--	--	--	--
-24999.837890625	--	--	--	--	--	--	--	--	--
-29999.642578125	0.0383427117161496	0.0850176463347432	0.246200130151143	0.0223545196917543	-0.0497000455346048	-0.208328097682958	-0.33044864048073	-0.332799692343101	-0.303137096624703
-29999.642578125	--	--	--	--	--	--	--	--	--
-29999.556640625	--	--	--	--	--	--	--	--	--
-29999.642578125	--	--	--	--	--	--	--	--	--
-34999.41015625	0.0458526856938708	0.115995013502816	0.274330992277613	0.0233581681874409	-0.0676758664438573	-0.247058785665574	-0.383884656163603	-0.382725958599366	-0.342781585408807
-34999.4609375	--	--	--	--	--	--	--	--	--
-34999.4609375	--	--	--	--	--	--	--	--	--
-34999.48046875	--	--	--	--	--	--	--	--	--
-39999.74609375	0.0555870214655738	0.148656781982536	0.299772501045524	0.0221386185618803	-0.0869347890524856	-0.284954052160575	-0.436921299531958	-0.433458270391374	-0.381404417600963
-39999.79296875	--	--	--	--	--	--	--	--	--
-39999.77734375	--	--	--	--	--	--	--	--	--
-39999.8125	--	--	--	--	--	--	--	--	--
-44999.68359375	0.0658058716874647	0.181798214411904	0.325440005893983	0.018684200483693	-0.104805234459869	-0.321739988483517	-0.487833282187058	-0.481908405064106	-0.420585474528937
-44999.69921875	--	--	--	--	--	--	--	--	--
-44999.6640625	--	--	--	--	--	--	--	--	--
-44999.69921875	--	--	--	--	--	--	--	--	--
-49999.7109375	0.0786179753869907	0.214142066087768	0.345779653143477	0.0167994419714409	-0.124268709513326	-0.362127824007097	-0.545231071229969	-0.533592433271818	-0.461104164314388
-49999.65625	--	--	--	--	--	--	--	--	--
-49999.7421875	--	--	--	--	--	--	--	--	--
-49999.69140625	--	--	--	--	--	--	--	--	--
-49999.79296875	0.0704142648101568	0.209825090540746	0.347180828842895	0.0202772007123063	-0.12059296406533	-0.358087670911316	-0.542139929515585	-0.532417354840184	-0.458629016900933
-49999.7265625	--	--	--	--	--	--	--	--	--
-49999.7109375	--	--	--	--	--	--	--	--	--
-49999.79296875	--	--	--	--	--	--	--	--	--
-44999.921875	0.0571066349683993	0.180995056170597	0.326440038550419	0.021759332793158	-0.103261793285242	-0.320712830916787	-0.486691077367534	-0.484481923943288	-0.423734704642239
-44999.953125	--	--	--	--	--	--	--	--	--
-44999.921875	--	--	--	--	--	--	--	--	--
-44999.87109375	--	--	--	--	--	--	--	--	--
-39999.66015625	0.0479449071832716	0.148924501396299	0.301196276352984	0.0228154977798906	-0.0834388018135951	-0.283365381790702	-0.43578708215872	-0.435691890550673	-0.38673388394655
-39999.37109375	--	--	--	--	--	--	--	--	--
-39999.45703125	--	--	--	--	--	--	--	--	--
-39999.625	--	--	--	--	--	--	--	--	--
-34999.90234375	0.0385354163270089	0.116357550208963	0.276393206512625	0.0241867617129604	-0.0650352803378696	-0.244860668472777	-0.384603526329736	-0.386076388838315	-0.349406554443136
-34999.78515625	--	--	--	--	--	--	--	--	--
-34999.55078125	--	--	--	--	--	--	--	--	--
-34999.87109375	--	--	--	--	--	--	--	--	--
-29999.37109375	0.0304528343627316	0.0860606365508743	0.248132396639848	0.0248986519250082	-0.0476297268505667	-0.209533295894588	-0.331383171696716	-0.337985575669466	-0.311047035805593
-29999.470703125	--	--	--	--	--	--	--	--	--
-29999.625	--	--	--	--	--	--	--	--	--
-29999.4375	--	--	--	--	--	--	--	--	--
-24999.90625	0.025007552644283	0.0569573052791593	0.217148333996446	0.0257330806161972	-0.0317304231842833	-0.172535080341183	-0.280095779065956	-0.289758803012664	-0.272898168011748
-24999.818359375	--	--	--	--	--	--	--	--	--
-24999.939453125	--	--	--	--	--	--	--	--	--
-24999.921875	--	--	--	--	--	--	--	--	--
-20000.017578125	0.0209167090479097	0.0336657162813446	0.181367504543367	0.024671080463795	-0.0152050650656501	-0.136694128979629	-0.229910654023288	-0.240522045588189	-0.23049415317518
-20000.068359375	--	--	--	--	--	--	--	--	--
-20000.017578125	--	--	--	--	--	--	--	--	--
-19999.86328125	--	--	--	--	--	--	--	--	--
-14999.888671875	0.0171947571351896	0.0190080783775349	0.142434029766629	0.0222494867096622	-0.00186576623918734	-0.102263807343048	-0.180021064493363	-0.187235637700983	-0.186594517348353
-14999.8212890625	--	--	--	--	--	--	--	--	--
-14999.5830078125	--	--	--	--	--	--	--	--	--
-14999.66796875	--	--	--	--	--	--	--	--	--
-10000.3388671875	0.0129937966183416	0.00942037687196059	0.0970483668901739	0.0168402881311479	0.00797134678943234	-0.0699151917083464	-0.124843785519182	-0.132473098230244	-0.134458433532909
-10000.2880859375	--	--	--	--	--	--	--	--	--
-10000.1015625	--	--	--	--	--	--	--	--	--
-9999.7275390625	--	--	--	--	--	--	--	--	--
-10000.0673828125	0.0131809953831792	0.00980522352926253	0.096155682372001	0.0165135188534717	0.00875236521514217	-0.0685251051347203	-0.126121776925641	-0.130928986902735	-0.132699498988036
-10000.15234375	--	--	--	--	--	--	--	--	--
-10000.1689453125	--	--	--	--	--	--	--	--	--
-9999.9990234375	--	--	--	--	--	--	--	--	--
-8999.4541015625	0.0122505074049943	0.00855028877722715	0.0869745915996687	0.0147921449800678	0.0104569689220385	-0.0622252053921484	-0.114188532167766	-0.119042243098489	-0.122272282224937
-8999.4541015625	--	--	--	--	--	--	--	--	--
-8999.4541015625	--	--	--	--	--	--	--	--	--
-8999.5048828125	--	--	--	--	--	--	--	--	--
-7999.75830078125	0.0118816157213412	0.00665952041747887	0.0774601566085046	0.0135609250231479	0.0105871386596747	-0.0566580113805006	-0.102231325071019	-0.104999570270911	-0.11059169294185
-7999.77490234375	--	--	--	--	--	--	--	--	--
-7999.8095703125	--	--	--	--	--	--	--	--	--
-7999.79248046875	--	--	--	--	--	--	--	--	--
-6999.68896484375	0.0100481689950998	0.00660932302740442	0.067595427692496	0.010170693767366	0.0105127559524601	-0.0513030965993162	-0.0913124859920197	-0.0922679353629201	-0.0942346549286449
-6999.7060546875	--	--	--	--	--	--	--	--	--
-6999.73974609375	--	--	--	--	--	--	--	--	--
-6999.8076171875	--	--	--	--	--	--	--	--	--
-5999.58544921875	0.00953612531480278	0.00509782383717419	0.0579227954449714	0.00812838578193519	0.0104941602756457	-0.0455167756400972	-0.0793393040026864	-0.0765063461518958	-0.0787518179167866
-5999.6025390625	--	--	--	--	--	--	--	--	--
-5999.619140625	--	--	--	--	--	--	--	--	--
-5999.7041015625	--	--	--	--	--	--	--	--	--
-4999.83837890625	0.00956916039095283	0.00343015498889801	0.0475100260336235	0.00470897869778535	0.00931023551920833	-0.0393880688253175	-0.0654651097962374	-0.0582295064136574	-0.0609202239976811
-4999.85546875	--	--	--	--	--	--	--	--	--
-4999.85546875	--	--	--	--	--	--	--	--	--
-4999.90625	--	--	--	--	--	--	--	--	--
-3999.4970703125	0.00699793029740508	0.00358074715914071	0.0384475832035763	0.00211232997348547	0.00596921225367781	-0.0334305549383181	-0.0500014137780013	-0.0425941652985774	-0.0415508789195801
-3999.4970703125	--	--	--	--	--	--	--	--	--
-3999.47998046875	--	--	--	--	--	--	--	--	--
-3999.54809570313	--	--	--	--	--	--	--	--	--
-3000.0048828125	0.00471300419714495	0.00211944535900428	0.028085662910345	-5.71846235918192E-4	0.00275216016680955	-0.0297944171521166	-0.0311350656400384	-0.0206658421694914	-0.022465912480469
-3000.03881835938	--	--	--	--	--	--	--	--	--
-3000.03881835938	--	--	--	--	--	--	--	--	--
-3000.03881835938	--	--	--	--	--	--	--	--	--
-1999.88439941406	0.00229043194628194	0.00206924796891048	0.018463879780937	-0.00179139586149903	-0.00349598723889059	-0.0236451671859894	-0.0105993412273847	-0.00542866812629539	-0.0056770402376716
-1999.88439941406	--	--	--	--	--	--	--	--	--
-1999.95239257813	--	--	--	--	--	--	--	--	--
-1999.93530273438	--	--	--	--	--	--	--	--	--
-999.56005859375	7.87335981521883E-4	2.28676999255997E-4	0.00939013714684862	-0.00228738494365252	-0.00492785435269553	-0.0145308557105902	0.0024920832426	0.00199083535936909	0.00187479250891879
-999.492126464844	--	--	--	--	--	--	--	--	--
-999.56005859375	--	--	--	--	--	--	--	--	--
-999.526123046875	--	--	--	--	--	--	--	--	--
-0.0169843006879091	0	0	0	0	0	0	0	0	0
0.0169843006879091	--	--	--	--	--	--	--	--	--
0.0169843006879091	--	--	--	--	--	--	--	--	--
0.0169843006879091	--	--	--	--	--	--	--	--	--
999.712890625	0.00172332980572851	0.00185172594522228	-0.00375718483914552	0.00252079157057567	0.00163641955865572	0.00162290895542495	-0.0018850373245432	-0.00110709868765794	-0.0012955026887415
999.678955078125	--	--	--	--	--	--	--	--	--
999.678955078125	--	--	--	--	--	--	--	--	--
999.678955078125	--	--	--	--	--	--	--	--	--
1999.81652832031	7.04748291156328E-4	0.00243178467505747	0.00825450684209468	-1.75054970086078E-5	7.87216984662297E-4	-0.0129010990380574	-0.0113421737323902	-0.0060599086061011	-0.00640378564843348
1999.78247070313	--	--	--	--	--	--	--	--	--
1999.88439941406	--	--	--	--	--	--	--	--	--
1999.81652832031	--	--	--	--	--	--	--	--	--
2999.76708984375	0.00150860181076278	0.00292260360031157	0.0204752448978316	-3.96791265730891E-4	0.00376872383202497	-0.0225289892968215	-0.0284832334716172	-0.0201705611776387	-0.0181159725580953
2999.76708984375	--	--	--	--	--	--	--	--	--
2999.78393554688	--	--	--	--	--	--	--	--	--
2999.76708984375	--	--	--	--	--	--	--	--	--
3999.71801757813	0.00194906949273788	0.00383173410955165	0.0310518614675703	0.00117286830020431	0.0068060177097878	-0.0306777726594975	-0.0460875650956938	-0.0364954111244922	-0.0340201112573486
3999.64990234375	--	--	--	--	--	--	--	--	--
3999.66674804688	--	--	--	--	--	--	--	--	--
3999.73486328125	--	--	--	--	--	--	--	--	--
4999.63427734375	0.00284101654875081	0.00561653020134778	0.0415550293111298	0.00336105542741399	0.00976273032140512	-0.0366969160004917	-0.0596502488968143	-0.0536651521750895	-0.0531261427808185
4999.70263671875	--	--	--	--	--	--	--	--	--
4999.6513671875	--	--	--	--	--	--	--	--	--
4999.66845703125	--	--	--	--	--	--	--	--	--
5999.34765625	0.00396420913779494	0.00548824798224068	0.0522107445090586	0.00580598984424521	0.0109838464314498	-0.0426818207559463	-0.0738599158474642	-0.0694364527781224	-0.0703257841688315
5999.3642578125	--	--	--	--	--	--	--	--	--
5999.73779296875	--	--	--	--	--	--	--	--	--
5999.82275390625	--	--	--	--	--	--	--	--	--
6999.82470703125	0.00455884050845749	0.00750729856107671	0.0622280207794365	0.00850767155065747	0.00930403696027737	-0.0496254059069925	-0.0868954281934177	-0.0838772926775675	-0.0851134733964843
6999.82470703125	--	--	--	--	--	--	--	--	--
6999.75634765625	--	--	--	--	--	--	--	--	--
6999.75634765625	--	--	--	--	--	--	--	--	--
7999.62255859375	0.00529662387576386	0.00950403918877714	0.0723469952860673	0.00993145197477329	0.0100664597091943	-0.0554596608859905	-0.0990603088937171	-0.0973858389453085	-0.099058559249347
7999.62255859375	--	--	--	--	--	--	--	--	--
7999.65625	--	--	--	--	--	--	--	--	--
7999.62255859375	--	--	--	--	--	--	--	--	--
8999.6748046875	0.00698691860536143	0.0105637618682599	0.0820761265537388	0.0128490348110799	0.00887633639382593	-0.0626086775503921	-0.110713993031436	-0.111632451004816	-0.112129444100845
8999.6748046875	--	--	--	--	--	--	--	--	--
8999.6748046875	--	--	--	--	--	--	--	--	--
8999.6748046875	--	--	--	--	--	--	--	--	--
9999.5244140625	0.00787335981533344	0.0114561599141677	0.0925340951811925	0.0147512988203608	0.00790316264114874	-0.0685114097004927	-0.121017798746078	-0.124237837816845	-0.125073938446135
9999.5576171875	--	--	--	--	--	--	--	--	--
9999.541015625	--	--	--	--	--	--	--	--	--
9999.5244140625	--	--	--	--	--	--	--	--	--
10000.015625	0.0087487893332809	0.0114394274507966	0.0930934354805533	0.0141035954306982	0.00729570386559188	-0.0681690238449201	-0.121177547671886	-0.123975630232931	-0.124199737444789
10000.0341796875	--	--	--	--	--	--	--	--	--
9999.9990234375	--	--	--	--	--	--	--	--	--
9999.9990234375	--	--	--	--	--	--	--	--	--
14999.8046875	0.0218857379482664	0.020413605299813	0.139162736500665	0.0201896732272228	-0.00227487112884589	-0.102030984961249	-0.175004948222977	-0.180932944294969	-0.176156768043092
14999.7861328125	--	--	--	--	--	--	--	--	--
14999.7529296875	--	--	--	--	--	--	--	--	--
14999.7353515625	--	--	--	--	--	--	--	--	--
19999.9140625	0.0265932362993895	0.0357461192258229	0.179672533939252	0.0227221351291375	-0.0161100546700437	-0.135961423248704	-0.226404165101799	-0.233316192726463	-0.219666699809062
19999.947265625	--	--	--	--	--	--	--	--	--
19999.9140625	--	--	--	--	--	--	--	--	--
19999.845703125	--	--	--	--	--	--	--	--	--
24999.498046875	0.0314934392613911	0.0573811943509679	0.215956204671545	0.0233056516963948	-0.0329081493817897	-0.171692811136473	-0.277404009666089	-0.281067107175413	-0.264156157998247
24999.53125	--	--	--	--	--	--	--	--	--
24999.599609375	--	--	--	--	--	--	--	--	--
24999.498046875	--	--	--	--	--	--	--	--	--
29999.38671875	0.0383427117161496	0.0850176463347432	0.246200130151143	0.0223545196917543	-0.0497000455346048	-0.208328097682958	-0.33044864048073	-0.332799692343101	-0.303137096624703
29999.353515625	--	--	--	--	--	--	--	--	--
29999.353515625	--	--	--	--	--	--	--	--	--
29999.48828125	--	--	--	--	--	--	--	--	--
34999.4296875	0.0458526856938708	0.115995013502816	0.274330992277613	0.0233581681874409	-0.0676758664438573	-0.247058785665574	-0.383884656163603	-0.382725958599366	-0.342781585408807
34999.49609375	--	--	--	--	--	--	--	--	--
34999.4609375	--	--	--	--	--	--	--	--	--
34999.4609375	--	--	--	--	--	--	--	--	--
39999.7578125	0.0555870214655738	0.148656781982536	0.299772501045524	0.0221386185618803	-0.0869347890524856	-0.284954052160575	-0.436921299531958	-0.433458270391374	-0.381404417600963
39999.7109375	--	--	--	--	--	--	--	--	--
39999.79296875	--	--	--	--	--	--	--	--	--
39999.7578125	--	--	--	--	--	--	--	--	--
44999.49609375	0.0658058716874647	0.181798214411904	0.325440005893983	0.018684200483693	-0.104805234459869	-0.321739988483517	-0.487833282187058	-0.481908405064106	-0.420585474528937
44999.4609375	--	--	--	--	--	--	--	--	--
44999.53125	--	--	--	--	--	--	--	--	--
44999.515625	--	--	--	--	--	--	--	--	--
49999.625	0.0786179753869907	0.214142066087768	0.345779653143477	0.0167994419714409	-0.124268709513326	-0.362127824007097	-0.545231071229969	-0.533592433271818	-0.461104164314388
49999.5546875	--	--	--	--	--	--	--	--	--
49999.65625	--	--	--	--	--	--	--	--	--
49999.65625	--	--	--	--	--	--	--	--	--
