# Supplementary material for: Intrinsic topological Weyl phase transition induced by a magnetostructural transformation in a kagome magnet
Source: Nat Commun. 2026 Apr 11;17:5063. doi: 10.1038/s41467-026-71683-7 (PMC13243550; doi:10.1038/s41467-026-71683-7)
Supplement: Supplementary file 3 — Source Data [file 41467_2026_71683_MOESM3_ESM.zip › NCOMMS-25-70324A-DataAvailability/Figure_6d.csv]

0	-49.99131772
0.004757	-49.99134696
0.009514	-49.99137862
0.01427101	-49.99140985
0.01902801	-49.99144126
0.02378501	-49.99147446
0.02854201	-49.99150543
0.03329902	-49.99153734
0.03805602	-49.9915712
0.04281302	-49.99160157
0.04757002	-49.99163034
0.05232703	-49.99165975
0.05708403	-49.99169246
0.06184103	-49.99172159
0.06659803	-49.99175079
0.07135503	-49.99178714
0.07611204	-49.99182249
0.08086904	-49.99185611
0.08562604	-49.99188784
0.09038304	-49.99192233
0.09514005	-49.99195667
0.09989705	-49.9919939
0.10465405	-49.99202764
0.10941105	-49.99206059
0.11416806	-49.99209061
0.11892506	-49.99212444
0.12368206	-49.99215604
0.12843906	-49.99218904
0.13319606	-49.99222287
0.13795307	-49.99226068
0.14271007	-49.99229446
0.14746707	-49.99233277
0.15222407	-49.99236875
0.15698108	-49.99240457
0.16173808	-49.99244125
0.16649508	-49.99247747
0.17125208	-49.99251338
0.17600909	-49.99254588
0.18076609	-49.99257926
0.18552309	-49.99261256
0.19028009	-49.99264578
0.19503709	-49.99267941
0.1997941	-49.99271246
0.2045511	-49.99274537
0.2093081	-49.99277966
0.2140651	-49.99281383
0.21882211	-49.99284758
0.22357911	-49.99288053
0.22833611	-49.99291203
0.23309311	-49.99294078
0.23785012	-49.99297204
0.24260712	-49.9930067
0.24736412	-49.99303828
0.25212112	-49.99306942
0.25687812	-49.99310052
0.26163513	-49.99313141
0.26639213	-49.99315901
0.27114913	-49.99318935
0.27590613	-49.99322068
0.28066314	-49.99325033
0.28542014	-49.99328284
0.29017714	-49.99331189
0.29493414	-49.99334038
0.29969115	-49.99336704
0.30444815	-49.99339537
0.30920515	-49.99342494
0.31396215	-49.99345264
0.31871915	-49.99348001
0.32347616	-49.993506
0.32823316	-49.99353173
0.33299016	-49.99355801
0.33774716	-49.99358529
0.34250417	-49.99361072
0.34726117	-49.99363585
0.35201817	-49.99366048
0.35677517	-49.99368466
0.36153218	-49.99370858
0.36628918	-49.99373157
0.37104618	-49.99375437
0.37580318	-49.99377932
0.38056018	-49.99380028
0.38531719	-49.99382195
0.39007419	-49.99384316
0.39483119	-49.99386077
0.39958819	-49.99388112
0.4043452	-49.99390101
0.4091022	-49.99392464
0.4138592	-49.99394598
0.4186162	-49.99396299
0.42337321	-49.9939795
0.42813021	-49.9939969
0.43288721	-49.99401316
0.43764421	-49.99402958
0.44240121	-49.99404548
0.44715822	-49.99405642
0.45191522	-49.9940711
0.45667222	-49.99408535
0.46142922	-49.99409706
0.46618623	-49.99411005
0.47094323	-49.99412285
0.47570023	-49.99413486
0.48045723	-49.99414632
0.48521424	-49.99416005
0.48997124	-49.99417112
0.49472824	-49.99417852
0.49948524	-49.99418788
0.50424224	-49.9941959
0.50899925	-49.99420466
0.51375625	-49.99421043
0.51851325	-49.99421556
0.52327025	-49.99422193
0.52802726	-49.99422793
0.53278426	-49.99423161
0.53754126	-49.99423619
0.54229826	-49.9942413
0.54705527	-49.99424461
0.55181227	-49.99424854
0.55656927	-49.99425305
0.56132627	-49.99425694
0.56608327	-49.99425803
0.57084028	-49.99425929
0.57559728	-49.99425802
0.58035428	-49.99425694
0.58511128	-49.99425304
0.58986829	-49.99424853
0.59462529	-49.9942446
0.59938229	-49.99424129
0.60413929	-49.99423617
0.6088963	-49.99423159
0.6136533	-49.99422791
0.6184103	-49.9942219
0.6231673	-49.99421553
0.6279243	-49.99421039
0.63268131	-49.99420462
0.63743831	-49.99419587
0.64219531	-49.99418784
0.64695231	-49.99417847
0.65170932	-49.99417107
0.65646632	-49.99416
0.66122332	-49.99414627
0.66598032	-49.99413481
0.67073733	-49.9941228
0.67549433	-49.99410999
0.68025133	-49.994097
0.68500833	-49.99408529
0.68976533	-49.99407103
0.69452234	-49.99405636
0.69927934	-49.99404541
0.70403634	-49.99402951
0.70879334	-49.99401309
0.71355035	-49.99399683
0.71830735	-49.99397942
0.72306435	-49.99396291
0.72782135	-49.9939459
0.73257836	-49.99392456
0.73733536	-49.99390093
0.74209236	-49.99388104
0.74684936	-49.99386068
0.75160636	-49.99384307
0.75636337	-49.99382185
0.76112037	-49.99380018
0.76587737	-49.99377922
0.77063437	-49.99375428
0.77539138	-49.99373148
0.78014838	-49.99370848
0.78490538	-49.99368456
0.78966238	-49.99366038
0.79441939	-49.99363575
0.79917639	-49.99361062
0.80393339	-49.99358519
0.80869039	-49.99355791
0.81344739	-49.99353162
0.8182044	-49.9935059
0.8229614	-49.99347991
0.8277184	-49.99345253
0.8324754	-49.99342483
0.83723241	-49.99339527
0.84198941	-49.99336693
0.84674641	-49.99334027
0.85150341	-49.99331178
0.85626042	-49.99328273
0.86101742	-49.99325022
0.86577442	-49.99322057
0.87053142	-49.99318924
0.87528842	-49.99315891
0.88004543	-49.9931313
0.88480243	-49.99310041
0.88955943	-49.99306931
0.89431643	-49.99303818
0.89907344	-49.99300659
0.90383044	-49.99297193
0.90858744	-49.99294068
0.91334444	-49.99291192
0.91810145	-49.99288043
0.92285845	-49.99284748
0.92761545	-49.99281373
0.93237245	-49.99277957
0.93712945	-49.99274527
0.94188646	-49.99271236
0.94664346	-49.99267932
0.95140046	-49.99264569
0.95615746	-49.99261248
0.96091447	-49.99257917
0.96567147	-49.9925458
0.97042847	-49.9925133
0.97518547	-49.99247739
0.97994248	-49.99244117
0.98469948	-49.9924045
0.98945648	-49.99236868
0.99421348	-49.9923327
0.99897048	-49.99229439
1.00372749	-49.99226062
1.00848449	-49.99222281
1.01324149	-49.99218899
1.01799849	-49.99215599
1.0227555	-49.99212439
1.0275125	-49.99209056
1.0322695	-49.99206054
1.0370265	-49.9920276
1.04178351	-49.99199387
1.04654051	-49.99195663
1.05129751	-49.9919223
1.05605451	-49.99188782
1.06081151	-49.99185609
1.06556852	-49.99182247
1.07032552	-49.99178713
1.07508252	-49.99175078
1.07983952	-49.99172159
1.08459653	-49.99169246
1.08935353	-49.99165976
1.09411053	-49.99163035
1.09886753	-49.99160159
1.10362454	-49.99157122
1.10838154	-49.99153737
1.11313854	-49.99150546
1.11789554	-49.9914745
1.12265254	-49.9914413
1.12740955	-49.9914099
1.13216655	-49.99137868
1.13692355	-49.99134702
1.14168055	-49.99131779
0	-49.98550104
0.004757	-49.98548859
0.009514	-49.98547441
0.01427101	-49.98546165
0.01902801	-49.98544929
0.02378501	-49.98543868
0.02854201	-49.98542816
0.03329902	-49.98541711
0.03805602	-49.98540668
0.04281302	-49.98539631
0.04757002	-49.98538574
0.05232703	-49.98537578
0.05708403	-49.98536405
0.06184103	-49.98535862
0.06659803	-49.98535029
0.07135503	-49.98534491
0.07611204	-49.98533847
0.08086904	-49.98533317
0.08562604	-49.98532818
0.09038304	-49.98532305
0.09514005	-49.98531499
0.09989705	-49.98531004
0.10465405	-49.98530516
0.10941105	-49.98529981
0.11416806	-49.98529558
0.11892506	-49.9852919
0.12368206	-49.98528623
0.12843906	-49.98528248
0.13319606	-49.98527997
0.13795307	-49.98527827
0.14271007	-49.98527568
0.14746707	-49.98527604
0.15222407	-49.98527625
0.15698108	-49.9852758
0.16173808	-49.98527796
0.16649508	-49.98527835
0.17125208	-49.98527937
0.17600909	-49.98528047
0.18076609	-49.98528162
0.18552309	-49.98528306
0.19028009	-49.98528482
0.19503709	-49.98529281
0.1997941	-49.98529531
0.2045511	-49.98529807
0.2093081	-49.98530009
0.2140651	-49.98530391
0.21882211	-49.98530807
0.22357911	-49.98531158
0.22833611	-49.98531486
0.23309311	-49.9853193
0.23785012	-49.98532409
0.24260712	-49.98533071
0.24736412	-49.98533605
0.25212112	-49.98533873
0.25687812	-49.9853436
0.26163513	-49.98534969
0.26639213	-49.98535456
0.27114913	-49.98536106
0.27590613	-49.9853687
0.28066314	-49.98537487
0.28542014	-49.98537961
0.29017714	-49.98538505
0.29493414	-49.98539221
0.29969115	-49.98539948
0.30444815	-49.98540708
0.30920515	-49.98541726
0.31396215	-49.98542511
0.31871915	-49.98543308
0.32347616	-49.98543981
0.32823316	-49.9854479
0.33299016	-49.98545606
0.33774716	-49.98546463
0.34250417	-49.98547188
0.34726117	-49.98548014
0.35201817	-49.98548837
0.35677517	-49.98549654
0.36153218	-49.98550738
0.36628918	-49.98551039
0.37104618	-49.98551761
0.37580318	-49.98552567
0.38056018	-49.98553363
0.38531719	-49.98554155
0.39007419	-49.98554942
0.39483119	-49.98555566
0.39958819	-49.98556523
0.4043452	-49.98557476
0.4091022	-49.98558245
0.4138592	-49.98559079
0.4186162	-49.98559808
0.42337321	-49.98560526
0.42813021	-49.98561246
0.43288721	-49.98561884
0.43764421	-49.98562575
0.44240121	-49.98563246
0.44715822	-49.98564357
0.45191522	-49.98564797
0.45667222	-49.98565413
0.46142922	-49.98565998
0.46618623	-49.98566371
0.47094323	-49.98566998
0.47570023	-49.98567391
0.48045723	-49.98567764
0.48521424	-49.98568186
0.48997124	-49.98568768
0.49472824	-49.98568844
0.49948524	-49.98569034
0.50424224	-49.9856919
0.50899925	-49.98569695
0.51375625	-49.9857006
0.51851325	-49.98570389
0.52327025	-49.98570689
0.52802726	-49.98570932
0.53278426	-49.9857139
0.53754126	-49.98571606
0.54229826	-49.98571855
0.54705527	-49.98572016
0.55181227	-49.98572203
0.55656927	-49.98572415
0.56132627	-49.98572601
0.56608327	-49.98572682
0.57084028	-49.98572739
0.57559728	-49.98572682
0.58035428	-49.98572602
0.58511128	-49.98572415
0.58986829	-49.98572204
0.59462529	-49.98572016
0.59938229	-49.98571855
0.60413929	-49.98571607
0.6088963	-49.98571391
0.6136533	-49.98570933
0.6184103	-49.98570689
0.6231673	-49.98570389
0.6279243	-49.98570061
0.63268131	-49.98569696
0.63743831	-49.98569191
0.64219531	-49.98569035
0.64695231	-49.98568845
0.65170932	-49.98568769
0.65646632	-49.98568188
0.66122332	-49.98567765
0.66598032	-49.98567392
0.67073733	-49.98567
0.67549433	-49.98566373
0.68025133	-49.98566
0.68500833	-49.98565415
0.68976533	-49.98564799
0.69452234	-49.98564359
0.69927934	-49.98563248
0.70403634	-49.98562577
0.70879334	-49.98561886
0.71355035	-49.98561248
0.71830735	-49.98560529
0.72306435	-49.98559811
0.72782135	-49.98559082
0.73257836	-49.98558248
0.73733536	-49.98557479
0.74209236	-49.98556526
0.74684936	-49.98555568
0.75160636	-49.98554945
0.75636337	-49.98554158
0.76112037	-49.98553366
0.76587737	-49.9855257
0.77063437	-49.98551764
0.77539138	-49.98551043
0.78014838	-49.98550741
0.78490538	-49.98549657
0.78966238	-49.98548841
0.79441939	-49.98548017
0.79917639	-49.98547191
0.80393339	-49.98546467
0.80869039	-49.9854561
0.81344739	-49.98544794
0.8182044	-49.98543985
0.8229614	-49.98543313
0.8277184	-49.98542516
0.8324754	-49.9854173
0.83723241	-49.98540712
0.84198941	-49.98539953
0.84674641	-49.98539226
0.85150341	-49.98538509
0.85626042	-49.98537965
0.86101742	-49.98537491
0.86577442	-49.98536875
0.87053142	-49.98536111
0.87528842	-49.98535461
0.88004543	-49.98534974
0.88480243	-49.98534365
0.88955943	-49.98533878
0.89431643	-49.9853361
0.89907344	-49.98533077
0.90383044	-49.98532414
0.90858744	-49.98531936
0.91334444	-49.98531492
0.91810145	-49.98531164
0.92285845	-49.98530812
0.92761545	-49.98530396
0.93237245	-49.98530014
0.93712945	-49.98529813
0.94188646	-49.98529536
0.94664346	-49.98529286
0.95140046	-49.98528487
0.95615746	-49.98528311
0.96091447	-49.98528167
0.96567147	-49.98528053
0.97042847	-49.98527942
0.97518547	-49.9852784
0.97994248	-49.98527801
0.98469948	-49.98527585
0.98945648	-49.9852763
0.99421348	-49.98527609
0.99897048	-49.98527574
1.00372749	-49.98527833
1.00848449	-49.98528002
1.01324149	-49.98528253
1.01799849	-49.98528628
1.0227555	-49.98529195
1.0275125	-49.98529563
1.0322695	-49.98529985
1.0370265	-49.98530521
1.04178351	-49.98531008
1.04654051	-49.98531503
1.05129751	-49.98532309
1.05605451	-49.98532822
1.06081151	-49.98533321
1.06556852	-49.98533851
1.07032552	-49.98534494
1.07508252	-49.98535032
1.07983952	-49.98535865
1.08459653	-49.98536408
1.08935353	-49.98537581
1.09411053	-49.98538577
1.09886753	-49.98539634
1.10362454	-49.9854067
1.10838154	-49.98541713
1.11313854	-49.98542818
1.11789554	-49.98543869
1.12265254	-49.9854493
1.12740955	-49.98546166
1.13216655	-49.98547442
1.13692355	-49.9854886
1.14168055	-49.98550104
0	-49.97546614
0.004757	-49.97548086
0.009514	-49.97549322
0.01427101	-49.97550787
0.01902801	-49.97552247
0.02378501	-49.97553886
0.02854201	-49.97555462
0.03329902	-49.97556914
0.03805602	-49.97558413
0.04281302	-49.97559834
0.04757002	-49.97561215
0.05232703	-49.97562526
0.05708403	-49.97563688
0.06184103	-49.9756536
0.06659803	-49.97566722
0.07135503	-49.97568354
0.07611204	-49.97569856
0.08086904	-49.97571356
0.08562604	-49.97572822
0.09038304	-49.97574247
0.09514005	-49.97575392
0.09989705	-49.97576746
0.10465405	-49.9757805
0.10941105	-49.97579236
0.11416806	-49.97580492
0.11892506	-49.97581756
0.12368206	-49.97582778
0.12843906	-49.97583912
0.13319606	-49.97585131
0.13795307	-49.97586436
0.14271007	-49.97587453
0.14746707	-49.97588857
0.15222407	-49.97590193
0.15698108	-49.97591358
0.16173808	-49.97592737
0.16649508	-49.97593875
0.17125208	-49.97595002
0.17600909	-49.97596095
0.18076609	-49.97597162
0.18552309	-49.97598208
0.19028009	-49.97599237
0.19503709	-49.97600787
0.1997941	-49.97601788
0.2045511	-49.97602765
0.2093081	-49.97603676
0.2140651	-49.97604667
0.21882211	-49.97605654
0.22357911	-49.97606566
0.22833611	-49.97607394
0.23309311	-49.97608256
0.23785012	-49.97609111
0.24260712	-49.97610172
0.24736412	-49.97610998
0.25212112	-49.97611476
0.25687812	-49.97612186
0.26163513	-49.97612965
0.26639213	-49.97613567
0.27114913	-49.97614311
0.27590613	-49.97615172
0.28066314	-49.9761586
0.28542014	-49.97616299
0.29017714	-49.97616734
0.29493414	-49.97617384
0.29969115	-49.97617995
0.30444815	-49.97618608
0.30920515	-49.97619432
0.31396215	-49.97620016
0.31871915	-49.97620586
0.32347616	-49.9762098
0.32823316	-49.97621512
0.33299016	-49.97622027
0.33774716	-49.97622563
0.34250417	-49.97622888
0.34726117	-49.97623355
0.35201817	-49.97623803
0.35677517	-49.97624226
0.36153218	-49.97624815
0.36628918	-49.97624727
0.37104618	-49.97625055
0.37580318	-49.97625422
0.38056018	-49.97625757
0.38531719	-49.97626086
0.39007419	-49.97626404
0.39483119	-49.97626544
0.39958819	-49.97626963
0.4043452	-49.97627375
0.4091022	-49.97627672
0.4138592	-49.97628064
0.4186162	-49.97628312
0.42337321	-49.97628552
0.42813021	-49.97628792
0.43288721	-49.97628913
0.43764421	-49.9762913
0.44240121	-49.97629336
0.44715822	-49.9762994
0.45191522	-49.97630006
0.45667222	-49.97630174
0.46142922	-49.97630323
0.46618623	-49.97630344
0.47094323	-49.97630541
0.47570023	-49.97630461
0.48045723	-49.97630376
0.48521424	-49.9763041
0.48997124	-49.97630574
0.49472824	-49.97630321
0.49948524	-49.97630216
0.50424224	-49.97630012
0.50899925	-49.97630208
0.51375625	-49.97630305
0.51851325	-49.97630388
0.52327025	-49.97630463
0.52802726	-49.97630422
0.53278426	-49.97630568
0.53754126	-49.97630619
0.54229826	-49.97630782
0.54705527	-49.9763082
0.55181227	-49.97630964
0.55656927	-49.97631103
0.56132627	-49.9763124
0.56608327	-49.97631286
0.57084028	-49.97631335
0.57559728	-49.97631288
0.58035428	-49.97631244
0.58511128	-49.97631109
0.58986829	-49.97630972
0.59462529	-49.9763083
0.59938229	-49.97630794
0.60413929	-49.97630633
0.6088963	-49.97630584
0.6136533	-49.9763044
0.6184103	-49.97630483
0.6231673	-49.9763041
0.6279243	-49.9763033
0.63268131	-49.97630235
0.63743831	-49.97630041
0.64219531	-49.97630247
0.64695231	-49.97630354
0.65170932	-49.97630609
0.65646632	-49.97630447
0.66122332	-49.97630415
0.66598032	-49.97630502
0.67073733	-49.97630584
0.67549433	-49.97630388
0.68025133	-49.97630369
0.68500833	-49.97630222
0.68976533	-49.97630056
0.69452234	-49.97629992
0.69927934	-49.97629389
0.70403634	-49.97629185
0.70879334	-49.97628969
0.71355035	-49.9762885
0.71830735	-49.97628612
0.72306435	-49.97628373
0.72782135	-49.97628126
0.73257836	-49.97627735
0.73733536	-49.9762744
0.74209236	-49.97627029
0.74684936	-49.97626611
0.75160636	-49.97626472
0.75636337	-49.97626156
0.76112037	-49.97625828
0.76587737	-49.97625494
0.77063437	-49.97625128
0.77539138	-49.97624802
0.78014838	-49.9762489
0.78490538	-49.97624303
0.78966238	-49.9762388
0.79441939	-49.97623434
0.79917639	-49.97622967
0.80393339	-49.97622643
0.80869039	-49.97622108
0.81344739	-49.97621593
0.8182044	-49.97621063
0.8229614	-49.97620669
0.8277184	-49.976201
0.8324754	-49.97619516
0.83723241	-49.97618694
0.84198941	-49.97618081
0.84674641	-49.97617471
0.85150341	-49.97616821
0.85626042	-49.97616386
0.86101742	-49.97615947
0.86577442	-49.9761526
0.87053142	-49.97614399
0.87528842	-49.97613656
0.88004543	-49.97613054
0.88480243	-49.97612275
0.88955943	-49.97611565
0.89431643	-49.97611087
0.89907344	-49.97610262
0.90383044	-49.976092
0.90858744	-49.97608345
0.91334444	-49.97607484
0.91810145	-49.97606655
0.92285845	-49.97605743
0.92761545	-49.97604756
0.93237245	-49.97603766
0.93712945	-49.97602854
0.94188646	-49.97601877
0.94664346	-49.97600876
0.95140046	-49.97599326
0.95615746	-49.97598297
0.96091447	-49.9759725
0.96567147	-49.97596183
0.97042847	-49.9759509
0.97518547	-49.97593962
0.97994248	-49.97592824
0.98469948	-49.97591445
0.98945648	-49.97590279
0.99421348	-49.97588943
0.99897048	-49.97587538
1.00372749	-49.97586521
1.00848449	-49.97585215
1.01324149	-49.97583995
1.01799849	-49.97582861
1.0227555	-49.97581838
1.0275125	-49.97580574
1.0322695	-49.97579317
1.0370265	-49.97578131
1.04178351	-49.97576826
1.04654051	-49.97575471
1.05129751	-49.97574325
1.05605451	-49.975729
1.06081151	-49.97571433
1.06556852	-49.97569932
1.07032552	-49.97568429
1.07508252	-49.97566797
1.07983952	-49.97565434
1.08459653	-49.97563761
1.08935353	-49.97562598
1.09411053	-49.97561287
1.09886753	-49.97559905
1.10362454	-49.97558483
1.10838154	-49.97556983
1.11313854	-49.97555531
1.11789554	-49.97553954
1.12265254	-49.97552314
1.12740955	-49.97550853
1.13216655	-49.97549386
1.13692355	-49.97548149
1.14168055	-49.97546677
0	-49.97227605
0.004757	-49.97227721
0.009514	-49.9722807
0.01427101	-49.97228361
0.01902801	-49.97228681
0.02378501	-49.97229204
0.02854201	-49.97229485
0.03329902	-49.97229899
0.03805602	-49.97230451
0.04281302	-49.97230712
0.04757002	-49.9723083
0.05232703	-49.97231117
0.05708403	-49.97231676
0.06184103	-49.97231908
0.06659803	-49.97232119
0.07135503	-49.97233082
0.07611204	-49.97234014
0.08086904	-49.97234859
0.08562604	-49.97235508
0.09038304	-49.97236392
0.09514005	-49.97237251
0.09989705	-49.97238492
0.10465405	-49.97239332
0.10941105	-49.97240143
0.11416806	-49.97240613
0.11892506	-49.97241518
0.12368206	-49.97242211
0.12843906	-49.97243105
0.13319606	-49.97244069
0.13795307	-49.97245475
0.14271007	-49.97246465
0.14746707	-49.97247831
0.15222407	-49.97249037
0.15698108	-49.97250306
0.16173808	-49.97251706
0.16649508	-49.97253066
0.17125208	-49.97254379
0.17600909	-49.97255405
0.18076609	-49.9725653
0.18552309	-49.97257669
0.19028009	-49.97258821
0.19503709	-49.97260089
0.1997941	-49.97261269
0.2045511	-49.97262459
0.2093081	-49.97263785
0.2140651	-49.97265135
0.21882211	-49.97266471
0.22357911	-49.97267707
0.22833611	-49.9726883
0.23309311	-49.97269713
0.23785012	-49.97270958
0.24260712	-49.97272505
0.24736412	-49.97273778
0.25212112	-49.97275018
0.25687812	-49.97276293
0.26163513	-49.97277571
0.26639213	-49.97278589
0.27114913	-49.97279862
0.27590613	-49.97281261
0.28066314	-49.97282513
0.28542014	-49.97284003
0.29017714	-49.9728524
0.29493414	-49.97286337
0.29969115	-49.97287389
0.30444815	-49.97288647
0.30920515	-49.97290094
0.31396215	-49.97291341
0.31871915	-49.97292583
0.32347616	-49.97293771
0.32823316	-49.97294961
0.33299016	-49.97296177
0.33774716	-49.97297484
0.34250417	-49.9729864
0.34726117	-49.97299821
0.35201817	-49.97300978
0.35677517	-49.97302117
0.36153218	-49.97303283
0.36628918	-49.97304325
0.37104618	-49.97305388
0.37580318	-49.9730667
0.38056018	-49.97307606
0.38531719	-49.97308658
0.39007419	-49.97309693
0.39483119	-49.9731042
0.39958819	-49.97311433
0.4043452	-49.97312428
0.4091022	-49.97313815
0.4138592	-49.97314958
0.4186162	-49.97315746
0.42337321	-49.97316515
0.42813021	-49.97317394
0.43288721	-49.97318181
0.43764421	-49.97319018
0.44240121	-49.97319831
0.44715822	-49.97320308
0.45191522	-49.97321048
0.45667222	-49.97321779
0.46142922	-49.97322275
0.46618623	-49.97322932
0.47094323	-49.97323622
0.47570023	-49.97324244
0.48045723	-49.97324839
0.48521424	-49.97325741
0.48997124	-49.97326396
0.49472824	-49.97326702
0.49948524	-49.97327197
0.50424224	-49.97327634
0.50899925	-49.97328161
0.51375625	-49.97328349
0.51851325	-49.97328501
0.52327025	-49.97328837
0.52802726	-49.97329221
0.53278426	-49.97329392
0.53754126	-49.97329636
0.54229826	-49.97329924
0.54705527	-49.97330096
0.55181227	-49.97330323
0.55656927	-49.97330662
0.56132627	-49.97330969
0.56608327	-49.97331128
0.57084028	-49.97331313
0.57559728	-49.97331127
0.58035428	-49.97330965
0.58511128	-49.97330657
0.58986829	-49.97330315
0.59462529	-49.97330086
0.59938229	-49.97329912
0.60413929	-49.97329622
0.6088963	-49.97329377
0.6136533	-49.97329203
0.6184103	-49.97328817
0.6231673	-49.9732848
0.6279243	-49.97328326
0.63268131	-49.97328136
0.63743831	-49.97327607
0.64219531	-49.97327168
0.64695231	-49.97326671
0.65170932	-49.97326363
0.65646632	-49.97325706
0.66122332	-49.97324802
0.66598032	-49.97324206
0.67073733	-49.97323582
0.67549433	-49.9732289
0.68025133	-49.97322231
0.68500833	-49.97321733
0.68976533	-49.97321001
0.69452234	-49.9732026
0.69927934	-49.97319781
0.70403634	-49.97318967
0.70879334	-49.97318128
0.71355035	-49.97317339
0.71830735	-49.97316458
0.72306435	-49.97315689
0.72782135	-49.97314899
0.73257836	-49.97313755
0.73733536	-49.97312366
0.74209236	-49.9731137
0.74684936	-49.97310356
0.75160636	-49.97309628
0.75636337	-49.97308591
0.76112037	-49.97307538
0.76587737	-49.97306601
0.77063437	-49.97305318
0.77539138	-49.97304254
0.78014838	-49.97303212
0.78490538	-49.97302044
0.78966238	-49.97300904
0.79441939	-49.97299746
0.79917639	-49.97298564
0.80393339	-49.97297407
0.80869039	-49.97296099
0.81344739	-49.97294882
0.8182044	-49.97293692
0.8229614	-49.97292503
0.8277184	-49.9729126
0.8324754	-49.97290012
0.83723241	-49.97288564
0.84198941	-49.97287306
0.84674641	-49.97286253
0.85150341	-49.97285155
0.85626042	-49.97283918
0.86101742	-49.97282427
0.86577442	-49.97281175
0.87053142	-49.97279776
0.87528842	-49.97278503
0.88004543	-49.97277484
0.88480243	-49.97276205
0.88955943	-49.9727493
0.89431643	-49.97273689
0.89907344	-49.97272416
0.90383044	-49.9727087
0.90858744	-49.97269624
0.91334444	-49.97268741
0.91810145	-49.97267618
0.92285845	-49.97266381
0.92761545	-49.97265045
0.93237245	-49.97263695
0.93712945	-49.97262368
0.94188646	-49.97261178
0.94664346	-49.97259998
0.95140046	-49.9725873
0.95615746	-49.97257578
0.96091447	-49.97256439
0.96567147	-49.97255315
0.97042847	-49.97254288
0.97518547	-49.97252975
0.97994248	-49.97251616
0.98469948	-49.97250215
0.98945648	-49.97248946
0.99421348	-49.9724774
0.99897048	-49.97246374
1.00372749	-49.97245385
1.00848449	-49.9724398
1.01324149	-49.97243016
1.01799849	-49.97242122
1.0227555	-49.9724143
1.0275125	-49.97240525
1.0322695	-49.97240055
1.0370265	-49.97239244
1.04178351	-49.97238404
1.04654051	-49.97237164
1.05129751	-49.97236306
1.05605451	-49.97235422
1.06081151	-49.97234773
1.06556852	-49.97233928
1.07032552	-49.97232997
1.07508252	-49.97232035
1.07983952	-49.97231824
1.08459653	-49.97231592
1.08935353	-49.97231034
1.09411053	-49.97230747
1.09886753	-49.9723063
1.10362454	-49.97230369
1.10838154	-49.97229818
1.11313854	-49.97229404
1.11789554	-49.97229124
1.12265254	-49.97228602
1.12740955	-49.97228281
1.13216655	-49.97227991
1.13692355	-49.97227643
1.14168055	-49.97227528
0	-49.74590921
0.004757	-49.74594633
0.009514	-49.74598476
0.01427101	-49.74602364
0.01902801	-49.74606268
0.02378501	-49.74610478
0.02854201	-49.74614437
0.03329902	-49.74618392
0.03805602	-49.74622632
0.04281302	-49.74626516
0.04757002	-49.74630048
0.05232703	-49.74633899
0.05708403	-49.74637916
0.06184103	-49.74641931
0.06659803	-49.74645719
0.07135503	-49.74649887
0.07611204	-49.74654046
0.08086904	-49.74658214
0.08562604	-49.74662289
0.09038304	-49.74666391
0.09514005	-49.74670495
0.09989705	-49.74674744
0.10465405	-49.7467883
0.10941105	-49.74682741
0.11416806	-49.74686751
0.11892506	-49.74690835
0.12368206	-49.74694873
0.12843906	-49.74698769
0.13319606	-49.74702842
0.13795307	-49.74707047
0.14271007	-49.7471111
0.14746707	-49.74715447
0.15222407	-49.7471974
0.15698108	-49.7472385
0.16173808	-49.74728175
0.16649508	-49.74732488
0.17125208	-49.74736515
0.17600909	-49.74740526
0.18076609	-49.74744527
0.18552309	-49.74748516
0.19028009	-49.74752492
0.19503709	-49.7475654
0.1997941	-49.74760488
0.2045511	-49.74764419
0.2093081	-49.74768296
0.2140651	-49.74772267
0.21882211	-49.74776188
0.22357911	-49.74780209
0.22833611	-49.74784154
0.23309311	-49.74787907
0.23785012	-49.74791524
0.24260712	-49.74795313
0.24736412	-49.74799043
0.25212112	-49.7480272
0.25687812	-49.74806371
0.26163513	-49.74810013
0.26639213	-49.74813366
0.27114913	-49.7481695
0.27590613	-49.74820557
0.28066314	-49.74824056
0.28542014	-49.74827566
0.29017714	-49.74831013
0.29493414	-49.74834808
0.29969115	-49.74838147
0.30444815	-49.74841486
0.30920515	-49.74844808
0.31396215	-49.7484807
0.31871915	-49.74851292
0.32347616	-49.74854202
0.32823316	-49.74857072
0.33299016	-49.74860164
0.33774716	-49.74863295
0.34250417	-49.7486629
0.34726117	-49.74869243
0.35201817	-49.74872143
0.35677517	-49.74874992
0.36153218	-49.74877802
0.36628918	-49.74880528
0.37104618	-49.74883205
0.37580318	-49.74886148
0.38056018	-49.74888691
0.38531719	-49.7489124
0.39007419	-49.74893733
0.39483119	-49.74896027
0.39958819	-49.74898413
0.4043452	-49.74900741
0.4091022	-49.74903167
0.4138592	-49.74905569
0.4186162	-49.74907515
0.42337321	-49.74909403
0.42813021	-49.74911433
0.43288721	-49.74913384
0.43764421	-49.74915293
0.44240121	-49.7491714
0.44715822	-49.74918627
0.45191522	-49.74920324
0.45667222	-49.74921984
0.46142922	-49.74923539
0.46618623	-49.74925045
0.47094323	-49.74926538
0.47570023	-49.74927935
0.48045723	-49.74929266
0.48521424	-49.74930592
0.48997124	-49.74931871
0.49472824	-49.7493289
0.49948524	-49.74933964
0.50424224	-49.74935027
0.50899925	-49.74936047
0.51375625	-49.74936743
0.51851325	-49.7493737
0.52327025	-49.74938107
0.52802726	-49.74938999
0.53278426	-49.74939646
0.53754126	-49.74940177
0.54229826	-49.74940734
0.54705527	-49.74941116
0.55181227	-49.7494153
0.55656927	-49.7494193
0.56132627	-49.74942258
0.56608327	-49.74942645
0.57084028	-49.74942845
0.57559728	-49.74942645
0.58035428	-49.74942257
0.58511128	-49.74941929
0.58986829	-49.74941529
0.59462529	-49.74941114
0.59938229	-49.74940732
0.60413929	-49.74940175
0.6088963	-49.74939644
0.6136533	-49.74938997
0.6184103	-49.74938104
0.6231673	-49.74937367
0.6279243	-49.74936739
0.63268131	-49.74936044
0.63743831	-49.74935023
0.64219531	-49.7493396
0.64695231	-49.74932886
0.65170932	-49.74931867
0.65646632	-49.74930587
0.66122332	-49.74929262
0.66598032	-49.7492793
0.67073733	-49.74926533
0.67549433	-49.74925039
0.68025133	-49.74923533
0.68500833	-49.74921978
0.68976533	-49.74920317
0.69452234	-49.7491862
0.69927934	-49.74917133
0.70403634	-49.74915286
0.70879334	-49.74913377
0.71355035	-49.74911426
0.71830735	-49.74909395
0.72306435	-49.74907506
0.72782135	-49.7490556
0.73257836	-49.74903159
0.73733536	-49.74900732
0.74209236	-49.74898403
0.74684936	-49.74896018
0.75160636	-49.74893724
0.75636337	-49.7489123
0.76112037	-49.74888681
0.76587737	-49.74886138
0.77063437	-49.74883195
0.77539138	-49.74880518
0.78014838	-49.74877791
0.78490538	-49.74874981
0.78966238	-49.74872131
0.79441939	-49.74869232
0.79917639	-49.74866279
0.80393339	-49.74863283
0.80869039	-49.74860151
0.81344739	-49.7485706
0.8182044	-49.74854189
0.8229614	-49.74851279
0.8277184	-49.74848057
0.8324754	-49.74844795
0.83723241	-49.74841473
0.84198941	-49.74838134
0.84674641	-49.74834794
0.85150341	-49.74830999
0.85626042	-49.74827552
0.86101742	-49.74824042
0.86577442	-49.74820543
0.87053142	-49.74816936
0.87528842	-49.74813351
0.88004543	-49.74809998
0.88480243	-49.74806355
0.88955943	-49.74802704
0.89431643	-49.74799027
0.89907344	-49.74795297
0.90383044	-49.74791508
0.90858744	-49.74787891
0.91334444	-49.74784138
0.91810145	-49.74780193
0.92285845	-49.74776172
0.92761545	-49.74772251
0.93237245	-49.74768279
0.93712945	-49.74764402
0.94188646	-49.74760471
0.94664346	-49.74756522
0.95140046	-49.74752474
0.95615746	-49.74748499
0.96091447	-49.74744509
0.96567147	-49.74740509
0.97042847	-49.74736497
0.97518547	-49.7473247
0.97994248	-49.74728157
0.98469948	-49.74723831
0.98945648	-49.74719722
0.99421348	-49.74715429
0.99897048	-49.74711091
1.00372749	-49.74707028
1.00848449	-49.74702823
1.01324149	-49.7469875
1.01799849	-49.74694854
1.0227555	-49.74690816
1.0275125	-49.74686732
1.0322695	-49.74682721
1.0370265	-49.74678811
1.04178351	-49.74674724
1.04654051	-49.74670476
1.05129751	-49.74666371
1.05605451	-49.74662269
1.06081151	-49.74658194
1.06556852	-49.74654026
1.07032552	-49.74649867
1.07508252	-49.74645698
1.07983952	-49.74641911
1.08459653	-49.74637896
1.08935353	-49.74633879
1.09411053	-49.74630027
1.09886753	-49.74626495
1.10362454	-49.74622612
1.10838154	-49.74618371
1.11313854	-49.74614417
1.11789554	-49.74610458
1.12265254	-49.74606248
1.12740955	-49.74602343
1.13216655	-49.74598455
1.13692355	-49.74594612
1.14168055	-49.745909
0	-49.74466735
0.004757	-49.74468894
0.009514	-49.74470872
0.01427101	-49.74472892
0.01902801	-49.74474927
0.02378501	-49.74477117
0.02854201	-49.74479324
0.03329902	-49.74481413
0.03805602	-49.74483521
0.04281302	-49.74485612
0.04757002	-49.74487613
0.05232703	-49.74489566
0.05708403	-49.74491409
0.06184103	-49.74493692
0.06659803	-49.74495848
0.07135503	-49.74498334
0.07611204	-49.74500736
0.08086904	-49.74503004
0.08562604	-49.7450526
0.09038304	-49.74507595
0.09514005	-49.74509669
0.09989705	-49.74512018
0.10465405	-49.74514313
0.10941105	-49.74516535
0.11416806	-49.74518815
0.11892506	-49.74521136
0.12368206	-49.74523304
0.12843906	-49.7452556
0.13319606	-49.74527904
0.13795307	-49.74530255
0.14271007	-49.74532098
0.14746707	-49.74534642
0.15222407	-49.74537203
0.15698108	-49.74539585
0.16173808	-49.74542046
0.16649508	-49.74544507
0.17125208	-49.74546913
0.17600909	-49.7454946
0.18076609	-49.74551835
0.18552309	-49.74554208
0.19028009	-49.74556578
0.19503709	-49.74559538
0.1997941	-49.74561906
0.2045511	-49.74564268
0.2093081	-49.74566455
0.2140651	-49.74568883
0.21882211	-49.74571311
0.22357911	-49.74573809
0.22833611	-49.74576219
0.23309311	-49.74578527
0.23785012	-49.74580842
0.24260712	-49.74583159
0.24736412	-49.74585455
0.25212112	-49.74587275
0.25687812	-49.74589438
0.26163513	-49.74591705
0.26639213	-49.74593927
0.27114913	-49.74596163
0.27590613	-49.74598522
0.28066314	-49.74600526
0.28542014	-49.74602672
0.29017714	-49.74604737
0.29493414	-49.74606867
0.29969115	-49.74608975
0.30444815	-49.74611085
0.30920515	-49.74613247
0.31396215	-49.74615312
0.31871915	-49.74617354
0.32347616	-49.74619341
0.32823316	-49.74621319
0.33299016	-49.74623277
0.33774716	-49.74625254
0.34250417	-49.74627163
0.34726117	-49.74629042
0.35201817	-49.74630891
0.35677517	-49.74632709
0.36153218	-49.74634867
0.36628918	-49.74636432
0.37104618	-49.74638018
0.37580318	-49.74639717
0.38056018	-49.74641383
0.38531719	-49.74643015
0.39007419	-49.74644616
0.39483119	-49.74645957
0.39958819	-49.74647658
0.4043452	-49.74649329
0.4091022	-49.74650806
0.4138592	-49.746523
0.4186162	-49.74653678
0.42337321	-49.7465502
0.42813021	-49.74656346
0.43288721	-49.74657589
0.43764421	-49.74658835
0.44240121	-49.7466004
0.44715822	-49.74661484
0.45191522	-49.74662456
0.45667222	-49.74663546
0.46142922	-49.74664595
0.46618623	-49.74665442
0.47094323	-49.74666524
0.47570023	-49.74667269
0.48045723	-49.74667973
0.48521424	-49.74668804
0.48997124	-49.74669715
0.49472824	-49.74670314
0.49948524	-49.74670911
0.50424224	-49.74671585
0.50899925	-49.74672322
0.51375625	-49.74672899
0.51851325	-49.74673427
0.52327025	-49.7467391
0.52802726	-49.74674283
0.53278426	-49.74674603
0.53754126	-49.74674949
0.54229826	-49.74675343
0.54705527	-49.74675594
0.55181227	-49.74675891
0.55656927	-49.74676126
0.56132627	-49.74676317
0.56608327	-49.74676483
0.57084028	-49.74676569
0.57559728	-49.74676483
0.58035428	-49.74676318
0.58511128	-49.74676127
0.58986829	-49.74675892
0.59462529	-49.74675595
0.59938229	-49.74675344
0.60413929	-49.74674951
0.6088963	-49.74674605
0.6136533	-49.74674285
0.6184103	-49.74673913
0.6231673	-49.7467343
0.6279243	-49.74672902
0.63268131	-49.74672326
0.63743831	-49.74671589
0.64219531	-49.74670915
0.64695231	-49.74670318
0.65170932	-49.7466972
0.65646632	-49.74668809
0.66122332	-49.74667978
0.66598032	-49.74667274
0.67073733	-49.7466653
0.67549433	-49.74665448
0.68025133	-49.74664601
0.68500833	-49.74663552
0.68976533	-49.74662463
0.69452234	-49.74661491
0.69927934	-49.74660047
0.70403634	-49.74658842
0.70879334	-49.74657596
0.71355035	-49.74656354
0.71830735	-49.74655028
0.72306435	-49.74653687
0.72782135	-49.74652309
0.73257836	-49.74650815
0.73733536	-49.74649338
0.74209236	-49.74647668
0.74684936	-49.74645967
0.75160636	-49.74644626
0.75636337	-49.74643026
0.76112037	-49.74641394
0.76587737	-49.74639728
0.77063437	-49.74638029
0.77539138	-49.74636444
0.78014838	-49.74634878
0.78490538	-49.74632721
0.78966238	-49.74630903
0.79441939	-49.74629055
0.79917639	-49.74627176
0.80393339	-49.74625267
0.80869039	-49.7462329
0.81344739	-49.74621332
0.8182044	-49.74619355
0.8229614	-49.74617368
0.8277184	-49.74615326
0.8324754	-49.74613262
0.83723241	-49.74611099
0.84198941	-49.7460899
0.84674641	-49.74606883
0.85150341	-49.74604752
0.85626042	-49.74602688
0.86101742	-49.74600542
0.86577442	-49.74598538
0.87053142	-49.74596179
0.87528842	-49.74593943
0.88004543	-49.74591722
0.88480243	-49.74589455
0.88955943	-49.74587292
0.89431643	-49.74585473
0.89907344	-49.74583177
0.90383044	-49.7458086
0.90858744	-49.74578546
0.91334444	-49.74576237
0.91810145	-49.74573828
0.92285845	-49.7457133
0.92761545	-49.74568903
0.93237245	-49.74566475
0.93712945	-49.74564288
0.94188646	-49.74561925
0.94664346	-49.74559558
0.95140046	-49.74556599
0.95615746	-49.74554229
0.96091447	-49.74551856
0.96567147	-49.74549481
0.97042847	-49.74546934
0.97518547	-49.74544528
0.97994248	-49.74542067
0.98469948	-49.74539606
0.98945648	-49.74537225
0.99421348	-49.74534664
0.99897048	-49.7453212
1.00372749	-49.74530277
1.00848449	-49.74527927
1.01324149	-49.74525582
1.01799849	-49.74523327
1.0227555	-49.7452116
1.0275125	-49.74518838
1.0322695	-49.74516558
1.0370265	-49.74514336
1.04178351	-49.74512042
1.04654051	-49.74509693
1.05129751	-49.74507619
1.05605451	-49.74505284
1.06081151	-49.74503029
1.06556852	-49.74500761
1.07032552	-49.74498359
1.07508252	-49.74495873
1.07983952	-49.74493717
1.08459653	-49.74491435
1.08935353	-49.74489591
1.09411053	-49.74487639
1.09886753	-49.74485638
1.10362454	-49.74483547
1.10838154	-49.7448144
1.11313854	-49.74479351
1.11789554	-49.74477144
1.12265254	-49.74474954
1.12740955	-49.74472919
1.13216655	-49.74470899
1.13692355	-49.74468921
1.14168055	-49.74466762
0	-49.58844077
0.004757	-49.58848834
0.009514	-49.58854026
0.01427101	-49.58859436
0.01902801	-49.58864941
0.02378501	-49.58870762
0.02854201	-49.58876363
0.03329902	-49.58882124
0.03805602	-49.5888861
0.04281302	-49.58894479
0.04757002	-49.58899588
0.05232703	-49.58905356
0.05708403	-49.58911455
0.06184103	-49.58917749
0.06659803	-49.58923501
0.07135503	-49.58929811
0.07611204	-49.58936185
0.08086904	-49.58942576
0.08562604	-49.58948985
0.09038304	-49.58955467
0.09514005	-49.58961989
0.09989705	-49.58968662
0.10465405	-49.58975242
0.10941105	-49.58981793
0.11416806	-49.58988305
0.11892506	-49.58994963
0.12368206	-49.59001622
0.12843906	-49.59008258
0.13319606	-49.59014981
0.13795307	-49.59021834
0.14271007	-49.59028595
0.14746707	-49.59035687
0.15222407	-49.59042664
0.15698108	-49.59049535
0.16173808	-49.59056674
0.16649508	-49.59063735
0.17125208	-49.59070551
0.17600909	-49.59077406
0.18076609	-49.59084284
0.18552309	-49.59091164
0.19028009	-49.59098039
0.19503709	-49.59104957
0.1997941	-49.59111827
0.2045511	-49.59118688
0.2093081	-49.59125358
0.2140651	-49.59132198
0.21882211	-49.59139029
0.22357911	-49.59146037
0.22833611	-49.59153009
0.23309311	-49.59159529
0.23785012	-49.59165925
0.24260712	-49.59172833
0.24736412	-49.59179512
0.25212112	-49.59186078
0.25687812	-49.5919261
0.26163513	-49.59199172
0.26639213	-49.59205629
0.27114913	-49.59212108
0.27590613	-49.59218624
0.28066314	-49.59224984
0.28542014	-49.59231357
0.29017714	-49.59237633
0.29493414	-49.59244649
0.29969115	-49.59250798
0.30444815	-49.59256901
0.30920515	-49.59262956
0.31396215	-49.59268936
0.31871915	-49.59274852
0.32347616	-49.59280411
0.32823316	-49.59285916
0.33299016	-49.59291616
0.33774716	-49.59297297
0.34250417	-49.59302699
0.34726117	-49.59308164
0.35201817	-49.59313539
0.35677517	-49.59318831
0.36153218	-49.59324044
0.36628918	-49.59329104
0.37104618	-49.59334079
0.37580318	-49.59339752
0.38056018	-49.59344396
0.38531719	-49.59349171
0.39007419	-49.59353851
0.39483119	-49.59358273
0.39958819	-49.59362757
0.4043452	-49.59367139
0.4091022	-49.59371547
0.4138592	-49.59376104
0.4186162	-49.5938
0.42337321	-49.59383789
0.42813021	-49.5938763
0.43288721	-49.59391292
0.43764421	-49.59394912
0.44240121	-49.5939842
0.44715822	-49.5940185
0.45191522	-49.59405101
0.45667222	-49.59408245
0.46142922	-49.59411192
0.46618623	-49.59414085
0.47094323	-49.5941695
0.47570023	-49.59419624
0.48045723	-49.59422174
0.48521424	-49.59424652
0.48997124	-49.5942703
0.49472824	-49.5942901
0.49948524	-49.59431046
0.50424224	-49.59432979
0.50899925	-49.59434796
0.51375625	-49.59436395
0.51851325	-49.59437865
0.52327025	-49.59439246
0.52802726	-49.59440762
0.53278426	-49.59442143
0.53754126	-49.59443127
0.54229826	-49.59444009
0.54705527	-49.59444715
0.55181227	-49.59445326
0.55656927	-49.59445982
0.56132627	-49.59446512
0.56608327	-49.59447208
0.57084028	-49.59447912
0.57559728	-49.59447208
0.58035428	-49.59446512
0.58511128	-49.59445982
0.58986829	-49.59445326
0.59462529	-49.59444715
0.59938229	-49.59444008
0.60413929	-49.59443127
0.6088963	-49.59442143
0.6136533	-49.59440762
0.6184103	-49.59439245
0.6231673	-49.59437865
0.6279243	-49.59436395
0.63268131	-49.59434796
0.63743831	-49.59432978
0.64219531	-49.59431046
0.64695231	-49.5942901
0.65170932	-49.59427029
0.65646632	-49.59424651
0.66122332	-49.59422174
0.66598032	-49.59419624
0.67073733	-49.59416949
0.67549433	-49.59414085
0.68025133	-49.59411192
0.68500833	-49.59408245
0.68976533	-49.59405101
0.69452234	-49.59401849
0.69927934	-49.5939842
0.70403634	-49.59394911
0.70879334	-49.59391292
0.71355035	-49.59387629
0.71830735	-49.59383789
0.72306435	-49.59379999
0.72782135	-49.59376103
0.73257836	-49.59371546
0.73733536	-49.59367139
0.74209236	-49.59362756
0.74684936	-49.59358272
0.75160636	-49.5935385
0.75636337	-49.5934917
0.76112037	-49.59344395
0.76587737	-49.59339751
0.77063437	-49.59334078
0.77539138	-49.59329103
0.78014838	-49.59324043
0.78490538	-49.5931883
0.78966238	-49.59313538
0.79441939	-49.59308162
0.79917639	-49.59302697
0.80393339	-49.59297296
0.80869039	-49.59291615
0.81344739	-49.59285915
0.8182044	-49.59280409
0.8229614	-49.59274851
0.8277184	-49.59268934
0.8324754	-49.59262955
0.83723241	-49.592569
0.84198941	-49.59250796
0.84674641	-49.59244647
0.85150341	-49.59237631
0.85626042	-49.59231355
0.86101742	-49.59224983
0.86577442	-49.59218622
0.87053142	-49.59212107
0.87528842	-49.59205628
0.88004543	-49.5919917
0.88480243	-49.59192608
0.88955943	-49.59186076
0.89431643	-49.59179511
0.89907344	-49.59172832
0.90383044	-49.59165923
0.90858744	-49.59159527
0.91334444	-49.59153007
0.91810145	-49.59146035
0.92285845	-49.59139027
0.92761545	-49.59132196
0.93237245	-49.59125355
0.93712945	-49.59118686
0.94188646	-49.59111825
0.94664346	-49.59104955
0.95140046	-49.59098037
0.95615746	-49.59091161
0.96091447	-49.59084282
0.96567147	-49.59077404
0.97042847	-49.59070548
0.97518547	-49.59063732
0.97994248	-49.59056672
0.98469948	-49.59049533
0.98945648	-49.59042662
0.99421348	-49.59035684
0.99897048	-49.59028593
1.00372749	-49.59021831
1.00848449	-49.59014979
1.01324149	-49.59008255
1.01799849	-49.59001619
1.0227555	-49.5899496
1.0275125	-49.58988302
1.0322695	-49.5898179
1.0370265	-49.5897524
1.04178351	-49.58968659
1.04654051	-49.58961986
1.05129751	-49.58955464
1.05605451	-49.58948982
1.06081151	-49.58942573
1.06556852	-49.58936182
1.07032552	-49.58929808
1.07508252	-49.58923497
1.07983952	-49.58917745
1.08459653	-49.58911452
1.08935353	-49.58905353
1.09411053	-49.58899584
1.09886753	-49.58894475
1.10362454	-49.58888606
1.10838154	-49.5888212
1.11313854	-49.5887636
1.11789554	-49.58870758
1.12265254	-49.58864937
1.12740955	-49.58859432
1.13216655	-49.58854021
1.13692355	-49.5884883
1.14168055	-49.58844072
0	-49.58691497
0.004757	-49.58687213
0.009514	-49.58682762
0.01427101	-49.58678469
0.01902801	-49.58674216
0.02378501	-49.5867002
0.02854201	-49.58665867
0.03329902	-49.58661767
0.03805602	-49.58657737
0.04281302	-49.58653711
0.04757002	-49.58649634
0.05232703	-49.58645324
0.05708403	-49.5864116
0.06184103	-49.58637517
0.06659803	-49.58633738
0.07135503	-49.58630467
0.07611204	-49.58627267
0.08086904	-49.58623821
0.08562604	-49.58620436
0.09038304	-49.58617223
0.09514005	-49.58613753
0.09989705	-49.58610634
0.10465405	-49.58607542
0.10941105	-49.58604503
0.11416806	-49.5860153
0.11892506	-49.58598651
0.12368206	-49.58595812
0.12843906	-49.58593054
0.13319606	-49.58590385
0.13795307	-49.58587789
0.14271007	-49.58584637
0.14746707	-49.58582719
0.15222407	-49.58580465
0.15698108	-49.58578188
0.16173808	-49.58575954
0.16649508	-49.58573926
0.17125208	-49.58571829
0.17600909	-49.585699
0.18076609	-49.58567956
0.18552309	-49.58566078
0.19028009	-49.58564264
0.19503709	-49.5856322
0.1997941	-49.58561531
0.2045511	-49.58559897
0.2093081	-49.58557781
0.2140651	-49.58556292
0.21882211	-49.585549
0.22357911	-49.58553656
0.22833611	-49.58552421
0.23309311	-49.58551105
0.23785012	-49.58549883
0.24260712	-49.58548752
0.24736412	-49.58547653
0.25212112	-49.58545835
0.25687812	-49.58544609
0.26163513	-49.58543681
0.26639213	-49.58542788
0.27114913	-49.58541951
0.27590613	-49.58541533
0.28066314	-49.58540497
0.28542014	-49.58539709
0.29017714	-49.58538509
0.29493414	-49.58537867
0.29969115	-49.5853726
0.30444815	-49.58536701
0.30920515	-49.58536273
0.31396215	-49.58535781
0.31871915	-49.58535324
0.32347616	-49.58534755
0.32823316	-49.58534357
0.33299016	-49.58533988
0.33774716	-49.58533698
0.34250417	-49.58533275
0.34726117	-49.58532998
0.35201817	-49.58532748
0.35677517	-49.58532523
0.36153218	-49.58532849
0.36628918	-49.58532333
0.37104618	-49.5853196
0.37580318	-49.58531838
0.38056018	-49.58531722
0.38531719	-49.58531633
0.39007419	-49.58531565
0.39483119	-49.58531112
0.39958819	-49.58531266
0.4043452	-49.5853144
0.4091022	-49.58531453
0.4138592	-49.58531535
0.4186162	-49.58531543
0.42337321	-49.58531564
0.42813021	-49.58531616
0.43288721	-49.58531535
0.43764421	-49.58531588
0.44240121	-49.58531648
0.44715822	-49.58532286
0.45191522	-49.58532303
0.45667222	-49.58532377
0.46142922	-49.58532452
0.46618623	-49.58532466
0.47094323	-49.58532823
0.47570023	-49.58532851
0.48045723	-49.58532878
0.48521424	-49.58532965
0.48997124	-49.58533117
0.49472824	-49.58533085
0.49948524	-49.58533123
0.50424224	-49.58533254
0.50899925	-49.58533401
0.51375625	-49.58533443
0.51851325	-49.58533485
0.52327025	-49.58533524
0.52802726	-49.58533242
0.53278426	-49.58533064
0.53754126	-49.58533089
0.54229826	-49.58533171
0.54705527	-49.58533184
0.55181227	-49.58533255
0.55656927	-49.58533343
0.56132627	-49.5853343
0.56608327	-49.58533621
0.57084028	-49.58533739
0.57559728	-49.58533621
0.58035428	-49.58533431
0.58511128	-49.58533344
0.58986829	-49.58533256
0.59462529	-49.58533185
0.59938229	-49.58533172
0.60413929	-49.58533091
0.6088963	-49.58533066
0.6136533	-49.58533244
0.6184103	-49.58533526
0.6231673	-49.58533487
0.6279243	-49.58533446
0.63268131	-49.58533404
0.63743831	-49.58533258
0.64219531	-49.58533127
0.64695231	-49.58533089
0.65170932	-49.58533121
0.65646632	-49.58532969
0.66122332	-49.58532883
0.66598032	-49.58532856
0.67073733	-49.58532828
0.67549433	-49.58532472
0.68025133	-49.58532457
0.68500833	-49.58532382
0.68976533	-49.58532309
0.69452234	-49.58532292
0.69927934	-49.58531655
0.70403634	-49.58531595
0.70879334	-49.58531542
0.71355035	-49.58531623
0.71830735	-49.58531572
0.72306435	-49.58531551
0.72782135	-49.58531542
0.73257836	-49.58531461
0.73733536	-49.58531449
0.74209236	-49.58531275
0.74684936	-49.58531121
0.75160636	-49.58531574
0.75636337	-49.58531642
0.76112037	-49.58531732
0.76587737	-49.58531847
0.77063437	-49.58531969
0.77539138	-49.58532343
0.78014838	-49.58532859
0.78490538	-49.58532533
0.78966238	-49.58532758
0.79441939	-49.58533009
0.79917639	-49.58533285
0.80393339	-49.58533709
0.80869039	-49.58533999
0.81344739	-49.58534368
0.8182044	-49.58534767
0.8229614	-49.58535336
0.8277184	-49.58535793
0.8324754	-49.58536286
0.83723241	-49.58536713
0.84198941	-49.58537273
0.84674641	-49.58537879
0.85150341	-49.58538522
0.85626042	-49.58539722
0.86101742	-49.5854051
0.86577442	-49.58541546
0.87053142	-49.58541964
0.87528842	-49.58542802
0.88004543	-49.58543694
0.88480243	-49.58544622
0.88955943	-49.58545849
0.89431643	-49.58547667
0.89907344	-49.58548766
0.90383044	-49.58549897
0.90858744	-49.5855112
0.91334444	-49.58552435
0.91810145	-49.58553671
0.92285845	-49.58554915
0.92761545	-49.58556307
0.93237245	-49.58557796
0.93712945	-49.58559912
0.94188646	-49.58561546
0.94664346	-49.58563235
0.95140046	-49.58564279
0.95615746	-49.58566094
0.96091447	-49.58567971
0.96567147	-49.58569915
0.97042847	-49.58571844
0.97518547	-49.58573942
0.97994248	-49.5857597
0.98469948	-49.58578203
0.98945648	-49.5858048
0.99421348	-49.58582735
0.99897048	-49.58584652
1.00372749	-49.58587806
1.00848449	-49.58590401
1.01324149	-49.5859307
1.01799849	-49.58595828
1.0227555	-49.58598667
1.0275125	-49.58601546
1.0322695	-49.5860452
1.0370265	-49.58607559
1.04178351	-49.5861065
1.04654051	-49.5861377
1.05129751	-49.58617239
1.05605451	-49.58620453
1.06081151	-49.58623838
1.06556852	-49.58627284
1.07032552	-49.58630484
1.07508252	-49.58633754
1.07983952	-49.58637533
1.08459653	-49.58641177
1.08935353	-49.58645341
1.09411053	-49.58649651
1.09886753	-49.58653728
1.10362454	-49.58657755
1.10838154	-49.58661784
1.11313854	-49.58665885
1.11789554	-49.58670037
1.12265254	-49.58674234
1.12740955	-49.58678487
1.13216655	-49.58682779
1.13692355	-49.58687231
1.14168055	-49.58691515
0	-49.53823778
0.004757	-49.53825688
0.009514	-49.53827725
0.01427101	-49.53829822
0.01902801	-49.53831924
0.02378501	-49.53833993
0.02854201	-49.53835886
0.03329902	-49.53838007
0.03805602	-49.53840543
0.04281302	-49.53842649
0.04757002	-49.5384382
0.05232703	-49.53845782
0.05708403	-49.53847889
0.06184103	-49.53850041
0.06659803	-49.53851969
0.07135503	-49.53854146
0.07611204	-49.53856345
0.08086904	-49.5385853
0.08562604	-49.53860647
0.09038304	-49.53862777
0.09514005	-49.53864899
0.09989705	-49.53867053
0.10465405	-49.53869158
0.10941105	-49.53871164
0.11416806	-49.53873221
0.11892506	-49.53875296
0.12368206	-49.53877339
0.12843906	-49.53879296
0.13319606	-49.53881337
0.13795307	-49.53883443
0.14271007	-49.53885447
0.14746707	-49.53887737
0.15222407	-49.53889892
0.15698108	-49.53891927
0.16173808	-49.53894203
0.16649508	-49.53896463
0.17125208	-49.53898439
0.17600909	-49.53900422
0.18076609	-49.53902391
0.18552309	-49.5390435
0.19028009	-49.53906297
0.19503709	-49.53908323
0.1997941	-49.53910252
0.2045511	-49.53912169
0.2093081	-49.53913902
0.2140651	-49.53915824
0.21882211	-49.53917713
0.22357911	-49.53919758
0.22833611	-49.53921778
0.23309311	-49.53923547
0.23785012	-49.53924981
0.24260712	-49.53926823
0.24736412	-49.53928617
0.25212112	-49.53930346
0.25687812	-49.53932058
0.26163513	-49.53933795
0.26639213	-49.53935361
0.27114913	-49.53937063
0.27590613	-49.53938804
0.28066314	-49.53940448
0.28542014	-49.5394222
0.29017714	-49.53943848
0.29493414	-49.53946087
0.29969115	-49.53947656
0.30444815	-49.53949219
0.30920515	-49.53950774
0.31396215	-49.53952297
0.31871915	-49.53953801
0.32347616	-49.53954969
0.32823316	-49.53956123
0.33299016	-49.53957556
0.33774716	-49.53959076
[truncated: 36,560 more rows]
