# Supplementary material for: Intrinsic topological Weyl phase transition induced by a magnetostructural transformation in a kagome magnet
Source: Nat Commun. 2026 Apr 11;17:5063. doi: 10.1038/s41467-026-71683-7 (PMC13243550; doi:10.1038/s41467-026-71683-7)
Supplement: Supplementary file 3 — Source Data [file 41467_2026_71683_MOESM3_ESM.zip › NCOMMS-25-70324A-DataAvailability/Figure_8b.csv]

H	rho_yx	F	AF
-4.99997930e+04	5.29448000e-08	-6.48912512e-08	6.32243473e-07
-4.95981873e+04	6.30530677e-08	-6.44565154e-08	6.37785209e-07
-4.91965817e+04	6.71365195e-08	-6.40112444e-08	6.37291595e-07
-4.87949760e+04	7.12199713e-08	-6.35659915e-08	6.36797998e-07
-4.83933703e+04	7.53034230e-08	-6.31207567e-08	6.36304419e-07
-4.79917647e+04	7.93868748e-08	-6.26755399e-08	6.35810858e-07
-4.75901590e+04	8.34703266e-08	-6.22303411e-08	6.35317315e-07
-4.71885534e+04	8.75537784e-08	-6.17851604e-08	6.34823791e-07
-4.67869477e+04	9.16372302e-08	-6.13399977e-08	6.34330284e-07
-4.63853421e+04	9.57206819e-08	-6.08948531e-08	6.33836796e-07
-4.59837364e+04	9.98041337e-08	-6.04497266e-08	6.33343325e-07
-4.55821307e+04	1.03887586e-07	-6.00046181e-08	6.32849873e-07
-4.51805251e+04	1.07971037e-07	-5.93422463e-08	6.32139157e-07
-4.47789194e+04	1.12217599e-07	-5.88867796e-08	6.31798456e-07
-4.43773138e+04	1.16597774e-07	-5.84314251e-08	6.31591481e-07
-4.39757081e+04	1.20977949e-07	-5.79760856e-08	6.31384521e-07
-4.35741025e+04	1.25358124e-07	-5.75207614e-08	6.31177575e-07
-4.31724968e+04	1.29738298e-07	-5.70654524e-08	6.30970646e-07
-4.27708911e+04	1.34118473e-07	-5.66101585e-08	6.30763731e-07
-4.23692855e+04	1.38498648e-07	-5.61548798e-08	6.30556831e-07
-4.19676798e+04	1.42878823e-07	-5.56996162e-08	6.30349947e-07
-4.15660742e+04	1.47258998e-07	-5.52443679e-08	6.30143078e-07
-4.11644685e+04	1.51639173e-07	-5.47891347e-08	6.29936224e-07
-4.07628629e+04	1.56019348e-07	-5.43339167e-08	6.29729385e-07
-4.03612572e+04	1.60399523e-07	-5.38787139e-08	6.29522561e-07
-3.99596515e+04	1.64768655e-07	-5.36415948e-08	6.29522779e-07
-3.95580459e+04	1.69038228e-07	-5.31833606e-08	6.29202322e-07
-3.91564402e+04	1.73307800e-07	-5.27251404e-08	6.28881878e-07
-3.87548346e+04	1.77577373e-07	-5.22669341e-08	6.28561449e-07
-3.83532289e+04	1.81846945e-07	-5.18087417e-08	6.28241033e-07
-3.79516233e+04	1.86116518e-07	-5.13505633e-08	6.27920631e-07
-3.75500176e+04	1.90386090e-07	-5.08923988e-08	6.27600244e-07
-3.71484119e+04	1.94655662e-07	-5.04342483e-08	6.27279870e-07
-3.67468063e+04	1.98925235e-07	-4.99761117e-08	6.26959510e-07
-3.63452006e+04	2.03194807e-07	-4.95179891e-08	6.26639164e-07
-3.59435950e+04	2.07464380e-07	-4.90598804e-08	6.26318832e-07
-3.55419893e+04	2.11733952e-07	-4.86017857e-08	6.25998514e-07
-3.51403837e+04	2.16003525e-07	-4.83164452e-08	6.25850950e-07
-3.47387780e+04	2.20513614e-07	-4.78770443e-08	6.25789843e-07
-3.43371723e+04	2.25153797e-07	-4.74377035e-08	6.25858889e-07
-3.39355667e+04	2.29793979e-07	-4.69983735e-08	6.25927946e-07
-3.35339610e+04	2.34434162e-07	-4.65590543e-08	6.25997014e-07
-3.31323554e+04	2.39074345e-07	-4.61197459e-08	6.26066093e-07
-3.27307497e+04	2.43714528e-07	-4.56804484e-08	6.26135182e-07
-3.23291441e+04	2.48354710e-07	-4.52411617e-08	6.26204282e-07
-3.19275384e+04	2.52994893e-07	-4.48018859e-08	6.26273393e-07
-3.15259327e+04	2.57635076e-07	-4.43626208e-08	6.26342515e-07
-3.11243271e+04	2.62275258e-07	-4.39233666e-08	6.26411648e-07
-3.07227214e+04	2.66915441e-07	-4.34841233e-08	6.26480792e-07
-3.03211158e+04	2.71555624e-07	-4.30448907e-08	6.26549946e-07
-2.99195101e+04	2.76338783e-07	-4.26777362e-08	6.26834155e-07
-2.95179045e+04	2.81695531e-07	-4.22935254e-08	6.27674897e-07
-2.91162988e+04	2.87052280e-07	-4.19093230e-08	6.28515647e-07
-2.87146931e+04	2.92409028e-07	-4.15251289e-08	6.29356406e-07
-2.83130875e+04	2.97765777e-07	-4.11409432e-08	6.30197173e-07
-2.79114818e+04	3.03122525e-07	-4.07567658e-08	6.31037948e-07
-2.75098762e+04	3.08479273e-07	-4.03725969e-08	6.31878732e-07
-2.71082705e+04	3.13836022e-07	-3.99884362e-08	6.32719524e-07
-2.67066649e+04	3.19192770e-07	-3.96042840e-08	6.33560324e-07
-2.63050592e+04	3.24549518e-07	-3.92201400e-08	6.34401133e-07
-2.59034535e+04	3.29906267e-07	-3.88360045e-08	6.35241950e-07
-2.55018479e+04	3.35263015e-07	-3.84518773e-08	6.36082775e-07
-2.51002422e+04	3.40619763e-07	-3.82884016e-08	6.37144252e-07
-2.46986366e+04	3.45777602e-07	-3.79100837e-08	6.37791977e-07
-2.42970309e+04	3.50869117e-07	-3.75317997e-08	6.38373412e-07
-2.38954253e+04	3.55960632e-07	-3.71535217e-08	6.38954853e-07
-2.34938196e+04	3.61052147e-07	-3.67752498e-08	6.39536301e-07
-2.30922139e+04	3.66143662e-07	-3.63969838e-08	6.40117754e-07
-2.26906083e+04	3.71235177e-07	-3.60187240e-08	6.40699214e-07
-2.22890026e+04	3.76326692e-07	-3.56404702e-08	6.41280679e-07
-2.18873970e+04	3.81418207e-07	-3.52622224e-08	6.41862151e-07
-2.14857913e+04	3.86509722e-07	-3.48839806e-08	6.42443628e-07
-2.10841857e+04	3.91601237e-07	-3.45057449e-08	6.43025112e-07
-2.06825800e+04	3.96692752e-07	-3.41275152e-08	6.43606602e-07
-2.02809744e+04	4.01784267e-07	-3.37492916e-08	6.44188097e-07
-1.98793687e+04	4.07111277e-07	-3.35924314e-08	6.45226452e-07
-1.94777630e+04	4.12989797e-07	-3.32330526e-08	6.46613797e-07
-1.90761574e+04	4.18868316e-07	-3.28736789e-08	6.48001147e-07
-1.86745517e+04	4.24746836e-07	-3.25143106e-08	6.49388502e-07
-1.82729461e+04	4.30625356e-07	-3.21549474e-08	6.50775863e-07
-1.78713404e+04	4.36503875e-07	-3.17955894e-08	6.52163229e-07
-1.74697348e+04	4.42382395e-07	-3.14362367e-08	6.53550600e-07
-1.70681291e+04	4.48260914e-07	-3.10768892e-08	6.54937976e-07
-1.66665234e+04	4.54139434e-07	-3.07175468e-08	6.56325358e-07
-1.62649178e+04	4.60017953e-07	-3.03582097e-08	6.57712744e-07
-1.58633121e+04	4.65896473e-07	-2.99988779e-08	6.59100136e-07
-1.54617065e+04	4.71774992e-07	-2.96395512e-08	6.60487533e-07
-1.50601008e+04	4.77653512e-07	-2.94447475e-08	6.62039453e-07
-1.46584952e+04	4.83435543e-07	-2.91031127e-08	6.63348054e-07
-1.42568895e+04	4.89200482e-07	-2.87614257e-08	6.64639511e-07
-1.38552838e+04	4.94965422e-07	-2.84197541e-08	6.65930983e-07
-1.34536782e+04	5.00730362e-07	-2.80780979e-08	6.67222471e-07
-1.30520725e+04	5.06495301e-07	-2.77364570e-08	6.68513974e-07
-1.26504669e+04	5.12260241e-07	-2.73948315e-08	6.69805492e-07
-1.22488612e+04	5.18025180e-07	-2.70532213e-08	6.71097026e-07
-1.18472556e+04	5.23790120e-07	-2.67116265e-08	6.72388575e-07
-1.14456499e+04	5.29555060e-07	-2.63700470e-08	6.73680139e-07
-1.10440442e+04	5.35319999e-07	-2.60284829e-08	6.74971719e-07
-1.06424386e+04	5.41084939e-07	-2.56869342e-08	6.76263314e-07
-1.02408329e+04	5.46849878e-07	-2.53454008e-08	6.77554925e-07
-9.83922727e+03	5.52784320e-07	-2.47555101e-08	6.78767680e-07
-9.43762161e+03	5.59080397e-07	-2.44196968e-08	6.80596148e-07
-9.03601595e+03	5.65376474e-07	-2.42900356e-08	6.82630768e-07
-8.63441030e+03	5.70169579e-07	-2.38443501e-08	6.82846392e-07
-8.23280464e+03	5.74812920e-07	-2.33986777e-08	6.82912265e-07
-7.83119898e+03	5.79900822e-07	-2.30882783e-08	6.83557971e-07
-7.42959333e+03	5.85604541e-07	-2.26685583e-08	6.84710175e-07
-7.02798767e+03	5.91308260e-07	-2.23923089e-08	6.86005848e-07
-6.62638201e+03	5.95140730e-07	-2.19223882e-08	6.85236602e-07
-6.22477636e+03	5.98829607e-07	-2.14524768e-08	6.84323772e-07
-5.82317070e+03	6.01818532e-07	-2.11634138e-08	6.82891839e-07
-5.42156504e+03	6.03913052e-07	-2.07036171e-08	6.80394766e-07
-5.01995938e+03	6.06007571e-07	-2.00837936e-08	6.77737666e-07
-4.61835373e+03	6.04409696e-07	-1.95245516e-08	6.71448753e-07
-4.21674807e+03	6.02614644e-07	-1.89653178e-08	6.64962672e-07
-3.81514241e+03	5.96599326e-07	-1.84058057e-08	6.54256045e-07
-3.41353676e+03	5.85610674e-07	-1.75303829e-08	6.38260175e-07
-3.01193110e+03	5.74622023e-07	-1.67413503e-08	6.22350696e-07
-2.61032544e+03	5.27453531e-07	-1.50144198e-08	5.69323477e-07
-2.20871979e+03	4.79177748e-07	-1.32875125e-08	5.15188991e-07
-1.80711413e+03	3.42804740e-07	-9.64895789e-09	3.71045633e-07
-1.40550847e+03	1.10668629e-07	-4.03326276e-09	1.29162031e-07
-1.00390281e+03	-1.21467482e-07	1.58310011e-09	-1.12722238e-07
-6.02297157e+02	-3.46770917e-07	6.87570458e-09	-3.47450073e-07
-2.00691500e+02	-5.72006150e-07	1.21681549e-08	-5.82109552e-07
2.00914157e+02	-6.85573519e-07	1.52223625e-08	-7.02862925e-07
6.02519814e+02	-6.87804144e-07	1.61098043e-08	-7.10112788e-07
1.00412547e+03	-6.89962646e-07	1.69177606e-08	-7.17211041e-07
1.40573113e+03	-6.85578015e-07	1.73664902e-08	-7.17406935e-07
1.80733678e+03	-6.81193383e-07	1.78152296e-08	-7.17602839e-07
2.20894244e+03	-6.75964482e-07	1.82870183e-08	-7.16977522e-07
2.61054810e+03	-6.69959304e-07	1.86589961e-08	-7.15476118e-07
3.01215376e+03	-6.63944744e-07	1.91125139e-08	-7.14046871e-07
3.41375941e+03	-6.57636213e-07	1.94534036e-08	-7.12211026e-07
3.81536507e+03	-6.51327682e-07	1.97943057e-08	-7.10375193e-07
4.21697073e+03	-6.44891145e-07	2.02068752e-08	-7.08483021e-07
4.61857638e+03	-6.38345635e-07	2.05358400e-08	-7.06398271e-07
5.02018204e+03	-6.31810537e-07	2.09279835e-08	-7.04387113e-07
5.42178770e+03	-6.25470237e-07	2.12601961e-08	-7.02510821e-07
5.82339335e+03	-6.19129937e-07	2.15924086e-08	-7.00634529e-07
6.22499901e+03	-6.12207004e-07	2.19739675e-08	-6.98224951e-07
6.62660467e+03	-6.04827253e-07	2.23011758e-08	-6.95304204e-07
7.02821033e+03	-5.97532169e-07	2.26284004e-08	-6.92468140e-07
7.42981598e+03	-5.91344600e-07	2.30481108e-08	-6.90832077e-07
7.83142164e+03	-5.85157031e-07	2.33954044e-08	-6.89123597e-07
8.23302730e+03	-5.78886566e-07	2.36621042e-08	-6.87251627e-07
8.63463295e+03	-5.72556186e-07	2.40305686e-08	-6.85421508e-07
9.03623861e+03	-5.66278538e-07	2.43990491e-08	-6.83644137e-07
9.43784427e+03	-5.60526550e-07	2.46894794e-08	-6.82314374e-07
9.83944992e+03	-5.54774562e-07	2.50299933e-08	-6.81034696e-07
1.02410556e+04	-5.47534975e-07	2.54327919e-08	-6.78329703e-07
1.06426612e+04	-5.41596277e-07	2.57632282e-08	-6.76853237e-07
1.10442669e+04	-5.35657578e-07	2.60936688e-08	-6.75376775e-07
1.14458726e+04	-5.29718880e-07	2.64241138e-08	-6.73900317e-07
1.18474782e+04	-5.23780182e-07	2.67545631e-08	-6.72423864e-07
1.22490839e+04	-5.17841483e-07	2.70850166e-08	-6.70947415e-07
1.26506895e+04	-5.11902785e-07	2.74154745e-08	-6.69470970e-07
1.30522952e+04	-5.05964087e-07	2.77459367e-08	-6.67994530e-07
1.34539008e+04	-5.00025388e-07	2.80764033e-08	-6.66518093e-07
1.38555065e+04	-4.94086690e-07	2.84068741e-08	-6.65041662e-07
1.42571122e+04	-4.88147991e-07	2.87373493e-08	-6.63565234e-07
1.46587178e+04	-4.82209293e-07	2.90678288e-08	-6.62088811e-07
1.50603235e+04	-4.76246021e-07	2.93983126e-08	-6.60587818e-07
1.54619291e+04	-4.70145296e-07	2.97740754e-08	-6.58994652e-07
1.58635348e+04	-4.64044572e-07	3.01147181e-08	-6.57366366e-07
1.62651404e+04	-4.57943847e-07	3.04553653e-08	-6.55738085e-07
1.66667461e+04	-4.51843123e-07	3.07960170e-08	-6.54109808e-07
1.70683518e+04	-4.45742398e-07	3.11366731e-08	-6.52481535e-07
1.74699574e+04	-4.39641674e-07	3.14773336e-08	-6.50853267e-07
1.78715631e+04	-4.33540949e-07	3.18179986e-08	-6.49225003e-07
1.82731687e+04	-4.27440225e-07	3.21586681e-08	-6.47596744e-07
1.86747744e+04	-4.21339500e-07	3.24993420e-08	-6.45968489e-07
1.90763800e+04	-4.15238776e-07	3.28400203e-08	-6.44340238e-07
1.94779857e+04	-4.09138052e-07	3.31807031e-08	-6.42711993e-07
1.98795913e+04	-4.03037327e-07	3.35213904e-08	-6.41083751e-07
2.02811970e+04	-3.97625147e-07	3.39292200e-08	-6.40211197e-07
2.06828027e+04	-3.92506371e-07	3.42860243e-08	-6.39581020e-07
2.10844083e+04	-3.87387594e-07	3.46428332e-08	-6.38950848e-07
2.14860140e+04	-3.82268817e-07	3.49996467e-08	-6.38320681e-07
2.18876196e+04	-3.77150041e-07	3.53564650e-08	-6.37690518e-07
2.22892253e+04	-3.72031264e-07	3.57132878e-08	-6.37060360e-07
2.26908309e+04	-3.66912487e-07	3.60701154e-08	-6.36430206e-07
2.30924366e+04	-3.61793710e-07	3.64269476e-08	-6.35800057e-07
2.34940423e+04	-3.56674934e-07	3.67837845e-08	-6.35169913e-07
2.38956479e+04	-3.51556157e-07	3.71406260e-08	-6.34539774e-07
2.42972536e+04	-3.46437380e-07	3.74974722e-08	-6.33909639e-07
2.46988592e+04	-3.41318604e-07	3.78543231e-08	-6.33279509e-07
2.51004649e+04	-3.36277579e-07	3.82111995e-08	-6.32727157e-07
2.55020705e+04	-3.31467910e-07	3.85956118e-08	-6.32433696e-07
2.59036762e+04	-3.26658241e-07	3.89850959e-08	-6.32145306e-07
2.63052819e+04	-3.21848572e-07	3.93745867e-08	-6.31856924e-07
2.67068875e+04	-3.17038903e-07	3.97640843e-08	-6.31568548e-07
2.71084932e+04	-3.12229233e-07	4.01535887e-08	-6.31280179e-07
2.75100988e+04	-3.07419564e-07	4.05430999e-08	-6.30991816e-07
2.79117045e+04	-3.02609895e-07	4.09326178e-08	-6.30703461e-07
2.83133101e+04	-2.97800226e-07	4.13221426e-08	-6.30415112e-07
2.87149158e+04	-2.92990556e-07	4.17116741e-08	-6.30126770e-07
2.91165215e+04	-2.88180887e-07	4.21012124e-08	-6.29838435e-07
2.95181271e+04	-2.83371218e-07	4.24907575e-08	-6.29550106e-07
2.99197328e+04	-2.78561549e-07	4.28803093e-08	-6.29261785e-07
3.03213384e+04	-2.73776902e-07	4.33704277e-08	-6.29099052e-07
3.07229441e+04	-2.68998496e-07	4.37836421e-08	-6.28865656e-07
3.11245497e+04	-2.64220090e-07	4.41968673e-08	-6.28632271e-07
3.15261554e+04	-2.59441683e-07	4.46101032e-08	-6.28398896e-07
3.19277611e+04	-2.54663277e-07	4.50233499e-08	-6.28165532e-07
3.23293667e+04	-2.49884871e-07	4.54366075e-08	-6.27932179e-07
3.27309724e+04	-2.45106465e-07	4.58498758e-08	-6.27698837e-07
3.31325780e+04	-2.40328059e-07	4.62631549e-08	-6.27465506e-07
3.35341837e+04	-2.35549652e-07	4.66764448e-08	-6.27232185e-07
3.39357893e+04	-2.30771246e-07	4.70897454e-08	-6.26998875e-07
3.43373950e+04	-2.25992840e-07	4.75030569e-08	-6.26765576e-07
3.47390007e+04	-2.21214434e-07	4.79163792e-08	-6.26532288e-07
3.51406063e+04	-2.16348109e-07	4.83297368e-08	-6.26211117e-07
3.55422120e+04	-2.11318482e-07	4.88273381e-08	-6.25810887e-07
3.59438176e+04	-2.06288855e-07	4.92583482e-08	-6.25344066e-07
3.63454233e+04	-2.01259229e-07	4.96893708e-08	-6.24877258e-07
3.67470289e+04	-1.96229602e-07	5.01204059e-08	-6.24410462e-07
3.71486346e+04	-1.91199975e-07	5.05514534e-08	-6.23943678e-07
3.75502403e+04	-1.86170348e-07	5.09825135e-08	-6.23476907e-07
3.79518459e+04	-1.81140721e-07	5.14135861e-08	-6.23010148e-07
3.83534516e+04	-1.76111094e-07	5.18446712e-08	-6.22543402e-07
3.87550572e+04	-1.71081468e-07	5.22757688e-08	-6.22076669e-07
3.91566629e+04	-1.66051841e-07	5.27068789e-08	-6.21609948e-07
3.95582685e+04	-1.61022214e-07	5.31380015e-08	-6.21143239e-07
3.99598742e+04	-1.55992587e-07	5.35691366e-08	-6.20676543e-07
4.03614799e+04	-1.52009069e-07	5.41354280e-08	-6.21391113e-07
4.07630855e+04	-1.48139818e-07	5.45727794e-08	-6.22091009e-07
4.11646912e+04	-1.44270567e-07	5.50101441e-08	-6.22790918e-07
4.15662968e+04	-1.40401316e-07	5.54475221e-08	-6.23490841e-07
4.19679025e+04	-1.36532065e-07	5.58849134e-08	-6.24190777e-07
4.23695081e+04	-1.32662814e-07	5.63223181e-08	-6.24890727e-07
4.27711138e+04	-1.28793564e-07	5.67597360e-08	-6.25590689e-07
4.31727195e+04	-1.24924313e-07	5.71971673e-08	-6.26290665e-07
4.35743251e+04	-1.21055062e-07	5.76346119e-08	-6.26990655e-07
4.39759308e+04	-1.17185811e-07	5.80720698e-08	-6.27690657e-07
4.43775364e+04	-1.13316560e-07	5.85095410e-08	-6.28390673e-07
4.47791421e+04	-1.09447309e-07	5.89470255e-08	-6.29090703e-07
4.51807477e+04	-1.05353448e-07	5.93846788e-08	-6.29566291e-07
4.55823534e+04	-1.00986061e-07	5.94575764e-08	-6.29403597e-07
4.59839591e+04	-9.66186737e-08	5.94588277e-08	-6.29169257e-07
4.63855647e+04	-9.22512863e-08	5.94600790e-08	-6.28934917e-07
4.67871704e+04	-8.78838990e-08	5.94613303e-08	-6.28700576e-07
4.71887760e+04	-8.35165116e-08	5.94625817e-08	-6.28466236e-07
4.75903817e+04	-7.91491242e-08	5.94638330e-08	-6.28231896e-07
4.79919873e+04	-7.47817368e-08	5.94650844e-08	-6.27997555e-07
4.83935930e+04	-7.04143495e-08	5.94663358e-08	-6.27763215e-07
4.87951987e+04	-6.60469621e-08	5.94675872e-08	-6.27528875e-07
4.91968043e+04	-6.16795747e-08	5.94688386e-08	-6.27294535e-07
4.95984100e+04	-5.73121874e-08	5.94700900e-08	-6.27060194e-07
5.00000156e+04	-5.29448000e-08	5.94713415e-08	-6.26825854e-07
