# Supplementary material for: Intrinsic topological Weyl phase transition induced by a magnetostructural transformation in a kagome magnet
Source: Nat Commun. 2026 Apr 11;17:5063. doi: 10.1038/s41467-026-71683-7 (PMC13243550; doi:10.1038/s41467-026-71683-7)
Supplement: Supplementary file 3 — Source Data [file 41467_2026_71683_MOESM3_ESM.zip › NCOMMS-25-70324A-DataAvailability/Figure_4c_data.csv]

Q	I
1.85313381e-03	7.86981676e-02
1.85165310e-03	7.77136575e-02
1.85017357e-03	7.62781984e-02
1.84869522e-03	7.49571146e-02
1.84721806e-03	7.78609778e-02
1.84574207e-03	7.23935185e-02
1.84426727e-03	7.04764233e-02
1.84279364e-03	6.61798205e-02
1.84132119e-03	7.49286101e-02
1.83984992e-03	7.29792769e-02
1.83837982e-03	7.12185284e-02
1.83691089e-03	7.55776807e-02
1.83544315e-03	7.64870044e-02
1.83397657e-03	8.36220648e-02
1.83251116e-03	7.74871868e-02
1.83104693e-03	7.61300669e-02
1.82958387e-03	7.17225676e-02
1.82812197e-03	6.66921042e-02
1.82666124e-03	7.43550162e-02
1.82520168e-03	7.08135424e-02
1.82374329e-03	7.45359694e-02
1.82228606e-03	7.40001806e-02
1.82083000e-03	7.53866021e-02
1.81937510e-03	7.53066939e-02
1.81792136e-03	7.07806639e-02
1.81646878e-03	7.22801811e-02
1.81501737e-03	7.24466828e-02
1.81356711e-03	7.52226514e-02
1.81211802e-03	8.01483445e-02
1.81067008e-03	7.39314867e-02
1.80922329e-03	7.29897960e-02
1.80777767e-03	7.77989487e-02
1.80633320e-03	7.71129087e-02
1.80488988e-03	7.19341930e-02
1.80344772e-03	7.15711945e-02
1.80200670e-03	7.42256528e-02
1.80056684e-03	7.74035598e-02
1.79912814e-03	7.40632364e-02
1.79769058e-03	7.22297285e-02
1.79625416e-03	7.86918513e-02
1.79481890e-03	7.50437449e-02
1.79338478e-03	7.62952117e-02
1.79195181e-03	7.32481091e-02
1.79051999e-03	7.31955238e-02
1.78908931e-03	7.31261900e-02
1.78765977e-03	7.33664658e-02
1.78623137e-03	7.37784270e-02
1.78480412e-03	7.53248795e-02
1.78337800e-03	7.65657274e-02
1.78195303e-03	7.30643547e-02
1.78052919e-03	7.61273640e-02
1.77910649e-03	7.40830843e-02
1.77768493e-03	7.74622733e-02
1.77626450e-03	7.35958835e-02
1.77484521e-03	7.34863967e-02
1.77342705e-03	7.58157417e-02
1.77201003e-03	7.18622468e-02
1.77059414e-03	7.38831902e-02
1.76917938e-03	7.39201099e-02
1.76776575e-03	7.41849598e-02
1.76635325e-03	7.63803923e-02
1.76494188e-03	7.29391058e-02
1.76353163e-03	7.60659766e-02
1.76212252e-03	7.64239952e-02
1.76071452e-03	7.43777246e-02
1.75930766e-03	7.77356151e-02
1.75790192e-03	7.60536256e-02
1.75649730e-03	6.99911387e-02
1.75509380e-03	7.51522891e-02
1.75369143e-03	7.42980638e-02
1.75229017e-03	7.39140533e-02
1.75089004e-03	7.19884216e-02
1.74949102e-03	7.20800751e-02
1.74809312e-03	7.54113370e-02
1.74669634e-03	7.77609338e-02
1.74530067e-03	7.16293808e-02
1.74390612e-03	7.21627470e-02
1.74251269e-03	7.64938526e-02
1.74112037e-03	7.38079351e-02
1.73972916e-03	7.01927558e-02
1.73833906e-03	7.33071804e-02
1.73695007e-03	7.26239678e-02
1.73556219e-03	7.54350441e-02
1.73417542e-03	7.76648286e-02
1.73278976e-03	7.57059098e-02
1.73140521e-03	7.34427759e-02
1.73002176e-03	7.31833175e-02
1.72863942e-03	7.32733609e-02
1.72725818e-03	7.19717534e-02
1.72587805e-03	7.33578782e-02
1.72449902e-03	7.10270146e-02
1.72312109e-03	7.27948227e-02
1.72174426e-03	7.33706762e-02
1.72036854e-03	7.57465349e-02
1.71899391e-03	7.73335763e-02
1.71762038e-03	7.77950102e-02
1.71624794e-03	7.65219034e-02
1.71487661e-03	7.33947174e-02
1.71350637e-03	7.43209819e-02
1.71213722e-03	7.43704608e-02
1.71076917e-03	7.33354117e-02
1.70940221e-03	7.21421029e-02
1.70803635e-03	7.67524714e-02
1.70667157e-03	7.42306968e-02
1.70530789e-03	7.34222258e-02
1.70394529e-03	7.50998694e-02
1.70258379e-03	7.48234974e-02
1.70122337e-03	7.38714311e-02
1.69986404e-03	7.60500293e-02
1.69850579e-03	7.84315600e-02
1.69714863e-03	7.56534145e-02
1.69579256e-03	7.32664528e-02
1.69443757e-03	7.69567408e-02
1.69308366e-03	7.28786815e-02
1.69173083e-03	7.50276102e-02
1.69037909e-03	7.46359941e-02
1.68902842e-03	7.45154379e-02
1.68767883e-03	7.41718222e-02
1.68633032e-03	7.35626186e-02
1.68498289e-03	7.11947385e-02
1.68363654e-03	7.43240877e-02
1.68229126e-03	7.40604874e-02
1.68094706e-03	7.26129276e-02
1.67960393e-03	7.43000692e-02
1.67826187e-03	7.19797006e-02
1.67692089e-03	7.70759884e-02
1.67558097e-03	7.33127836e-02
1.67424213e-03	7.56598909e-02
1.67290436e-03	7.52555788e-02
1.67156766e-03	7.04488059e-02
1.67023202e-03	7.72396317e-02
1.66889745e-03	7.36148269e-02
1.66756395e-03	7.23222917e-02
1.66623152e-03	7.53074611e-02
1.66490015e-03	7.57830913e-02
1.66356984e-03	7.49425121e-02
1.66224059e-03	7.27794441e-02
1.66091241e-03	7.51403243e-02
1.65958529e-03	7.37884590e-02
1.65825923e-03	7.17159396e-02
1.65693423e-03	7.56731336e-02
1.65561029e-03	7.53604471e-02
1.65428740e-03	7.58232806e-02
1.65296557e-03	7.65352127e-02
1.65164480e-03	7.59768416e-02
1.65032509e-03	7.35464878e-02
1.64900642e-03	7.44881014e-02
1.64768882e-03	7.37519292e-02
1.64637226e-03	7.66795929e-02
1.64505676e-03	7.18192880e-02
1.64374231e-03	7.31650928e-02
1.64242890e-03	7.76503559e-02
1.64111655e-03	7.40435760e-02
1.63980525e-03	7.66897017e-02
1.63849499e-03	7.66524034e-02
1.63718578e-03	7.57755867e-02
1.63587762e-03	7.27395949e-02
1.63457050e-03	7.40662091e-02
1.63326443e-03	7.63696086e-02
1.63195940e-03	7.62210370e-02
1.63065541e-03	7.66899620e-02
1.62935247e-03	7.57187940e-02
1.62805056e-03	7.55041993e-02
1.62674970e-03	7.34361297e-02
1.62544988e-03	7.30008001e-02
1.62415109e-03	7.66707052e-02
1.62285334e-03	7.26446811e-02
1.62155663e-03	7.17007193e-02
1.62026096e-03	7.51699648e-02
1.61896632e-03	7.43945953e-02
1.61767271e-03	7.39207629e-02
1.61638014e-03	7.31001902e-02
1.61508860e-03	7.60257976e-02
1.61379810e-03	7.31295039e-02
1.61250862e-03	7.40713805e-02
1.61122018e-03	7.63722815e-02
1.60993276e-03	7.41500265e-02
1.60864637e-03	7.66091085e-02
1.60736102e-03	7.53661620e-02
1.60607668e-03	7.51541681e-02
1.60479338e-03	7.66709671e-02
1.60351110e-03	7.64208732e-02
1.60222984e-03	7.73051569e-02
1.60094961e-03	7.93324517e-02
1.59967040e-03	7.44827615e-02
1.59839221e-03	7.62811599e-02
1.59711505e-03	7.39176678e-02
1.59583890e-03	7.68079297e-02
1.59456378e-03	7.38448288e-02
1.59328967e-03	7.27895469e-02
1.59201658e-03	7.33038557e-02
1.59074451e-03	7.59861065e-02
1.58947346e-03	7.31366008e-02
1.58820342e-03	7.28042072e-02
1.58693439e-03	7.65889762e-02
1.58566638e-03	7.27321161e-02
1.58439939e-03	7.48294502e-02
1.58313340e-03	7.38954882e-02
1.58186843e-03	7.45726914e-02
1.58060446e-03	7.57895985e-02
1.57934151e-03	7.51329104e-02
1.57807957e-03	7.37434603e-02
1.57681863e-03	7.52889199e-02
1.57555871e-03	7.43453971e-02
1.57429979e-03	7.64163495e-02
1.57304187e-03	7.61982135e-02
1.57178496e-03	7.41988395e-02
1.57052905e-03	7.62169052e-02
1.56927415e-03	7.25667286e-02
1.56802025e-03	7.56747872e-02
1.56676736e-03	7.42896551e-02
1.56551546e-03	7.24779684e-02
1.56426456e-03	7.47274210e-02
1.56301467e-03	7.26362721e-02
1.56176577e-03	7.51832007e-02
1.56051787e-03	7.52687795e-02
1.55927097e-03	7.35290776e-02
1.55802506e-03	7.43944379e-02
1.55678015e-03	7.43933128e-02
1.55553623e-03	7.58576786e-02
1.55429331e-03	7.33050190e-02
1.55305138e-03	7.61870311e-02
1.55181044e-03	7.63434895e-02
1.55057050e-03	7.45260378e-02
1.54933154e-03	7.42179137e-02
1.54809358e-03	7.66084972e-02
1.54685660e-03	7.31122265e-02
1.54562062e-03	7.57588936e-02
1.54438562e-03	7.49567811e-02
1.54315161e-03	7.25206590e-02
1.54191858e-03	7.31916745e-02
1.54068654e-03	7.16638720e-02
1.53945548e-03	7.47255496e-02
1.53822541e-03	7.27523264e-02
1.53699632e-03	7.55084487e-02
1.53576821e-03	7.50628973e-02
1.53454108e-03	7.42509034e-02
1.53331493e-03	7.48688294e-02
1.53208977e-03	7.48789788e-02
1.53086558e-03	7.60697035e-02
1.52964237e-03	7.57815059e-02
1.52842014e-03	7.47802809e-02
1.52719888e-03	7.45717026e-02
1.52597860e-03	7.27061365e-02
1.52475930e-03	7.48397295e-02
1.52354097e-03	7.62437818e-02
1.52232361e-03	7.64398302e-02
1.52110723e-03	7.57423876e-02
1.51989181e-03	7.22351594e-02
1.51867737e-03	7.32277493e-02
1.51746390e-03	7.49621901e-02
1.51625140e-03	7.40931013e-02
1.51503987e-03	7.60532204e-02
1.51382930e-03	7.42974071e-02
1.51261971e-03	7.51269381e-02
1.51141107e-03	7.25063305e-02
1.51020341e-03	7.41954888e-02
1.50899671e-03	7.54390557e-02
1.50779097e-03	7.48845246e-02
1.50658620e-03	7.59706591e-02
1.50538239e-03	7.33367611e-02
1.50417954e-03	7.47646455e-02
1.50297766e-03	7.63327955e-02
1.50177673e-03	7.63833618e-02
1.50057676e-03	7.40798534e-02
1.49937776e-03	7.51479628e-02
1.49817971e-03	7.72064197e-02
1.49698261e-03	7.37057776e-02
1.49578648e-03	7.56966701e-02
1.49459130e-03	7.42330585e-02
1.49339707e-03	7.59201552e-02
1.49220380e-03	7.40734451e-02
1.49101148e-03	7.46873260e-02
1.48982012e-03	7.27326025e-02
1.48862970e-03	7.21366747e-02
1.48744024e-03	7.46112019e-02
1.48625173e-03	7.36169878e-02
1.48506417e-03	7.56765700e-02
1.48387756e-03	7.48326851e-02
1.48269189e-03	7.48802598e-02
1.48150717e-03	7.63297729e-02
1.48032340e-03	7.79162599e-02
1.47914058e-03	7.42298222e-02
1.47795870e-03	7.59834285e-02
1.47677776e-03	7.44343848e-02
1.47559777e-03	7.52273339e-02
1.47441872e-03	7.61176248e-02
1.47324062e-03	7.49232502e-02
1.47206345e-03	7.52554529e-02
1.47088723e-03	7.45411474e-02
1.46971194e-03	7.55185616e-02
1.46853759e-03	7.64562854e-02
1.46736419e-03	7.41326346e-02
1.46619172e-03	7.39536152e-02
1.46502018e-03	7.70701611e-02
1.46384959e-03	7.44834451e-02
1.46267992e-03	7.55639256e-02
1.46151120e-03	7.56731792e-02
1.46034340e-03	7.65907751e-02
1.45917654e-03	7.69994794e-02
1.45801062e-03	7.63756325e-02
1.45684562e-03	7.40345311e-02
1.45568155e-03	7.84522032e-02
1.45451842e-03	7.55692214e-02
1.45335621e-03	7.64758746e-02
1.45219494e-03	7.49384134e-02
1.45103459e-03	7.49827814e-02
1.44987516e-03	7.46304339e-02
1.44871667e-03	7.31345716e-02
1.44755910e-03	7.43175953e-02
1.44640245e-03	7.32435195e-02
1.44524673e-03	7.51536593e-02
1.44409193e-03	7.52671734e-02
1.44293806e-03	7.49597584e-02
1.44178511e-03	7.53948858e-02
1.44063307e-03	7.36445141e-02
1.43948196e-03	7.38612149e-02
1.43833177e-03	7.51828382e-02
1.43718250e-03	7.48768026e-02
1.43603415e-03	7.48785849e-02
1.43488671e-03	7.58402631e-02
1.43374019e-03	7.61785801e-02
1.43259459e-03	7.65729034e-02
1.43144990e-03	7.61025028e-02
1.43030613e-03	7.73850994e-02
1.42916327e-03	7.51952294e-02
1.42802132e-03	7.34446743e-02
1.42688029e-03	7.41794524e-02
1.42574016e-03	7.45641956e-02
1.42460095e-03	7.53789410e-02
1.42346265e-03	7.45526822e-02
1.42232526e-03	7.70140549e-02
1.42118878e-03	7.54906547e-02
1.42005320e-03	7.51609152e-02
1.41891854e-03	7.58343425e-02
1.41778478e-03	7.51535689e-02
1.41665192e-03	7.45890043e-02
1.41551997e-03	7.60812292e-02
1.41438893e-03	7.43588389e-02
1.41325879e-03	7.72481847e-02
1.41212955e-03	7.58005074e-02
1.41100121e-03	7.57981808e-02
1.40987378e-03	7.43691856e-02
1.40874724e-03	7.45618944e-02
1.40762161e-03	7.62736238e-02
1.40649688e-03	7.59291436e-02
1.40537304e-03	7.57530030e-02
1.40425010e-03	7.39497619e-02
1.40312806e-03	7.65422270e-02
1.40200692e-03	7.58083758e-02
1.40088667e-03	7.63110411e-02
1.39976732e-03	7.44306174e-02
1.39864886e-03	7.43747122e-02
1.39753130e-03	7.42677872e-02
1.39641463e-03	7.28288565e-02
1.39529885e-03	7.43560128e-02
1.39418396e-03	7.57726571e-02
1.39306996e-03	7.38252104e-02
1.39195686e-03	7.50766789e-02
1.39084464e-03	7.67839352e-02
1.38973331e-03	7.48259476e-02
1.38862287e-03	7.54003380e-02
1.38751332e-03	7.40163892e-02
1.38640465e-03	7.54550079e-02
1.38529687e-03	7.65341360e-02
1.38418997e-03	7.52425996e-02
1.38308396e-03	7.40269022e-02
1.38197883e-03	7.63221638e-02
1.38087459e-03	7.37651544e-02
1.37977123e-03	7.49109364e-02
1.37866875e-03	7.38475640e-02
1.37756715e-03	7.48389153e-02
1.37646643e-03	7.53449199e-02
1.37536659e-03	7.67453144e-02
1.37426763e-03	7.31156587e-02
1.37316954e-03	7.31975926e-02
1.37207234e-03	7.55150532e-02
1.37097601e-03	7.56115110e-02
1.36988056e-03	7.50569510e-02
1.36878598e-03	7.37393431e-02
1.36769228e-03	7.44971307e-02
1.36659945e-03	7.43017655e-02
1.36550749e-03	7.59171246e-02
1.36441641e-03	7.56894525e-02
1.36332620e-03	7.55575200e-02
1.36223686e-03	7.45642204e-02
1.36114839e-03	7.59118088e-02
1.36006079e-03	7.55793395e-02
1.35897405e-03	7.47743449e-02
1.35788819e-03	7.70621945e-02
1.35680320e-03	7.62561564e-02
1.35571907e-03	7.57890780e-02
1.35463581e-03	7.52176294e-02
1.35355341e-03	7.51365032e-02
1.35247188e-03	7.46927221e-02
1.35139121e-03	7.50910181e-02
1.35031141e-03	7.47817739e-02
1.34923246e-03	7.49930918e-02
1.34815439e-03	7.56916950e-02
1.34707717e-03	7.55654014e-02
1.34600081e-03	7.48741226e-02
1.34492531e-03	7.49543997e-02
1.34385068e-03	7.67372725e-02
1.34277690e-03	7.39286107e-02
1.34170398e-03	7.64525092e-02
1.34063191e-03	7.45030451e-02
1.33956071e-03	7.51490070e-02
1.33849035e-03	7.52957480e-02
1.33742086e-03	7.52933559e-02
1.33635222e-03	7.56996540e-02
1.33528443e-03	7.83596419e-02
1.33421750e-03	7.54655037e-02
1.33315141e-03	7.40686374e-02
1.33208618e-03	7.49023285e-02
1.33102181e-03	7.39215966e-02
1.32995828e-03	7.31193274e-02
1.32889560e-03	7.44696098e-02
1.32783377e-03	7.37888107e-02
1.32677279e-03	7.51491524e-02
1.32571266e-03	7.47674768e-02
1.32465337e-03	7.35353348e-02
1.32359493e-03	7.40525466e-02
1.32253734e-03	7.52015208e-02
1.32148059e-03	7.52489083e-02
1.32042468e-03	7.40978985e-02
1.31936962e-03	7.59508407e-02
1.31831540e-03	7.59490862e-02
1.31726203e-03	7.41693909e-02
1.31620949e-03	7.77400619e-02
1.31515780e-03	7.49474280e-02
1.31410695e-03	7.40052930e-02
1.31305694e-03	7.54055745e-02
1.31200776e-03	7.47003537e-02
1.31095943e-03	7.47142537e-02
1.30991193e-03	7.39956739e-02
1.30886527e-03	7.53556641e-02
1.30781944e-03	7.62854148e-02
1.30677446e-03	7.68817358e-02
1.30573030e-03	7.63276884e-02
1.30468698e-03	7.40330230e-02
1.30364450e-03	7.49009689e-02
1.30260284e-03	7.52825926e-02
1.30156202e-03	7.63215861e-02
1.30052203e-03	7.50384587e-02
1.29948288e-03	7.63970168e-02
1.29844455e-03	7.40251245e-02
1.29740705e-03	7.42984524e-02
1.29637038e-03	7.46084898e-02
1.29533454e-03	7.50860512e-02
1.29429953e-03	7.54483675e-02
1.29326534e-03	7.51883108e-02
1.29223198e-03	7.56740685e-02
1.29119945e-03	7.45401763e-02
1.29016774e-03	7.65871923e-02
1.28913685e-03	7.56706325e-02
1.28810679e-03	7.58527109e-02
1.28707756e-03	7.59220895e-02
1.28604914e-03	7.54164891e-02
1.28502155e-03	7.58846159e-02
1.28399477e-03	7.51565377e-02
1.28296882e-03	7.41291391e-02
1.28194369e-03	7.44438866e-02
1.28091938e-03	7.58731249e-02
1.27989588e-03	7.34339057e-02
1.27887320e-03	7.47309750e-02
1.27785134e-03	7.47049793e-02
1.27683030e-03	7.43724440e-02
1.27581007e-03	7.54967004e-02
1.27479066e-03	7.50410521e-02
1.27377206e-03	7.32404295e-02
1.27275428e-03	7.32669223e-02
1.27173731e-03	7.38044365e-02
1.27072115e-03	7.55948174e-02
1.26970581e-03	7.47199522e-02
1.26869127e-03	7.57060534e-02
1.26767755e-03	7.61053335e-02
1.26666463e-03	7.60762595e-02
1.26565253e-03	7.49074864e-02
1.26464123e-03	7.56704903e-02
1.26363074e-03	7.53605473e-02
1.26262106e-03	7.35580303e-02
1.26161219e-03	7.55393492e-02
1.26060412e-03	7.48111320e-02
1.25959686e-03	7.59876367e-02
1.25859040e-03	7.39876978e-02
1.25758475e-03	7.61121242e-02
1.25657990e-03	7.55869144e-02
1.25557585e-03	7.48371869e-02
1.25457261e-03	7.58331736e-02
1.25357016e-03	7.60763141e-02
1.25256852e-03	7.32234411e-02
1.25156768e-03	7.34429227e-02
1.25056764e-03	7.38528628e-02
1.24956840e-03	7.30327917e-02
1.24856995e-03	7.50599787e-02
1.24757230e-03	7.59919790e-02
1.24657545e-03	7.46363457e-02
1.24557940e-03	7.35204647e-02
1.24458414e-03	7.61283820e-02
1.24358968e-03	7.60205869e-02
1.24259602e-03	7.71107805e-02
1.24160314e-03	7.58486783e-02
1.24061106e-03	7.55870739e-02
1.23961978e-03	7.54645497e-02
1.23862928e-03	7.71819672e-02
1.23763958e-03	7.68338039e-02
1.23665066e-03	7.61283618e-02
1.23566254e-03	7.61154441e-02
1.23467521e-03	7.39630509e-02
1.23368866e-03	7.72260233e-02
1.23270291e-03	7.58015428e-02
1.23171794e-03	7.48551928e-02
1.23073376e-03	7.55192161e-02
1.22975036e-03	7.48115410e-02
1.22876775e-03	7.62811499e-02
1.22778593e-03	7.48055748e-02
1.22680489e-03	7.53457327e-02
1.22582463e-03	7.46652174e-02
1.22484516e-03	7.35937258e-02
1.22386647e-03	7.47566245e-02
1.22288856e-03	7.43745340e-02
1.22191144e-03	7.49158001e-02
1.22093509e-03	7.56085727e-02
1.21995953e-03	7.57647102e-02
1.21898474e-03	7.56809454e-02
1.21801073e-03	7.41491464e-02
1.21703750e-03	7.49052650e-02
1.21606505e-03	7.44132057e-02
1.21509338e-03	7.45649700e-02
1.21412248e-03	7.38959520e-02
1.21315236e-03	7.55705901e-02
1.21218301e-03	7.57305082e-02
1.21121444e-03	7.49481799e-02
1.21024664e-03	7.59135791e-02
1.20927962e-03	7.41248831e-02
1.20831336e-03	7.60843915e-02
1.20734788e-03	7.49193245e-02
1.20638318e-03	7.39441976e-02
1.20541924e-03	7.61721363e-02
1.20445607e-03	7.70567429e-02
1.20349367e-03	7.68869589e-02
1.20253204e-03	7.43358491e-02
1.20157118e-03	7.54402404e-02
1.20061109e-03	7.59150379e-02
1.19965176e-03	7.29513031e-02
1.19869320e-03	7.54303175e-02
1.19773541e-03	7.70648854e-02
1.19677838e-03	7.47072844e-02
1.19582212e-03	7.42106395e-02
1.19486662e-03	7.48907455e-02
1.19391188e-03	7.49773108e-02
1.19295791e-03	7.63171688e-02
1.19200470e-03	7.45454840e-02
1.19105225e-03	7.41715927e-02
1.19010056e-03	7.40446705e-02
1.18914963e-03	7.50331217e-02
1.18819946e-03	7.36360490e-02
1.18725006e-03	7.44367065e-02
1.18630141e-03	7.51960068e-02
1.18535351e-03	7.65694706e-02
1.18440638e-03	7.57353616e-02
1.18346000e-03	7.61028079e-02
1.18251438e-03	7.59510681e-02
1.18156951e-03	7.49176505e-02
1.18062540e-03	7.55767663e-02
1.17968205e-03	7.50151878e-02
1.17873944e-03	7.55930317e-02
1.17779759e-03	7.54739829e-02
1.17685650e-03	7.56373728e-02
1.17591615e-03	7.43704868e-02
1.17497656e-03	7.30273693e-02
1.17403771e-03	7.42915981e-02
1.17309962e-03	7.43974745e-02
1.17216228e-03	7.49321545e-02
1.17122568e-03	7.54315976e-02
1.17028984e-03	7.38371246e-02
1.16935474e-03	7.44949953e-02
1.16842039e-03	7.40057545e-02
1.16748678e-03	7.50398786e-02
1.16655392e-03	7.52763510e-02
1.16562181e-03	7.46991287e-02
1.16469044e-03	7.48925668e-02
1.16375982e-03	7.34181284e-02
1.16282994e-03	7.42106541e-02
1.16190080e-03	7.24851261e-02
1.16097240e-03	7.33735914e-02
1.16004475e-03	7.52003805e-02
1.15911784e-03	7.42999639e-02
1.15819167e-03	7.42602101e-02
1.15726624e-03	7.51838905e-02
1.15634154e-03	7.30415950e-02
1.15541759e-03	7.58128820e-02
1.15449437e-03	7.62395987e-02
1.15357190e-03	7.37752451e-02
1.15265016e-03	7.38350326e-02
1.15172915e-03	7.46688015e-02
1.15080889e-03	7.36530846e-02
1.14988935e-03	7.61092236e-02
1.14897056e-03	7.62070496e-02
1.14805249e-03	7.43901584e-02
1.14713516e-03	7.47961512e-02
1.14621857e-03	7.48760374e-02
1.14530270e-03	7.39765029e-02
1.14438757e-03	7.43580480e-02
1.14347317e-03	7.27972671e-02
1.14255950e-03	7.62713451e-02
1.14164655e-03	7.57713487e-02
1.14073434e-03	7.63477191e-02
1.13982286e-03	7.48170181e-02
1.13891211e-03	7.44772176e-02
1.13800208e-03	7.47632975e-02
1.13709278e-03	7.52967428e-02
1.13618421e-03	7.60355716e-02
1.13527636e-03	7.47086909e-02
1.13436924e-03	7.52459198e-02
1.13346284e-03	7.38685275e-02
1.13255717e-03	7.51012512e-02
1.13165222e-03	7.47477168e-02
1.13074800e-03	7.54880509e-02
1.12984449e-03	7.83188600e-02
1.12894171e-03	7.61984123e-02
1.12803965e-03	7.52130436e-02
1.12713831e-03	7.41463458e-02
1.12623769e-03	7.54373260e-02
1.12533779e-03	7.44218470e-02
1.12443861e-03	7.56563736e-02
1.12354015e-03	7.66309161e-02
1.12264241e-03	7.67357317e-02
1.12174538e-03	7.74758311e-02
1.12084907e-03	7.80392584e-02
1.11995348e-03	7.62773531e-02
1.11905860e-03	7.54143506e-02
1.11816444e-03	7.61863857e-02
1.11727099e-03	7.64090813e-02
1.11637825e-03	7.57589520e-02
1.11548623e-03	7.47937802e-02
1.11459492e-03	7.52375809e-02
1.11370433e-03	7.40777161e-02
1.11281444e-03	7.45017968e-02
1.11192527e-03	7.36627338e-02
1.11103681e-03	7.62146415e-02
1.11014905e-03	7.57609955e-02
1.10926201e-03	7.37946382e-02
1.10837567e-03	7.30458494e-02
1.10749005e-03	7.53221305e-02
1.10660513e-03	7.43822727e-02
1.10572091e-03	7.55583701e-02
1.10483741e-03	7.43066475e-02
1.10395461e-03	7.34280025e-02
1.10307251e-03	7.47386148e-02
1.10219112e-03	7.57548970e-02
1.10131044e-03	7.69924288e-02
1.10043046e-03	7.74502131e-02
1.09955118e-03	7.59000345e-02
1.09867260e-03	7.60024699e-02
1.09779473e-03	7.65332147e-02
1.09691756e-03	7.68746428e-02
1.09604109e-03	7.46369483e-02
1.09516531e-03	7.65343504e-02
1.09429024e-03	7.49517551e-02
1.09341587e-03	7.55286709e-02
1.09254220e-03	7.30891795e-02
1.09166922e-03	7.79043653e-02
1.09079694e-03	7.77653388e-02
1.08992536e-03	7.73307554e-02
1.08905448e-03	7.59041576e-02
1.08818429e-03	7.48763532e-02
1.08731480e-03	7.38237241e-02
1.08644600e-03	7.38539895e-02
1.08557789e-03	7.52694662e-02
1.08471048e-03	7.28396168e-02
1.08384376e-03	7.46316894e-02
1.08297774e-03	7.45449489e-02
1.08211241e-03	7.39675804e-02
1.08124776e-03	7.41100821e-02
1.08038381e-03	7.36374387e-02
1.07952055e-03	7.26046569e-02
1.07865798e-03	7.35907480e-02
1.07779610e-03	7.48471301e-02
1.07693491e-03	7.45790149e-02
1.07607440e-03	7.48784842e-02
1.07521458e-03	7.45483987e-02
1.07435545e-03	7.24599580e-02
1.07349701e-03	7.47236903e-02
1.07263925e-03	7.40183815e-02
1.07178218e-03	7.44769841e-02
1.07092579e-03	7.38075988e-02
1.07007009e-03	7.54767369e-02
1.06921507e-03	7.64439881e-02
1.06836073e-03	7.51784689e-02
1.06750708e-03	7.72942816e-02
1.06665411e-03	7.49389694e-02
1.06580182e-03	7.35474348e-02
1.06495021e-03	7.50382707e-02
1.06409928e-03	7.53906535e-02
1.06324903e-03	7.54938418e-02
1.06239946e-03	7.51283129e-02
1.06155057e-03	7.63256407e-02
1.06070236e-03	7.62007853e-02
1.05985482e-03	7.36055745e-02
1.05900797e-03	7.28717743e-02
1.05816179e-03	7.27328001e-02
1.05731628e-03	7.34216310e-02
1.05647145e-03	7.45875760e-02
1.05562730e-03	7.34533246e-02
1.05478382e-03	7.37264744e-02
1.05394101e-03	7.42784712e-02
1.05309888e-03	7.48147981e-02
1.05225742e-03	7.60319903e-02
1.05141664e-03	7.55556074e-02
1.05057652e-03	7.48139582e-02
1.04973708e-03	7.58412970e-02
1.04889830e-03	7.65677862e-02
1.04806020e-03	7.61366283e-02
1.04722277e-03	7.62782700e-02
1.04638601e-03	7.56169048e-02
1.04554991e-03	7.55740458e-02
1.04471448e-03	7.61923559e-02
1.04387972e-03	7.52014083e-02
1.04304563e-03	7.39513905e-02
1.04221220e-03	7.38653568e-02
1.04137944e-03	7.41567523e-02
1.04054735e-03	7.22180195e-02
1.03971592e-03	7.36256815e-02
1.03888515e-03	7.42504346e-02
1.03805505e-03	7.59962359e-02
1.03722561e-03	7.66867854e-02
1.03639684e-03	7.55214039e-02
1.03556872e-03	7.48490986e-02
1.03474127e-03	7.40957788e-02
1.03391448e-03	7.41247447e-02
1.03308835e-03	7.47065451e-02
1.03226288e-03	7.37866407e-02
1.03143807e-03	7.46292928e-02
1.03061392e-03	7.53071546e-02
1.02979043e-03	7.65481164e-02
1.02896759e-03	7.44517969e-02
1.02814541e-03	7.48585222e-02
1.02732389e-03	7.39884144e-02
1.02650303e-03	7.42577607e-02
1.02568282e-03	7.32199297e-02
1.02486327e-03	7.35617160e-02
1.02404437e-03	7.51789011e-02
1.02322613e-03	7.61330510e-02
1.02240854e-03	7.45381694e-02
1.02159160e-03	7.50568068e-02
1.02077532e-03	7.51762451e-02
1.01995968e-03	7.45648067e-02
1.01914470e-03	7.51852169e-02
1.01833038e-03	7.46935245e-02
1.01751670e-03	7.64414583e-02
1.01670367e-03	7.55424785e-02
1.01589129e-03	7.64514089e-02
1.01507956e-03	7.57045858e-02
1.01426848e-03	7.56996193e-02
1.01345805e-03	7.51837763e-02
1.01264827e-03	7.49107283e-02
1.01183913e-03	7.50713180e-02
1.01103064e-03	7.36212229e-02
1.01022279e-03	7.18827105e-02
1.00941559e-03	7.24066799e-02
1.00860904e-03	7.37291415e-02
1.00780313e-03	7.43214567e-02
1.00699786e-03	7.66765548e-02
1.00619324e-03	7.59380803e-02
1.00538926e-03	7.74390547e-02
1.00458592e-03	7.63443295e-02
1.00378322e-03	7.47920650e-02
1.00298117e-03	7.47295446e-02
1.00217976e-03	7.61531572e-02
1.00137898e-03	7.46977629e-02
1.00057885e-03	7.42447003e-02
9.99779356e-04	7.37142733e-02
9.98980500e-04	7.44802137e-02
9.98182284e-04	7.55500630e-02
9.97384705e-04	7.57448203e-02
9.96587763e-04	7.66892618e-02
9.95791458e-04	7.85147620e-02
9.94995789e-04	7.74802925e-02
9.94200756e-04	7.54761910e-02
9.93406359e-04	7.38406329e-02
9.92612596e-04	7.19116498e-02
9.91819467e-04	7.40298199e-02
9.91026972e-04	7.40801971e-02
9.90235111e-04	7.43966824e-02
9.89443882e-04	7.44944321e-02
9.88653285e-04	7.70240272e-02
9.87863320e-04	7.80810190e-02
9.87073986e-04	7.61286393e-02
9.86285283e-04	7.57185580e-02
9.85497210e-04	7.61210744e-02
9.84709767e-04	7.46331540e-02
9.83922953e-04	7.35354606e-02
9.83136767e-04	7.21846471e-02
9.82351210e-04	7.50187482e-02
9.81566281e-04	7.34439928e-02
9.80781979e-04	7.47042507e-02
9.79998303e-04	7.54599944e-02
9.79215253e-04	7.76072844e-02
9.78432830e-04	7.56943706e-02
9.77651031e-04	7.32279011e-02
9.76869857e-04	7.28040729e-02
9.76089308e-04	7.29655191e-02
9.75309382e-04	7.38255132e-02
9.74530079e-04	7.53289532e-02
9.73751399e-04	7.59820833e-02
9.72973341e-04	7.49244326e-02
9.72195904e-04	7.63910210e-02
9.71419089e-04	7.66051177e-02
9.70642895e-04	7.65372606e-02
9.69867321e-04	7.57718751e-02
9.69092366e-04	7.54246613e-02
9.68318031e-04	7.61040369e-02
9.67544314e-04	7.69996164e-02
9.66771216e-04	7.54278451e-02
9.65998736e-04	7.47262632e-02
9.65226872e-04	7.34509821e-02
9.64455626e-04	7.36003108e-02
9.63684995e-04	7.56278445e-02
9.62914981e-04	7.56882240e-02
9.62145581e-04	7.43741503e-02
9.61376797e-04	7.40230799e-02
9.60608627e-04	7.21911001e-02
9.59841070e-04	7.41135371e-02
9.59074127e-04	7.47785886e-02
9.58307797e-04	7.61708462e-02
9.57542079e-04	7.54470888e-02
9.56776972e-04	7.46030132e-02
9.56012478e-04	7.30800427e-02
9.55248594e-04	7.25294361e-02
9.54485320e-04	7.31047580e-02
9.53722656e-04	7.36743570e-02
9.52960602e-04	7.28254984e-02
9.52199156e-04	7.20731820e-02
9.51438319e-04	7.31833594e-02
9.50678090e-04	7.30216201e-02
9.49918468e-04	7.23899320e-02
9.49159454e-04	7.44101321e-02
9.48401046e-04	7.41161658e-02
9.47643243e-04	7.30199051e-02
9.46886047e-04	7.34675943e-02
9.46129455e-04	7.38904818e-02
9.45373468e-04	7.47629181e-02
9.44618085e-04	7.37532899e-02
9.43863305e-04	7.30896606e-02
9.43109129e-04	7.23779953e-02
9.42355555e-04	7.18835465e-02
9.41602583e-04	7.19079605e-02
9.40850213e-04	7.16450370e-02
9.40098444e-04	7.51437838e-02
9.39347276e-04	7.73973663e-02
9.38596708e-04	7.74386867e-02
9.37846740e-04	8.02439945e-02
9.37097371e-04	7.83030209e-02
9.36348601e-04	7.74889461e-02
9.35600429e-04	7.74994882e-02
9.34852854e-04	7.49579024e-02
9.34105878e-04	7.61093339e-02
9.33359498e-04	7.62786844e-02
9.32613714e-04	7.62025266e-02
9.31868527e-04	7.65482622e-02
9.31123934e-04	7.80259105e-02
9.30379937e-04	7.84412627e-02
9.29636534e-04	7.70474649e-02
9.28893725e-04	7.75004381e-02
9.28151510e-04	7.63177539e-02
9.27409888e-04	7.67193589e-02
9.26668858e-04	7.58587868e-02
9.25928421e-04	7.38225040e-02
9.25188575e-04	7.49192847e-02
9.24449320e-04	7.35301241e-02
9.23710656e-04	7.28700875e-02
9.22972582e-04	7.27475308e-02
9.22235098e-04	7.47063603e-02
9.21498203e-04	7.40537789e-02
9.20761897e-04	7.39175236e-02
9.20026180e-04	7.23625847e-02
9.19291050e-04	7.36225410e-02
9.18556507e-04	7.34690162e-02
9.17822552e-04	7.09499547e-02
9.17089183e-04	7.13393703e-02
9.16356400e-04	7.32559358e-02
9.15624202e-04	7.52313065e-02
9.14892590e-04	7.37728165e-02
9.14161562e-04	7.44223732e-02
9.13431118e-04	7.25454991e-02
9.12701258e-04	7.22025004e-02
9.11971981e-04	7.30481752e-02
9.11243287e-04	7.64072426e-02
9.10515175e-04	7.58523610e-02
9.09787644e-04	7.73624710e-02
9.09060695e-04	7.72956284e-02
9.08334327e-04	7.59108099e-02
9.07608540e-04	7.61019209e-02
9.06883332e-04	7.56032937e-02
9.06158704e-04	7.32796487e-02
9.05434654e-04	7.37533496e-02
9.04711184e-04	7.53991308e-02
9.03988291e-04	7.79923140e-02
9.03265976e-04	7.98409402e-02
9.02544238e-04	7.81708941e-02
9.01823077e-04	7.88426225e-02
9.01102492e-04	7.87784820e-02
9.00382483e-04	7.90521016e-02
8.99663049e-04	7.64205221e-02
8.98944190e-04	7.62926563e-02
8.98225905e-04	7.56505262e-02
8.97508194e-04	7.68333446e-02
8.96791057e-04	7.54715002e-02
8.96074493e-04	7.35696431e-02
8.95358501e-04	7.32357825e-02
8.94643082e-04	7.19965239e-02
8.93928234e-04	7.48084117e-02
8.93213957e-04	7.82359869e-02
8.92500251e-04	8.07237889e-02
8.91787115e-04	8.24850604e-02
8.91074549e-04	7.91879967e-02
8.90362553e-04	7.60020817e-02
8.89651125e-04	7.38563546e-02
8.88940266e-04	7.53750344e-02
8.88229975e-04	7.47983429e-02
8.87520251e-04	7.32538302e-02
8.86811095e-04	7.17946137e-02
8.86102505e-04	7.28302165e-02
8.85394481e-04	7.25984190e-02
8.84687023e-04	7.31648961e-02
8.83980130e-04	7.39448078e-02
8.83273802e-04	7.44019835e-02
8.82568039e-04	7.54919763e-02
8.81862839e-04	7.60233613e-02
8.81158203e-04	7.33896367e-02
8.80454130e-04	7.11030341e-02
8.79750619e-04	6.98754061e-02
8.79047671e-04	7.19524809e-02
8.78345284e-04	7.23783289e-02
8.77643459e-04	7.28956956e-02
8.76942194e-04	7.31893396e-02
8.76241490e-04	7.46813487e-02
8.75541345e-04	7.45300721e-02
8.74841760e-04	7.53656095e-02
8.74142734e-04	7.57330660e-02
8.73444267e-04	7.56189715e-02
8.72746357e-04	7.59583295e-02
8.72049006e-04	7.52419067e-02
8.71352211e-04	7.34395251e-02
8.70655973e-04	7.09835378e-02
8.69960292e-04	7.05444866e-02
8.69265166e-04	7.01157181e-02
8.68570596e-04	6.89865099e-02
8.67876581e-04	7.06334490e-02
8.67183120e-04	7.14789657e-02
8.66490214e-04	7.34930505e-02
8.65797861e-04	7.36067160e-02
8.65106061e-04	7.36020978e-02
8.64414814e-04	7.41021229e-02
8.63724119e-04	7.55849386e-02
8.63033977e-04	7.51120321e-02
8.62344385e-04	7.20642000e-02
8.61655345e-04	7.42158556e-02
8.60966856e-04	7.61292396e-02
8.60278916e-04	7.84407295e-02
8.59591526e-04	7.67199956e-02
8.58904685e-04	7.34189089e-02
8.58218394e-04	7.41041197e-02
8.57532650e-04	7.47085670e-02
8.56847455e-04	7.36167248e-02
8.56162807e-04	7.36671260e-02
8.55478706e-04	7.39724876e-02
8.54795151e-04	7.69757076e-02
8.54112143e-04	7.80871893e-02
8.53429681e-04	7.58831608e-02
8.52747764e-04	7.42738797e-02
8.52066391e-04	7.45677475e-02
8.51385563e-04	7.18628722e-02
8.50705280e-04	7.21165522e-02
8.50025539e-04	7.33846483e-02
8.49346342e-04	7.36182964e-02
8.48667688e-04	7.74839814e-02
8.47989576e-04	7.65168212e-02
8.47312005e-04	7.57738111e-02
8.46634977e-04	7.49361766e-02
8.45958489e-04	7.31468317e-02
8.45282541e-04	7.46127056e-02
8.44607134e-04	7.61501568e-02
8.43932266e-04	7.73412345e-02
8.43257938e-04	7.56552089e-02
8.42584148e-04	7.27330372e-02
8.41910897e-04	7.19500282e-02
8.41238184e-04	7.07361361e-02
8.40566008e-04	7.18369700e-02
8.39894369e-04	7.22447788e-02
8.39223267e-04	7.14126771e-02
8.38552702e-04	7.29920845e-02
8.37882672e-04	7.51510832e-02
8.37213177e-04	7.46618432e-02
8.36544217e-04	7.61279877e-02
8.35875792e-04	7.57799576e-02
8.35207901e-04	7.67315885e-02
8.34540544e-04	7.55815242e-02
8.33873720e-04	7.43489861e-02
8.33207429e-04	7.32458201e-02
8.32541670e-04	7.16067297e-02
8.31876443e-04	7.15552448e-02
8.31211747e-04	7.16216908e-02
8.30547583e-04	7.25869871e-02
8.29883949e-04	7.14548776e-02
8.29220846e-04	7.29902802e-02
8.28558273e-04	7.43293740e-02
8.27896228e-04	7.50374227e-02
8.27234713e-04	7.42348807e-02
8.26573727e-04	7.38086131e-02
8.25913268e-04	7.47771758e-02
8.25253338e-04	7.46493697e-02
8.24593934e-04	7.63686319e-02
8.23935058e-04	7.64250724e-02
8.23276708e-04	7.48857249e-02
8.22618884e-04	7.41672906e-02
8.21961586e-04	7.52714301e-02
8.21304813e-04	7.82697667e-02
8.20648564e-04	7.93844868e-02
8.19992840e-04	7.79972112e-02
8.19337640e-04	7.51239166e-02
8.18682964e-04	7.75587200e-02
8.18028810e-04	7.98950882e-02
8.17375180e-04	8.02346549e-02
8.16722071e-04	7.74120213e-02
8.16069485e-04	7.87186588e-02
8.15417419e-04	8.03914400e-02
8.14765875e-04	8.10091149e-02
8.14114852e-04	7.76269890e-02
8.13464348e-04	7.61169756e-02
8.12814365e-04	7.60846261e-02
8.12164901e-04	7.37270231e-02
8.11515955e-04	7.49349001e-02
8.10867529e-04	7.48446027e-02
8.10219620e-04	7.29373773e-02
8.09572229e-04	7.07176515e-02
8.08925355e-04	7.23559456e-02
8.08278999e-04	7.37331613e-02
8.07633158e-04	7.58881592e-02
8.06987834e-04	7.66297107e-02
8.06343025e-04	7.41902158e-02
8.05698732e-04	7.49602685e-02
8.05054953e-04	7.93036637e-02
8.04411689e-04	8.19624802e-02
8.03768939e-04	7.82778373e-02
8.03126702e-04	7.44855386e-02
8.02484979e-04	7.04927042e-02
8.01843768e-04	6.85467725e-02
8.01203070e-04	7.02334497e-02
8.00562883e-04	7.10130805e-02
7.99923208e-04	7.15359191e-02
7.99284045e-04	7.29237274e-02
7.98645392e-04	7.34598709e-02
7.98007249e-04	7.32836356e-02
7.97369616e-04	7.30214882e-02
7.96732493e-04	7.25512512e-02
7.96095878e-04	7.38009949e-02
7.95459773e-04	7.43170469e-02
7.94824175e-04	7.48666634e-02
7.94189086e-04	7.49497803e-02
7.93554504e-04	7.41355413e-02
7.92920429e-04	7.34741546e-02
7.92286861e-04	7.29803211e-02
7.91653798e-04	7.23027965e-02
7.91021242e-04	7.09761941e-02
7.90389191e-04	7.30283651e-02
7.89757646e-04	7.34397627e-02
7.89126604e-04	7.32964142e-02
7.88496067e-04	7.18578640e-02
7.87866034e-04	7.51902363e-02
7.87236505e-04	7.53952174e-02
7.86607478e-04	7.44855075e-02
7.85978954e-04	7.47909184e-02
7.85350932e-04	7.49194237e-02
7.84723412e-04	7.47854040e-02
7.84096393e-04	7.36354494e-02
7.83469876e-04	7.55342080e-02
7.82843859e-04	7.37568167e-02
7.82218342e-04	7.32543972e-02
7.81593325e-04	7.16877602e-02
7.80968807e-04	7.51864373e-02
7.80344788e-04	7.88025709e-02
7.79721268e-04	8.10518225e-02
7.79098247e-04	7.57792865e-02
7.78475723e-04	7.28137951e-02
7.77853696e-04	7.32514671e-02
7.77232167e-04	7.48796734e-02
7.76611134e-04	7.93323820e-02
7.75990597e-04	7.75661551e-02
7.75370556e-04	7.41889231e-02
7.74751011e-04	7.30683819e-02
7.74131960e-04	7.49309290e-02
7.73513405e-04	7.86988383e-02
7.72895343e-04	7.82900564e-02
7.72277775e-04	7.67476952e-02
7.71660701e-04	7.52306840e-02
7.71044120e-04	7.33530215e-02
7.70428032e-04	7.24801742e-02
7.69812435e-04	7.41681495e-02
7.69197331e-04	7.55513042e-02
7.68582718e-04	7.23313333e-02
7.67968596e-04	7.18633739e-02
7.67354965e-04	7.04894571e-02
7.66741825e-04	7.33392742e-02
7.66129174e-04	7.56043245e-02
7.65517013e-04	7.56864425e-02
7.64905340e-04	7.51096570e-02
7.64294157e-04	7.54833711e-02
7.63683462e-04	7.72075546e-02
7.63073255e-04	7.83574821e-02
7.62463535e-04	7.77090120e-02
7.61854303e-04	7.53660250e-02
7.61245558e-04	7.19451808e-02
7.60637298e-04	6.91836197e-02
7.60029525e-04	6.84278876e-02
7.59422238e-04	6.92812908e-02
7.58815436e-04	7.16886724e-02
7.58209118e-04	7.23563137e-02
7.57603285e-04	7.13411597e-02
7.56997937e-04	6.97650148e-02
7.56393071e-04	7.16513440e-02
7.55788690e-04	7.24401692e-02
7.55184791e-04	7.27659738e-02
7.54581374e-04	7.25651212e-02
7.53978440e-04	7.13650759e-02
7.53375988e-04	7.21354493e-02
7.52774017e-04	7.57032034e-02
7.52172526e-04	7.83813493e-02
7.51571517e-04	7.93442912e-02
7.50970988e-04	7.74204049e-02
7.50370938e-04	7.37187996e-02
7.49771368e-04	6.99726414e-02
7.49172277e-04	6.80338089e-02
7.48573665e-04	6.71291285e-02
7.47975531e-04	6.73509707e-02
7.47377875e-04	6.78599640e-02
7.46780697e-04	6.59164902e-02
7.46183996e-04	6.74284792e-02
7.45587771e-04	6.99136367e-02
7.44992023e-04	7.39915833e-02
7.44396751e-04	7.59855740e-02
7.43801955e-04	7.52589322e-02
7.43207634e-04	7.37180906e-02
7.42613788e-04	7.21059853e-02
7.42020416e-04	7.27388549e-02
7.41427518e-04	7.84355781e-02
7.40835094e-04	8.20193693e-02
7.40243144e-04	8.35473954e-02
7.39651666e-04	8.40174768e-02
7.39060661e-04	8.01661399e-02
7.38470129e-04	7.80410288e-02
7.37880068e-04	7.78158577e-02
7.37290478e-04	7.86308725e-02
7.36701360e-04	7.95229444e-02
7.36112713e-04	7.80084674e-02
7.35524535e-04	7.37669598e-02
7.34936828e-04	7.32767934e-02
7.34349591e-04	7.38255143e-02
7.33762822e-04	7.64198475e-02
7.33176523e-04	7.54217849e-02
7.32590692e-04	7.31272893e-02
7.32005329e-04	7.14921374e-02
7.31420433e-04	7.04009639e-02
7.30836006e-04	7.08936984e-02
7.30252045e-04	7.40802884e-02
7.29668550e-04	7.69252440e-02
7.29085522e-04	7.54127998e-02
7.28502960e-04	7.36414393e-02
7.27920863e-04	7.05276483e-02
7.27339232e-04	6.89783222e-02
7.26758065e-04	7.06227592e-02
7.26177362e-04	7.34241808e-02
7.25597124e-04	7.62298304e-02
7.25017349e-04	7.50478994e-02
7.24438037e-04	7.18715510e-02
7.23859188e-04	6.99460574e-02
7.23280802e-04	7.46550648e-02
7.22702878e-04	8.11402323e-02
7.22125416e-04	8.40761446e-02
7.21548415e-04	7.99812360e-02
7.20971875e-04	7.56980962e-02
7.20395796e-04	7.48683735e-02
7.19820177e-04	7.34874503e-02
7.19245018e-04	7.51458507e-02
7.18670319e-04	7.71274912e-02
7.18096078e-04	7.51405782e-02
7.17522297e-04	7.18587518e-02
7.16948974e-04	7.29579316e-02
7.16376109e-04	7.09900017e-02
7.15803702e-04	7.07864650e-02
7.15231753e-04	7.23630383e-02
7.14660260e-04	7.31101162e-02
7.14089224e-04	7.59355062e-02
7.13518644e-04	7.64945123e-02
7.12948521e-04	7.42358319e-02
7.12378852e-04	7.10841292e-02
7.11809639e-04	7.19367442e-02
7.11240881e-04	7.44801907e-02
7.10672577e-04	7.35728633e-02
7.10104727e-04	7.22006626e-02
7.09537332e-04	7.12363434e-02
7.08970389e-04	7.16418479e-02
7.08403899e-04	7.45385531e-02
7.07837862e-04	7.96933826e-02
7.07272278e-04	8.18460153e-02
7.06707145e-04	7.89020070e-02
7.06142464e-04	7.55430305e-02
7.05578234e-04	7.08262908e-02
7.05014454e-04	6.82409028e-02
7.04451126e-04	6.69714250e-02
7.03888247e-04	6.66116417e-02
7.03325818e-04	6.59751791e-02
7.02763839e-04	6.72151968e-02
7.02202309e-04	6.98460741e-02
7.01641227e-04	7.22449914e-02
7.01080593e-04	7.03865839e-02
7.00520408e-04	7.04062410e-02
6.99960670e-04	7.06614705e-02
6.99401380e-04	7.28048223e-02
6.98842536e-04	7.75794790e-02
6.98284139e-04	8.37008368e-02
6.97726188e-04	8.93286143e-02
6.97168683e-04	8.86076900e-02
6.96611623e-04	8.39454055e-02
6.96055008e-04	8.43481162e-02
6.95498839e-04	8.68495638e-02
6.94943113e-04	8.71618080e-02
6.94387832e-04	8.71748504e-02
6.93832994e-04	8.39221708e-02
6.93278600e-04	7.74817798e-02
6.92724648e-04	7.30127580e-02
6.92171140e-04	7.18118637e-02
6.91618073e-04	7.21771258e-02
6.91065449e-04	7.54247738e-02
6.90513266e-04	7.83737592e-02
6.89961524e-04	7.69889256e-02
6.89410223e-04	7.32384067e-02
6.88859362e-04	7.10246537e-02
6.88308942e-04	7.10328873e-02
6.87758962e-04	7.37301999e-02
6.87209421e-04	7.77074183e-02
6.86660319e-04	7.57438334e-02
6.86111656e-04	7.39166344e-02
6.85563431e-04	7.30099670e-02
6.85015644e-04	7.33221541e-02
6.84468295e-04	7.48494574e-02
6.83921383e-04	8.03172762e-02
6.83374909e-04	8.63339893e-02
6.82828871e-04	8.31405833e-02
6.82283269e-04	7.76674699e-02
6.81738103e-04	7.62205125e-02
6.81193373e-04	7.67167206e-02
6.80649078e-04	7.87033886e-02
6.80105218e-04	7.75134487e-02
6.79561793e-04	7.55773418e-02
6.79018802e-04	7.54958886e-02
6.78476244e-04	7.42885259e-02
6.77934120e-04	7.12111784e-02
6.77392430e-04	6.86268102e-02
6.76851172e-04	6.83447634e-02
6.76310346e-04	6.87979985e-02
6.75769953e-04	7.03535084e-02
6.75229992e-04	7.11479010e-02
6.74690462e-04	7.08395961e-02
6.74151363e-04	6.98759297e-02
6.73612695e-04	6.87503131e-02
6.73074457e-04	6.77806732e-02
6.72536650e-04	6.87227485e-02
6.71999272e-04	7.03986121e-02
6.71462323e-04	7.31721819e-02
6.70925804e-04	7.54832387e-02
6.70389713e-04	7.21872475e-02
6.69854050e-04	6.94795583e-02
6.69318816e-04	6.69025293e-02
6.68784009e-04	6.80177119e-02
6.68249630e-04	6.69242903e-02
6.67715677e-04	6.87713680e-02
6.67182151e-04	7.11200012e-02
6.66649052e-04	7.41829159e-02
6.66116378e-04	7.78663347e-02
6.65584131e-04	7.62501706e-02
6.65052308e-04	7.43011490e-02
6.64520910e-04	7.37757442e-02
6.63989937e-04	7.57352719e-02
6.63459388e-04	8.06140736e-02
6.62929263e-04	7.84092306e-02
6.62399562e-04	7.23512216e-02
6.61870284e-04	6.89006586e-02
6.61341429e-04	6.74521634e-02
6.60812996e-04	6.99599484e-02
6.60284986e-04	7.30074428e-02
6.59757398e-04	7.26236271e-02
6.59230231e-04	7.52256593e-02
6.58703485e-04	7.67663584e-02
6.58177160e-04	7.50348911e-02
6.57651256e-04	7.29792792e-02
6.57125772e-04	7.05062220e-02
6.56600708e-04	6.80091508e-02
6.56076063e-04	6.79779224e-02
6.55551838e-04	6.72279359e-02
6.55028031e-04	6.85537850e-02
6.54504643e-04	6.92155935e-02
6.53981674e-04	6.69559312e-02
6.53459122e-04	6.71895690e-02
6.52936987e-04	6.61157758e-02
6.52415270e-04	6.73476728e-02
6.51893970e-04	7.00029802e-02
6.51373086e-04	7.38975648e-02
6.50852619e-04	8.18108192e-02
6.50332567e-04	8.87527126e-02
6.49812931e-04	8.80019191e-02
6.49293710e-04	8.56995121e-02
6.48774904e-04	8.01145145e-02
6.48256512e-04	7.45842573e-02
6.47738535e-04	7.41372802e-02
6.47220971e-04	7.58747901e-02
6.46703821e-04	8.12089634e-02
6.46187085e-04	8.27087456e-02
6.45670761e-04	7.96531414e-02
6.45154850e-04	7.75458047e-02
6.44639351e-04	7.67815293e-02
6.44124264e-04	7.56998347e-02
6.43609588e-04	7.38525413e-02
6.43095324e-04	7.01936948e-02
6.42581471e-04	6.75358002e-02
6.42068028e-04	6.86561612e-02
6.41554995e-04	6.99360344e-02
6.41042373e-04	7.23263741e-02
6.40530160e-04	7.28582457e-02
6.40018356e-04	6.97256388e-02
6.39506961e-04	6.69233759e-02
6.38995975e-04	6.57925673e-02
6.38485397e-04	6.51835255e-02
6.37975227e-04	6.60955513e-02
6.37465465e-04	6.76753351e-02
6.36956110e-04	6.97296017e-02
6.36447162e-04	7.43387428e-02
6.35938621e-04	7.66297484e-02
6.35430486e-04	7.33092036e-02
6.34922757e-04	7.19958598e-02
6.34415434e-04	7.49869383e-02
6.33908516e-04	8.06621392e-02
6.33402003e-04	8.55843347e-02
6.32895895e-04	8.52083754e-02
6.32390191e-04	8.17322946e-02
6.31884892e-04	7.94920985e-02
6.31379996e-04	7.83282956e-02
6.30875503e-04	7.50821985e-02
6.30371414e-04	7.06412883e-02
6.29867727e-04	6.84273698e-02
6.29364443e-04	6.76219187e-02
6.28861561e-04	6.97021265e-02
6.28359081e-04	7.23695930e-02
1.41744224e+01	8.62785990e-02
1.41630991e+01	7.83052651e-02
1.41517848e+01	7.87005798e-02
1.41404795e+01	7.91977350e-02
1.41291833e+01	7.84212572e-02
1.41178961e+01	8.21747179e-02
1.41066179e+01	8.95272254e-02
1.40953487e+01	9.43940145e-02
1.40840885e+01	8.87772018e-02
1.40728373e+01	8.58948498e-02
1.40615951e+01	8.09634280e-02
1.40503618e+01	7.77084646e-02
1.40391375e+01	8.08965614e-02
1.40279222e+01	8.11552699e-02
1.40167159e+01	8.43825180e-02
1.40055184e+01	8.71888619e-02
1.39943300e+01	8.83052599e-02
1.39831504e+01	8.36600661e-02
1.39719798e+01	7.96641647e-02
1.39608181e+01	7.61889385e-02
1.39496653e+01	7.43746628e-02
1.39385214e+01	7.61214229e-02
1.39273865e+01	8.03733665e-02
1.39162604e+01	8.76390225e-02
1.39051432e+01	8.82649674e-02
1.38940348e+01	9.19887170e-02
1.38829354e+01	1.01006328e-01
1.38718448e+01	1.03690964e-01
1.38607630e+01	9.49541855e-02
1.38496901e+01	8.21084676e-02
1.38386261e+01	7.75212661e-02
1.38275708e+01	7.94605241e-02
1.38165244e+01	8.58733641e-02
1.38054868e+01	8.89099282e-02
1.37944581e+01	8.44305572e-02
1.37834381e+01	8.52631113e-02
1.37724270e+01	9.01125139e-02
1.37614246e+01	9.20928816e-02
1.37504310e+01	9.29848040e-02
1.37394462e+01	8.71988761e-02
1.37284702e+01	8.04228614e-02
1.37175029e+01	8.05045103e-02
1.37065444e+01	8.12441827e-02
1.36955946e+01	8.16644573e-02
1.36846536e+01	8.55914241e-02
1.36737213e+01	8.28492925e-02
1.36627977e+01	8.41280762e-02
1.36518829e+01	8.10729908e-02
1.36409768e+01	8.02653471e-02
1.36300794e+01	8.31343123e-02
1.36191907e+01	7.99615542e-02
1.36083106e+01	7.99558022e-02
1.35974393e+01	7.80182554e-02
1.35865766e+01	8.44612200e-02
1.35757227e+01	9.25731358e-02
1.35648774e+01	9.08476443e-02
1.35540407e+01	7.93957503e-02
1.35432127e+01	7.56168182e-02
1.35323934e+01	7.64307889e-02
1.35215826e+01	9.08221588e-02
1.35107806e+01	1.15564610e-01
1.34999871e+01	1.37841431e-01
1.34892023e+01	1.34973842e-01
1.34784260e+01	1.15558798e-01
1.34676584e+01	1.06871720e-01
1.34568994e+01	1.04620826e-01
1.34461489e+01	9.74273028e-02
1.34354071e+01	9.33285276e-02
1.34246738e+01	8.79014109e-02
1.34139491e+01	9.03366886e-02
1.34032330e+01	9.37501065e-02
1.33925254e+01	9.39226220e-02
1.33818263e+01	8.41652948e-02
1.33711358e+01	8.20287385e-02
1.33604539e+01	8.08512404e-02
1.33497805e+01	7.35077737e-02
1.33391155e+01	7.21713415e-02
1.33284592e+01	7.31255739e-02
1.33178113e+01	7.26552802e-02
1.33071719e+01	7.36756226e-02
1.32965410e+01	7.65532075e-02
1.32859186e+01	8.45581088e-02
1.32753047e+01	9.60492640e-02
1.32646993e+01	9.81641211e-02
1.32541023e+01	8.71101696e-02
1.32435138e+01	7.67536012e-02
1.32329337e+01	7.20478414e-02
1.32223621e+01	7.29902619e-02
1.32117990e+01	7.74813579e-02
1.32012442e+01	8.46793417e-02
1.31906979e+01	9.49656100e-02
1.31801600e+01	9.58153184e-02
1.31696306e+01	8.83034403e-02
1.31591095e+01	8.74267326e-02
1.31485969e+01	9.33961213e-02
1.31380926e+01	9.24569713e-02
1.31275967e+01	9.43216957e-02
1.31171092e+01	9.08740937e-02
1.31066301e+01	9.80051787e-02
1.30961593e+01	1.18155508e-01
1.30856969e+01	1.23585555e-01
1.30752429e+01	1.16154129e-01
1.30647972e+01	9.88655411e-02
1.30543599e+01	8.31223532e-02
1.30439308e+01	7.67768227e-02
1.30335102e+01	7.95598468e-02
1.30230978e+01	8.30584107e-02
1.30126937e+01	8.76123031e-02
1.30022980e+01	9.10760621e-02
1.29919105e+01	8.90875707e-02
1.29815314e+01	8.94499319e-02
1.29711605e+01	8.89835482e-02
1.29607979e+01	9.03827935e-02
1.29504436e+01	9.92535110e-02
1.29400976e+01	9.48352345e-02
1.29297598e+01	8.58558963e-02
1.29194303e+01	7.96682151e-02
1.29091090e+01	7.82393723e-02
1.28987960e+01	7.99639944e-02
1.28884912e+01	8.24930058e-02
1.28781946e+01	8.69895331e-02
1.28679063e+01	9.89163030e-02
1.28576261e+01	1.07888053e-01
1.28473542e+01	1.00208486e-01
1.28370905e+01	8.68698473e-02
1.28268350e+01	8.05717857e-02
1.28165876e+01	7.55573374e-02
1.28063485e+01	7.54416855e-02
1.27961175e+01	7.36148134e-02
1.27858947e+01	7.40110406e-02
1.27756800e+01	7.49727377e-02
1.27654735e+01	7.94565150e-02
1.27552752e+01	8.51965799e-02
1.27450850e+01	8.68863708e-02
1.27349030e+01	8.48384422e-02
1.27247290e+01	9.29191813e-02
1.27145632e+01	9.47738473e-02
1.27044055e+01	8.65405500e-02
1.26942560e+01	8.02686729e-02
1.26841145e+01	6.97730127e-02
1.26739811e+01	6.64705351e-02
1.26638558e+01	6.59436543e-02
1.26537386e+01	7.20612235e-02
1.26436295e+01	7.59096051e-02
1.26335285e+01	7.53909227e-02
1.26234355e+01	7.55886188e-02
1.26133506e+01	8.19459807e-02
1.26032737e+01	7.83593393e-02
1.25932049e+01	7.01317436e-02
1.25831441e+01	6.88258839e-02
1.25730914e+01	6.93040597e-02
1.25630467e+01	7.63913506e-02
1.25530100e+01	8.21799674e-02
1.25429813e+01	8.51066265e-02
1.25329606e+01	8.58507412e-02
1.25229479e+01	8.12111693e-02
1.25129433e+01	7.20222949e-02
1.25029466e+01	6.75761707e-02
1.24929579e+01	6.49383725e-02
1.24829772e+01	6.42657149e-02
1.24730044e+01	6.67663316e-02
1.24630396e+01	6.85157226e-02
1.24530828e+01	7.18979917e-02
1.24431339e+01	7.33993390e-02
1.24331929e+01	7.24940434e-02
1.24232599e+01	7.00876892e-02
1.24133349e+01	7.13056317e-02
1.24034177e+01	7.29381348e-02
1.23935085e+01	7.64979823e-02
1.23836072e+01	7.86562780e-02
1.23737138e+01	8.11015029e-02
1.23638283e+01	7.78910871e-02
1.23539507e+01	7.68951282e-02
1.23440810e+01	7.91652064e-02
1.23342191e+01	8.40646637e-02
1.23243651e+01	8.00634802e-02
1.23145190e+01	7.71030876e-02
1.23046808e+01	7.64342364e-02
1.22948504e+01	7.64033077e-02
1.22850279e+01	8.03474315e-02
1.22752132e+01	9.47278578e-02
1.22654064e+01	1.01359055e-01
1.22556074e+01	9.53529140e-02
1.22458162e+01	9.16192814e-02
1.22360328e+01	8.36037923e-02
1.22262572e+01	7.96548718e-02
1.22164895e+01	7.71956774e-02
1.22067295e+01	7.98870113e-02
1.21969774e+01	9.50605910e-02
1.21872330e+01	1.09347296e-01
1.21774964e+01	1.01052916e-01
1.21677676e+01	9.40414858e-02
1.21580466e+01	9.97366384e-02
1.21483333e+01	1.01393370e-01
1.21386277e+01	1.02444935e-01
1.21289300e+01	1.02321312e-01
1.21192399e+01	1.01390719e-01
1.21095577e+01	9.95575202e-02
1.20998831e+01	9.14493044e-02
1.20902163e+01	8.91606812e-02
1.20805571e+01	8.84618185e-02
1.20709057e+01	8.41098211e-02
1.20612620e+01	8.69923560e-02
1.20516261e+01	9.19053989e-02
1.20419978e+01	9.33042899e-02
1.20323771e+01	9.06003194e-02
1.20227642e+01	9.01299274e-02
1.20131590e+01	8.35926567e-02
1.20035614e+01	7.28375247e-02
1.19939715e+01	7.03708430e-02
1.19843892e+01	7.22622575e-02
1.19748146e+01	7.96088128e-02
1.19652477e+01	8.50435543e-02
1.19556883e+01	9.09348281e-02
1.19461367e+01	1.03521887e-01
1.19365926e+01	1.11181360e-01
1.19270562e+01	1.11163279e-01
1.19175274e+01	9.64617006e-02
1.19080061e+01	8.32201068e-02
1.18984925e+01	8.26857922e-02
1.18889865e+01	8.03682196e-02
1.18794881e+01	7.70151314e-02
1.18699973e+01	7.67521230e-02
1.18605140e+01	8.38456020e-02
1.18510384e+01	8.49854046e-02
1.18415702e+01	8.12075294e-02
1.18321097e+01	8.33170252e-02
1.18226567e+01	9.75614995e-02
1.18132113e+01	1.24438777e-01
1.18037734e+01	1.15983077e-01
1.17943430e+01	9.54772923e-02
1.17849202e+01	8.96602179e-02
1.17755048e+01	8.99245931e-02
1.17660971e+01	8.79700096e-02
1.17566968e+01	8.73450059e-02
1.17473040e+01	9.25567110e-02
1.17379187e+01	1.02144520e-01
1.17285410e+01	1.16159428e-01
1.17191707e+01	1.16375684e-01
1.17098079e+01	1.03707072e-01
1.17004525e+01	1.05853103e-01
1.16911047e+01	1.11541701e-01
1.16817643e+01	1.09084174e-01
1.16724314e+01	9.57275037e-02
1.16631059e+01	8.70857905e-02
1.16537879e+01	8.39226717e-02
1.16444773e+01	8.21374050e-02
1.16351741e+01	8.41298877e-02
1.16258784e+01	7.67249141e-02
1.16165901e+01	7.20673906e-02
1.16073092e+01	7.25789322e-02
1.15980358e+01	7.78554339e-02
1.15887697e+01	9.07669715e-02
1.15795110e+01	9.17892589e-02
1.15702598e+01	7.92249936e-02
1.15610159e+01	6.96915072e-02
1.15517794e+01	6.68648639e-02
1.15425503e+01	6.64122891e-02
1.15333285e+01	6.57056673e-02
1.15241141e+01	6.92257775e-02
1.15149071e+01	7.30384667e-02
1.15057074e+01	8.04556409e-02
1.14965151e+01	8.79225385e-02
1.14873301e+01	8.95996789e-02
1.14781525e+01	8.66305869e-02
1.14689821e+01	8.36807323e-02
1.14598191e+01	7.84085484e-02
1.14506634e+01	8.05145017e-02
1.14415151e+01	8.54620449e-02
1.14323740e+01	8.55785429e-02
1.14232403e+01	8.01615698e-02
1.14141138e+01	8.27670274e-02
1.14049946e+01	8.42278331e-02
1.13958827e+01	7.63879913e-02
1.13867781e+01	6.93736745e-02
1.13776807e+01	6.43732606e-02
1.13685907e+01	6.66500350e-02
1.13595078e+01	6.81838307e-02
1.13504323e+01	7.46548527e-02
1.13413639e+01	8.12245574e-02
1.13323029e+01	9.74841150e-02
1.13232490e+01	1.00729860e-01
1.13142024e+01	8.57207647e-02
1.13051630e+01	8.05986920e-02
1.12961308e+01	7.73672512e-02
1.12871059e+01	7.18674749e-02
1.12780881e+01	6.75581595e-02
1.12690776e+01	7.19099525e-02
1.12600742e+01	8.08984013e-02
1.12510781e+01	8.33907555e-02
1.12420891e+01	8.95031443e-02
1.12331073e+01	9.75940748e-02
1.12241327e+01	1.02496954e-01
1.12151652e+01	1.10609789e-01
1.12062049e+01	1.14655821e-01
1.11972518e+01	1.00562300e-01
1.11883058e+01	9.44456480e-02
1.11793670e+01	8.39408838e-02
1.11704353e+01	7.60763227e-02
1.11615107e+01	7.36263171e-02
1.11525933e+01	7.36875102e-02
1.11436829e+01	7.28186694e-02
1.11347797e+01	8.50569307e-02
1.11258836e+01	1.03313242e-01
1.11169946e+01	9.82751643e-02
1.11081127e+01	8.19747755e-02
1.10992380e+01	7.27376305e-02
1.10903702e+01	6.84190991e-02
1.10815096e+01	6.72159520e-02
1.10726561e+01	6.83581288e-02
1.10638096e+01	7.18437804e-02
1.10549702e+01	8.27342224e-02
1.10461378e+01	9.30674907e-02
1.10373125e+01	9.34182064e-02
1.10284943e+01	9.34017134e-02
1.10196831e+01	9.36223641e-02
1.10108789e+01	9.84843401e-02
1.10020817e+01	9.93396702e-02
1.09932916e+01	1.00346289e-01
1.09845085e+01	1.03335953e-01
1.09757324e+01	1.00727856e-01
1.09669634e+01	9.85174535e-02
1.09582013e+01	9.36443244e-02
1.09494462e+01	8.42708205e-02
1.09406982e+01	7.94206958e-02
1.09319571e+01	7.85180991e-02
1.09232230e+01	7.62198912e-02
1.09144958e+01	7.98500967e-02
1.09057757e+01	8.97935345e-02
1.08970625e+01	9.64719398e-02
1.08883562e+01	9.29093863e-02
1.08796569e+01	9.08101906e-02
1.08709646e+01	8.76585473e-02
1.08622792e+01	8.18393998e-02
1.08536007e+01	8.25034465e-02
1.08449292e+01	8.23351169e-02
1.08362646e+01	8.39837349e-02
1.08276069e+01	8.48409883e-02
1.08189561e+01	8.30537515e-02
1.08103123e+01	7.92980628e-02
1.08016753e+01	7.52221701e-02
1.07930453e+01	6.88287177e-02
1.07844221e+01	6.63865695e-02
1.07758058e+01	6.66709932e-02
1.07671964e+01	7.20005011e-02
1.07585939e+01	8.99289297e-02
1.07499982e+01	1.08274932e-01
1.07414095e+01	1.23527319e-01
1.07328275e+01	1.28041906e-01
1.07242525e+01	1.09921090e-01
1.07156842e+01	8.73160872e-02
1.07071229e+01	7.57685202e-02
1.06985683e+01	7.96097478e-02
1.06900206e+01	9.31448252e-02
1.06814797e+01	9.65728609e-02
1.06729457e+01	9.76592009e-02
1.06644184e+01	1.14964799e-01
1.06558980e+01	1.23543514e-01
1.06473843e+01	1.15178676e-01
1.06388775e+01	9.78438207e-02
1.06303775e+01	9.37729530e-02
1.06218842e+01	9.82384473e-02
1.06133978e+01	1.15965000e-01
1.06049181e+01	1.21555617e-01
1.05964452e+01	1.08054067e-01
1.05879790e+01	9.47724347e-02
1.05795196e+01	9.52649192e-02
1.05710670e+01	9.53660477e-02
1.05626211e+01	9.73271254e-02
1.05541820e+01	8.97622859e-02
1.05457496e+01	8.01102452e-02
1.05373239e+01	7.96703876e-02
1.05289050e+01	8.16542898e-02
1.05204928e+01	7.78747225e-02
1.05120873e+01	7.10711209e-02
1.05036885e+01	6.84563510e-02
1.04952965e+01	6.97677709e-02
1.04869111e+01	8.24785724e-02
1.04785324e+01	9.81156945e-02
1.04701605e+01	1.11530733e-01
1.04617952e+01	1.11215639e-01
1.04534366e+01	1.14790793e-01
1.04450847e+01	1.20302934e-01
1.04367394e+01	1.29046204e-01
1.04284008e+01	1.27053491e-01
1.04200689e+01	1.02800226e-01
1.04117436e+01	8.09134060e-02
1.04034250e+01	7.07152252e-02
1.03951130e+01	6.70539668e-02
1.03868076e+01	6.40844677e-02
1.03785089e+01	6.43106744e-02
1.03702168e+01	6.65621770e-02
1.03619314e+01	7.52280094e-02
1.03536525e+01	8.88791115e-02
1.03453803e+01	8.68226190e-02
1.03371147e+01	7.41114758e-02
1.03288557e+01	6.66980931e-02
1.03206032e+01	6.76701267e-02
1.03123574e+01	7.08980621e-02
1.03041181e+01	8.16412695e-02
1.02958855e+01	1.01565735e-01
1.02876594e+01	1.06894215e-01
1.02794399e+01	9.83633665e-02
1.02712269e+01	8.85964175e-02
1.02630205e+01	8.31806102e-02
1.02548207e+01	8.24723993e-02
1.02466274e+01	8.10236643e-02
1.02384406e+01	8.00552815e-02
1.02302604e+01	9.75788196e-02
1.02220867e+01	1.20934107e-01
1.02139196e+01	1.21409790e-01
1.02057589e+01	1.19281324e-01
1.01976048e+01	1.15956307e-01
1.01894572e+01	9.72575549e-02
1.01813161e+01	8.16044292e-02
1.01731816e+01	7.54181671e-02
1.01650535e+01	7.25943511e-02
1.01569319e+01	7.47747756e-02
1.01488168e+01	7.92359741e-02
1.01407081e+01	9.19672533e-02
1.01326060e+01	1.05445285e-01
1.01245103e+01	9.88055483e-02
1.01164211e+01	8.72063929e-02
1.01083383e+01	8.31261277e-02
1.01002620e+01	7.77137410e-02
1.00921922e+01	7.26335103e-02
1.00841288e+01	6.94872008e-02
1.00760718e+01	6.91156772e-02
1.00680213e+01	6.96076935e-02
1.00599772e+01	6.68926684e-02
1.00519395e+01	6.76157765e-02
1.00439083e+01	7.05558336e-02
1.00358834e+01	7.63526600e-02
1.00278650e+01	7.70583967e-02
1.00198530e+01	6.85436916e-02
1.00118474e+01	6.51516291e-02
1.00038481e+01	6.45310037e-02
9.99585530e+00	6.64333185e-02
9.98786884e+00	7.24484021e-02
9.97988876e+00	8.44560258e-02
9.97191506e+00	9.49249137e-02
9.96394772e+00	9.11602433e-02
9.95598675e+00	8.42266467e-02
9.94803214e+00	8.11327771e-02
9.94008388e+00	7.43335681e-02
9.93214197e+00	7.49284054e-02
9.92420640e+00	8.39374248e-02
9.91627717e+00	1.02842684e-01
9.90835428e+00	1.12615537e-01
9.90043771e+00	9.66441128e-02
9.89252747e+00	8.18883890e-02
9.88462354e+00	7.68464145e-02
9.87672593e+00	7.57830865e-02
9.86883462e+00	8.04114508e-02
9.86094962e+00	8.83563373e-02
9.85307092e+00	8.28492709e-02
9.84519851e+00	8.29148724e-02
9.83733238e+00	8.68763571e-02
9.82947254e+00	9.79302038e-02
9.82161898e+00	9.59374253e-02
9.81377169e+00	8.08145580e-02
9.80593067e+00	6.87254324e-02
9.79809591e+00	6.43865255e-02
9.79026741e+00	6.25936750e-02
9.78244516e+00	6.35381657e-02
9.77462916e+00	6.61590820e-02
9.76681940e+00	6.50465655e-02
9.75901588e+00	6.98149038e-02
9.75121860e+00	7.86246063e-02
9.74342754e+00	9.63669454e-02
9.73564270e+00	9.90549918e-02
9.72786409e+00	8.12042747e-02
9.72009168e+00	6.82625264e-02
9.71232549e+00	6.46931878e-02
9.70456549e+00	6.26437506e-02
9.69681170e+00	6.18584015e-02
9.68906410e+00	5.93281206e-02
9.68132268e+00	6.06540302e-02
9.67358745e+00	5.96376669e-02
9.66585840e+00	6.17893574e-02
9.65813552e+00	6.62723243e-02
9.65041881e+00	7.69298624e-02
9.64270827e+00	7.98777521e-02
9.63500388e+00	7.59831284e-02
9.62730565e+00	6.88847490e-02
9.61961356e+00	6.61088304e-02
9.61192762e+00	6.84909954e-02
9.60424782e+00	8.03649318e-02
9.59657415e+00	1.11732997e-01
9.58890662e+00	1.35263069e-01
9.58124520e+00	1.18129496e-01
9.57358991e+00	9.32161978e-02
9.56594073e+00	8.49979036e-02
9.55829766e+00	9.07269154e-02
9.55066069e+00	8.48516837e-02
9.54302983e+00	7.73389729e-02
9.53540506e+00	7.43352618e-02
9.52778638e+00	7.53242806e-02
9.52017379e+00	7.51385417e-02
9.51256727e+00	7.66171531e-02
9.50496684e+00	8.33446192e-02
9.49737247e+00	8.00291287e-02
9.48978417e+00	7.52368608e-02
9.48220193e+00	7.57639946e-02
9.47462574e+00	7.21111323e-02
9.46705561e+00	7.43550786e-02
9.45949153e+00	7.85155116e-02
9.45193348e+00	9.30024382e-02
9.44438148e+00	9.85383378e-02
9.43683550e+00	8.74986544e-02
9.42929556e+00	7.47312016e-02
9.42176163e+00	7.59274384e-02
9.41423373e+00	8.29284206e-02
9.40671183e+00	9.41142568e-02
9.39919595e+00	1.06592861e-01
9.39168606e+00	1.09214610e-01
9.38418218e+00	1.07770561e-01
9.37668429e+00	1.20181655e-01
9.36919239e+00	1.32794914e-01
9.36170647e+00	1.43395156e-01
9.35422654e+00	1.25710185e-01
9.34675257e+00	1.04671034e-01
9.33928458e+00	8.83688286e-02
9.33182255e+00	8.40707635e-02
9.32436649e+00	8.79166144e-02
9.31691638e+00	9.77697611e-02
9.30947221e+00	1.11919994e-01
9.30203400e+00	1.21943848e-01
9.29460173e+00	1.18057216e-01
9.28717539e+00	1.13668694e-01
9.27975499e+00	1.07342268e-01
9.27234051e+00	9.18878042e-02
9.26493195e+00	8.32121443e-02
9.25752932e+00	7.89499473e-02
9.25013259e+00	8.32785544e-02
9.24274178e+00	9.28703782e-02
9.23535686e+00	1.06033624e-01
9.22797785e+00	9.76043765e-02
9.22060473e+00	8.97368104e-02
9.21323750e+00	8.97842858e-02
9.20587615e+00	8.78691049e-02
9.19852069e+00	7.65524299e-02
9.19117110e+00	6.94856739e-02
9.18382738e+00	6.69113139e-02
9.17648952e+00	6.74484072e-02
9.16915753e+00	6.68886868e-02
9.16183139e+00	7.14770530e-02
9.15451111e+00	7.70045592e-02
9.14719667e+00	8.09667386e-02
9.13988808e+00	7.74223478e-02
9.13258532e+00	7.06484801e-02
9.12528840e+00	6.67357897e-02
9.11799730e+00	6.41997269e-02
9.11071203e+00	6.35914740e-02
9.10343258e+00	6.41050459e-02
9.09615895e+00	6.29220440e-02
9.08889112e+00	6.21782718e-02
9.08162910e+00	6.40812039e-02
9.07437288e+00	6.52731583e-02
9.06712245e+00	6.80908976e-02
9.05987782e+00	7.39263786e-02
9.05263897e+00	9.33713515e-02
9.04540591e+00	1.11649878e-01
9.03817862e+00	1.04540263e-01
9.03095711e+00	9.74098517e-02
9.02374136e+00	9.36850917e-02
9.01653138e+00	9.16360821e-02
9.00932716e+00	9.68645374e-02
9.00212869e+00	1.14599173e-01
8.99493597e+00	1.43506874e-01
8.98774900e+00	1.66611075e-01
8.98056777e+00	1.61169051e-01
8.97339227e+00	1.43299375e-01
8.96622251e+00	1.14705515e-01
8.95905847e+00	9.35900743e-02
8.95190016e+00	8.03541856e-02
8.94474756e+00	7.35310912e-02
8.93760068e+00	6.93836857e-02
8.93045951e+00	7.01004435e-02
8.92332404e+00	7.21134888e-02
8.91619427e+00	8.15925520e-02
8.90907019e+00	8.72867551e-02
8.90195181e+00	9.35658550e-02
8.89483911e+00	9.91331710e-02
8.88773209e+00	1.08946813e-01
8.88063075e+00	1.04253138e-01
8.87353508e+00	8.87890067e-02
8.86644508e+00	8.26069015e-02
8.85936075e+00	8.26233722e-02
8.85228207e+00	8.75450959e-02
8.84520905e+00	9.77060412e-02
8.83814168e+00	1.10853819e-01
8.83107995e+00	1.05634263e-01
8.82402386e+00	9.40939194e-02
8.81697341e+00	9.20651439e-02
8.80992859e+00	1.03919581e-01
8.80288940e+00	1.11770148e-01
8.79585583e+00	1.09210547e-01
8.78882788e+00	1.03938995e-01
8.78180555e+00	9.42484896e-02
8.77478882e+00	8.19051740e-02
8.76777770e+00	7.51207335e-02
8.76077217e+00	7.36133637e-02
8.75377225e+00	8.08686925e-02
8.74677791e+00	9.70330598e-02
8.73978917e+00	1.08728153e-01
8.73280600e+00	1.10840962e-01
8.72582842e+00	1.25122655e-01
8.71885640e+00	1.37053679e-01
8.71188996e+00	1.27377597e-01
8.70492908e+00	1.10916458e-01
8.69797376e+00	1.03842604e-01
8.69102400e+00	1.22915891e-01
8.68407979e+00	1.48481664e-01
8.67714112e+00	1.46150029e-01
8.67020800e+00	1.14474128e-01
8.66328042e+00	9.20580055e-02
8.65635837e+00	8.09049073e-02
8.64944185e+00	7.77923578e-02
8.64253085e+00	7.68059029e-02
8.63562538e+00	7.78187264e-02
8.62872542e+00	8.86264831e-02
8.62183097e+00	9.33905437e-02
8.61494203e+00	8.44457262e-02
8.60805859e+00	7.72478290e-02
8.60118066e+00	7.18916038e-02
8.59430821e+00	7.71327555e-02
8.58744126e+00	8.48845483e-02
8.58057979e+00	8.90772841e-02
8.57372380e+00	7.64303586e-02
8.56687329e+00	6.73469849e-02
8.56002825e+00	6.58440043e-02
8.55318868e+00	6.23156843e-02
8.54635457e+00	6.28568338e-02
8.53952592e+00	6.31281815e-02
8.53270272e+00	6.66964183e-02
8.52588498e+00	6.93063393e-02
8.51907268e+00	7.90696662e-02
8.51226582e+00	1.03894970e-01
8.50546441e+00	1.28840082e-01
8.49866842e+00	1.28085943e-01
8.49187786e+00	1.14367165e-01
8.48509273e+00	1.05029832e-01
8.47831302e+00	1.07965175e-01
8.47153872e+00	1.23606012e-01
[truncated: 2,613 more rows]
