# Supplementary material for: Intrinsic topological Weyl phase transition induced by a magnetostructural transformation in a kagome magnet
Source: Nat Commun. 2026 Apr 11;17:5063. doi: 10.1038/s41467-026-71683-7 (PMC13243550; doi:10.1038/s41467-026-71683-7)
Supplement: Supplementary file 3 — Source Data [file 41467_2026_71683_MOESM3_ESM.zip › NCOMMS-25-70324A-DataAvailability/Figure_8d.csv]

H	rho_yx	SA*rho_xx^2*M	THE
-4.99997930e+04	-6.71318100e-07	-5.92505343e-07	9.13048534e-09
-4.95981873e+04	-6.77966707e-07	-5.91830363e-07	1.10052470e-09
-4.91965817e+04	-6.76631841e-07	-5.91186521e-07	1.08517519e-09
-4.87949760e+04	-6.75296976e-07	-5.90542552e-07	1.06969949e-09
-4.83933703e+04	-6.73962110e-07	-5.89898458e-07	1.05409759e-09
-4.79917647e+04	-6.72627244e-07	-5.89254237e-07	1.03836947e-09
-4.75901590e+04	-6.71292379e-07	-5.88609890e-07	1.02251513e-09
-4.71885534e+04	-6.69957513e-07	-5.87965417e-07	1.00653455e-09
-4.67869477e+04	-6.68622647e-07	-5.87320817e-07	9.90427736e-10
-4.63853421e+04	-6.67287782e-07	-5.86676091e-07	9.74194670e-10
-4.59837364e+04	-6.65952916e-07	-5.86031239e-07	9.57835347e-10
-4.55821307e+04	-6.64618051e-07	-5.85386261e-07	9.41349755e-10
-4.51805251e+04	-6.63283185e-07	-5.81826173e-07	-1.99024605e-09
-4.47789194e+04	-6.61841344e-07	-5.80924431e-07	-2.15652031e-09
-4.43773138e+04	-6.60311874e-07	-5.80020038e-07	-2.23781613e-09
-4.39757081e+04	-6.58782404e-07	-5.79115490e-07	-2.31926725e-09
-4.35741025e+04	-6.57252934e-07	-5.78210787e-07	-2.40087368e-09
-4.31724968e+04	-6.55723464e-07	-5.77305928e-07	-2.48263543e-09
-4.27708911e+04	-6.54193994e-07	-5.76400914e-07	-2.56455250e-09
-4.23692855e+04	-6.52664524e-07	-5.75495744e-07	-2.64662490e-09
-4.19676798e+04	-6.51135054e-07	-5.74590420e-07	-2.72885265e-09
-4.15660742e+04	-6.49605584e-07	-5.73684940e-07	-2.81123575e-09
-4.11644685e+04	-6.48076114e-07	-5.72779304e-07	-2.89377422e-09
-4.07628629e+04	-6.46546644e-07	-5.71873513e-07	-2.97646807e-09
-4.03612572e+04	-6.45017174e-07	-5.70967567e-07	-3.05931729e-09
-3.99596515e+04	-6.43440866e-07	-5.72780518e-07	-3.76430776e-10
-3.95580459e+04	-6.41442241e-07	-5.71586836e-07	-2.77861250e-10
-3.91564402e+04	-6.39443616e-07	-5.70392942e-07	-1.79502626e-10
-3.87548346e+04	-6.37444991e-07	-5.69198838e-07	-8.13549204e-11
-3.83532289e+04	-6.35446366e-07	-5.68004523e-07	1.65818547e-11
-3.79516233e+04	-6.33447741e-07	-5.66809997e-07	1.14307685e-10
-3.75500176e+04	-6.31449116e-07	-5.65615260e-07	2.11822557e-10
-3.71484119e+04	-6.29450491e-07	-5.64420312e-07	3.09126458e-10
-3.67468063e+04	-6.27451866e-07	-5.63225153e-07	4.06219372e-10
-3.63452006e+04	-6.25453242e-07	-5.62029783e-07	5.03101288e-10
-3.59435950e+04	-6.23454617e-07	-5.60834202e-07	5.99772190e-10
-3.55419893e+04	-6.21455992e-07	-5.59638410e-07	6.96232065e-10
-3.51403837e+04	-6.19457367e-07	-5.61231768e-07	3.58184261e-09
-3.47387780e+04	-6.17739916e-07	-5.59911198e-07	3.27235045e-09
-3.43371723e+04	-6.16174549e-07	-5.58590397e-07	2.81054352e-09
-3.39355667e+04	-6.14609182e-07	-5.57269364e-07	2.34850415e-09
-3.35339610e+04	-6.13043815e-07	-5.55948098e-07	1.88623231e-09
-3.31323554e+04	-6.11478448e-07	-5.54626599e-07	1.42372801e-09
-3.27307497e+04	-6.09913081e-07	-5.53304869e-07	9.60991217e-10
-3.23291441e+04	-6.08347714e-07	-5.51982905e-07	4.98021920e-10
-3.19275384e+04	-6.06782347e-07	-5.50660710e-07	3.48201032e-11
-3.15259327e+04	-6.05216980e-07	-5.49338281e-07	-4.28614247e-10
-3.11243271e+04	-6.03651613e-07	-5.48015620e-07	-8.92281147e-10
-3.07227214e+04	-6.02086246e-07	-5.46692727e-07	-1.35618061e-09
-3.03211158e+04	-6.00520879e-07	-5.45369601e-07	-1.82031265e-09
-2.99195101e+04	-5.98863111e-07	-5.46646444e-07	4.07925699e-10
-2.95179045e+04	-5.96834650e-07	-5.45213755e-07	2.97324253e-10
-2.91162988e+04	-5.94806189e-07	-5.43780814e-07	1.86471477e-10
-2.87146931e+04	-5.92777728e-07	-5.42347622e-07	7.53673526e-11
-2.83130875e+04	-5.90749267e-07	-5.40914178e-07	-3.59881354e-11
-2.79114818e+04	-5.88720806e-07	-5.39480483e-07	-1.47595004e-10
-2.75098762e+04	-5.86692345e-07	-5.38046537e-07	-2.59453268e-10
-2.71082705e+04	-5.84663884e-07	-5.36612339e-07	-3.71562945e-10
-2.67066649e+04	-5.82635423e-07	-5.35177890e-07	-4.83924051e-10
-2.63050592e+04	-5.80606962e-07	-5.33743190e-07	-5.96536603e-10
-2.59034535e+04	-5.78578501e-07	-5.32308238e-07	-7.09400615e-10
-2.55018479e+04	-5.76550040e-07	-5.30873034e-07	-8.22516106e-10
-2.51002422e+04	-5.74521579e-07	-5.31662226e-07	1.28876323e-09
-2.46986366e+04	-5.72776227e-07	-5.30032003e-07	6.97519399e-10
-2.42970309e+04	-5.71125274e-07	-5.28401085e-07	1.11810983e-11
-2.38954253e+04	-5.69474320e-07	-5.26769892e-07	-6.75431347e-10
-2.34938196e+04	-5.67823367e-07	-5.25138425e-07	-1.36231795e-09
-2.30922139e+04	-5.66172413e-07	-5.23506683e-07	-2.04947874e-09
-2.26906083e+04	-5.64521460e-07	-5.21874668e-07	-2.73691372e-09
-2.22890026e+04	-5.62870507e-07	-5.20242378e-07	-3.42462291e-09
-2.18873970e+04	-5.61219553e-07	-5.18609814e-07	-4.11260634e-09
-2.14857913e+04	-5.59568600e-07	-5.16976976e-07	-4.80086401e-09
-2.10841857e+04	-5.57917646e-07	-5.15343864e-07	-5.48939594e-09
-2.06825800e+04	-5.56266693e-07	-5.13710477e-07	-6.17820216e-09
-2.02809744e+04	-5.54615739e-07	-5.12076816e-07	-6.86728267e-09
-1.98793687e+04	-5.52960088e-07	-5.12361392e-07	-5.63342839e-09
-1.94777630e+04	-5.51293434e-07	-5.10356799e-07	-6.67774119e-09
-1.90761574e+04	-5.49626781e-07	-5.08351870e-07	-7.72238938e-09
-1.86745517e+04	-5.47960127e-07	-5.06346606e-07	-8.76737300e-09
-1.82729461e+04	-5.46293473e-07	-5.04341006e-07	-9.81269205e-09
-1.78713404e+04	-5.44626820e-07	-5.02335071e-07	-1.08583466e-08
-1.74697348e+04	-5.42960166e-07	-5.00328800e-07	-1.19043366e-08
-1.70681291e+04	-5.41293513e-07	-4.98322194e-07	-1.29506621e-08
-1.66665234e+04	-5.39626859e-07	-4.96315253e-07	-1.39973231e-08
-1.62649178e+04	-5.37960206e-07	-4.94307975e-07	-1.50443197e-08
-1.58633121e+04	-5.36293552e-07	-4.92300363e-07	-1.60916518e-08
-1.54617065e+04	-5.34626898e-07	-4.90292414e-07	-1.71393195e-08
-1.50601008e+04	-5.32960245e-07	-4.90797858e-07	-1.56735957e-08
-1.46584952e+04	-5.31688260e-07	-4.88014247e-07	-1.78915947e-08
-1.42568895e+04	-5.30486184e-07	-4.85230532e-07	-2.01796062e-08
-1.38552838e+04	-5.29284108e-07	-4.82446325e-07	-2.24681109e-08
-1.34536782e+04	-5.28082032e-07	-4.79661624e-07	-2.47571089e-08
-1.30520725e+04	-5.26879956e-07	-4.76876430e-07	-2.70466002e-08
-1.26504669e+04	-5.25677880e-07	-4.74090742e-07	-2.93365849e-08
-1.22488612e+04	-5.24475805e-07	-4.71304561e-07	-3.16270629e-08
-1.18472556e+04	-5.23273729e-07	-4.68517887e-07	-3.39180344e-08
-1.14456499e+04	-5.22071653e-07	-4.65730719e-07	-3.62094993e-08
-1.10440442e+04	-5.20869577e-07	-4.62943058e-07	-3.85014577e-08
-1.06424386e+04	-5.19667501e-07	-4.60154903e-07	-4.07939095e-08
-1.02408329e+04	-5.18465425e-07	-4.57366254e-07	-4.30868549e-08
-9.83922727e+03	-5.16514279e-07	-4.53645583e-07	-4.55627528e-08
-9.43762161e+03	-5.16620454e-07	-4.50465308e-07	-4.95555764e-08
-9.03601595e+03	-5.16726629e-07	-4.50367181e-07	-5.04662508e-08
-8.63441030e+03	-5.16468982e-07	-4.45203060e-07	-5.60790988e-08
-8.23280464e+03	-5.16175083e-07	-4.40038382e-07	-6.16562500e-08
-7.83119898e+03	-5.16640708e-07	-4.37242888e-07	-6.56237431e-08
-7.42959333e+03	-5.18158446e-07	-4.31423602e-07	-7.36671394e-08
-7.02798767e+03	-5.19676185e-07	-4.28607462e-07	-7.87073908e-08
-6.62638201e+03	-5.20732400e-07	-4.21662213e-07	-8.74152288e-08
-6.22477636e+03	-5.21753200e-07	-4.14715653e-07	-9.60889611e-08
-5.82317070e+03	-5.23565682e-07	-4.09610615e-07	-1.03712855e-07
-5.42156504e+03	-5.26389784e-07	-4.01113356e-07	-1.15740589e-07
-5.01995938e+03	-5.29213886e-07	-3.94852443e-07	-1.25531977e-07
-4.61835373e+03	-5.31321621e-07	-3.83565730e-07	-1.39632798e-07
-4.21674807e+03	-5.33391102e-07	-3.72276511e-07	-1.53697871e-07
-3.81514241e+03	-5.33926434e-07	-3.61015794e-07	-1.66200292e-07
-3.41353676e+03	-5.32653862e-07	-3.44394974e-07	-1.82254914e-07
-3.01193110e+03	-5.31381291e-07	-3.29564837e-07	-1.96518852e-07
-2.61032544e+03	-5.04166533e-07	-3.01794293e-07	-1.97781012e-07
-2.20871979e+03	-4.76157810e-07	-2.74016081e-07	-1.98256873e-07
-1.80711413e+03	-4.00515737e-07	-2.31400219e-07	-1.65937035e-07
-1.40550847e+03	-2.73095446e-07	-1.70521743e-07	-1.00101593e-07
-1.00390281e+03	-1.45675154e-07	-1.10093122e-07	-3.38162956e-08
-6.02297157e+02	6.77924940e-08	-1.79890553e-08	8.68409130e-08
-2.00691500e+02	2.82119043e-07	7.41179862e-08	2.08354048e-07
2.00914157e+02	4.18646972e-07	1.41145967e-07	2.77147623e-07
6.02519814e+02	4.77606973e-07	1.82081547e-07	2.94465670e-07
1.00412547e+03	5.35958086e-07	2.23529696e-07	3.10662262e-07
1.40573113e+03	5.39070751e-07	2.53503537e-07	2.83094713e-07
1.80733678e+03	5.42183416e-07	2.83471059e-07	2.55533483e-07
2.20894244e+03	5.39047755e-07	3.09218294e-07	2.25944214e-07
2.61054810e+03	5.30166973e-07	3.29792841e-07	1.95782512e-07
3.01215376e+03	5.21325574e-07	3.50360770e-07	1.65666811e-07
3.41375941e+03	5.13718208e-07	3.63782293e-07	1.43931549e-07
3.81536507e+03	5.06110842e-07	3.76526868e-07	1.22873235e-07
4.21697073e+03	5.00377860e-07	3.88072598e-07	1.04888150e-07
4.61857638e+03	4.96240565e-07	3.97022323e-07	9.10947571e-08
5.02018204e+03	4.92180116e-07	4.05970100e-07	7.73801571e-08
5.42178770e+03	4.89557297e-07	4.12229460e-07	6.77916048e-08
5.82339335e+03	4.86934477e-07	4.19175641e-07	5.75162317e-08
6.22499901e+03	4.85469659e-07	4.24419743e-07	5.01009383e-08
6.62660467e+03	4.84912780e-07	4.29600040e-07	4.36573902e-08
7.02821033e+03	4.84456650e-07	4.34779511e-07	3.73154161e-08
7.42981598e+03	4.85318405e-07	4.39727557e-07	3.25227520e-08
7.83142164e+03	4.86180160e-07	4.43781676e-07	2.86240149e-08
8.23302730e+03	4.86949607e-07	4.48229346e-07	2.42394185e-08
8.63463295e+03	4.87652338e-07	4.51606315e-07	2.08588077e-08
9.03623861e+03	4.88358388e-07	4.54983074e-07	1.74817256e-08
9.43784427e+03	4.89097529e-07	4.58496424e-07	1.40011440e-08
9.83944992e+03	4.89836671e-07	4.61251339e-07	1.12789975e-08
1.02410556e+04	4.90955362e-07	4.65184562e-07	7.75809298e-09
1.06426612e+04	4.92659078e-07	4.67552982e-07	6.38701549e-09
1.10442669e+04	4.94362793e-07	4.69920987e-07	5.01635297e-09
1.14458726e+04	4.96066509e-07	4.72288577e-07	3.64610537e-09
1.18474782e+04	4.97770224e-07	4.74655752e-07	2.27627268e-09
1.22490839e+04	4.99473940e-07	4.77022513e-07	9.06854862e-10
1.26506895e+04	5.01177655e-07	4.79388858e-07	-4.62148103e-10
1.30522952e+04	5.02881370e-07	4.81754789e-07	-1.83073624e-09
1.34539008e+04	5.04585086e-07	4.84120304e-07	-3.19890959e-09
1.38555065e+04	5.06288801e-07	4.86485405e-07	-4.56666817e-09
1.42571122e+04	5.07992517e-07	4.88850092e-07	-5.93401200e-09
1.46587178e+04	5.09696232e-07	4.91214363e-07	-7.30094112e-09
1.50603235e+04	5.11492036e-07	4.93578694e-07	-8.57584153e-09
1.54619291e+04	5.13802926e-07	4.95815206e-07	-9.20783616e-09
1.58635348e+04	5.16113816e-07	4.97507832e-07	-9.29594560e-09
1.62651404e+04	5.18424705e-07	4.99200182e-07	-9.38377871e-09
1.66667461e+04	5.20735595e-07	5.00892256e-07	-9.47133553e-09
1.70683518e+04	5.23046485e-07	5.02584053e-07	-9.55861606e-09
1.74699574e+04	5.25357375e-07	5.04275574e-07	-9.64562031e-09
1.78715631e+04	5.27668265e-07	5.05966819e-07	-9.73234832e-09
1.82731687e+04	5.29979154e-07	5.07657787e-07	-9.81880009e-09
1.86747744e+04	5.32290044e-07	5.09348480e-07	-9.90497563e-09
1.90763800e+04	5.34600934e-07	5.11038896e-07	-9.99087498e-09
1.94779857e+04	5.36911824e-07	5.12729036e-07	-1.00764981e-08
1.98795913e+04	5.39222713e-07	5.14418900e-07	-1.01618451e-08
2.02811970e+04	5.40980181e-07	5.16549082e-07	-1.12409324e-08
2.06828027e+04	5.42501825e-07	5.17894888e-07	-1.17714680e-08
2.10844083e+04	5.44023468e-07	5.19240470e-07	-1.23017795e-08
2.14860140e+04	5.45545112e-07	5.20585828e-07	-1.28318671e-08
2.18876196e+04	5.47066755e-07	5.21930962e-07	-1.33617307e-08
2.22892253e+04	5.48588399e-07	5.23275872e-07	-1.38913704e-08
2.26908309e+04	5.50110042e-07	5.24620558e-07	-1.44207862e-08
2.30924366e+04	5.51631686e-07	5.25965021e-07	-1.49499781e-08
2.34940423e+04	5.53153329e-07	5.27309259e-07	-1.54789460e-08
2.38956479e+04	5.54674973e-07	5.28653274e-07	-1.60076901e-08
2.42972536e+04	5.56196616e-07	5.29997064e-07	-1.65362103e-08
2.46988592e+04	5.57718260e-07	5.31340631e-07	-1.70645067e-08
2.51004649e+04	5.59415903e-07	5.32683834e-07	-1.74164394e-08
2.55020705e+04	5.61637236e-07	5.34802056e-07	-1.80197007e-08
2.59036762e+04	5.63858569e-07	5.35995898e-07	-1.76985825e-08
2.63052819e+04	5.66079903e-07	5.37189538e-07	-1.73772622e-08
2.67068875e+04	5.68301236e-07	5.38382976e-07	-1.70557397e-08
2.71084932e+04	5.70522570e-07	5.39576212e-07	-1.67340151e-08
2.75100988e+04	5.72743903e-07	5.40769246e-07	-1.64120883e-08
2.79117045e+04	5.74965237e-07	5.41962077e-07	-1.60899593e-08
2.83133101e+04	5.77186570e-07	5.43154707e-07	-1.57676282e-08
2.87149158e+04	5.79407904e-07	5.44347134e-07	-1.54450950e-08
2.91165215e+04	5.81629237e-07	5.45539359e-07	-1.51223597e-08
2.95181271e+04	5.83850571e-07	5.46731382e-07	-1.47994223e-08
2.99197328e+04	5.86071904e-07	5.47923203e-07	-1.44762828e-08
3.03213384e+04	5.87748054e-07	5.48194285e-07	-1.37775873e-08
3.07229441e+04	5.89288242e-07	5.49223075e-07	-1.39725631e-08
3.11245497e+04	5.90828430e-07	5.50251684e-07	-1.41673567e-08
3.15261554e+04	5.92368618e-07	5.51280111e-07	-1.43619682e-08
3.19277611e+04	5.93908807e-07	5.52308355e-07	-1.45563975e-08
3.23293667e+04	5.95448995e-07	5.53336417e-07	-1.47506446e-08
3.27309724e+04	5.96989183e-07	5.54364297e-07	-1.49447096e-08
3.31325780e+04	5.98529371e-07	5.55391995e-07	-1.51385925e-08
3.35341837e+04	6.00069559e-07	5.56419511e-07	-1.53322932e-08
3.39357893e+04	6.01609747e-07	5.57446845e-07	-1.55258118e-08
3.43373950e+04	6.03149935e-07	5.58473997e-07	-1.57191484e-08
3.47390007e+04	6.04690123e-07	5.59500966e-07	-1.59123028e-08
3.51406063e+04	6.06442715e-07	5.60528373e-07	-1.58934915e-08
3.55422120e+04	6.08589831e-07	5.62434033e-07	-1.63584073e-08
3.59438176e+04	6.10736948e-07	5.63314667e-07	-1.57982977e-08
3.63454233e+04	6.12884065e-07	5.64195150e-07	-1.52380370e-08
3.67470289e+04	6.15031181e-07	5.65075482e-07	-1.46776254e-08
3.71486346e+04	6.17178298e-07	5.65955663e-07	-1.41170626e-08
3.75502403e+04	6.19325415e-07	5.66835693e-07	-1.35563489e-08
3.79518459e+04	6.21472532e-07	5.67715572e-07	-1.29954841e-08
3.83534516e+04	6.23619648e-07	5.68595300e-07	-1.24344683e-08
3.87550572e+04	6.25766765e-07	5.69474877e-07	-1.18733015e-08
3.91566629e+04	6.27913882e-07	5.70354303e-07	-1.13119837e-08
3.95582685e+04	6.30060998e-07	5.71233578e-07	-1.07505150e-08
3.99598742e+04	6.32208115e-07	5.72112702e-07	-1.01888952e-08
4.03614799e+04	6.33536934e-07	5.73929651e-07	-1.13833988e-08
4.07630855e+04	6.34776369e-07	5.74754107e-07	-1.16747928e-08
4.11646912e+04	6.36015805e-07	5.75578422e-07	-1.19660448e-08
4.15662968e+04	6.37255240e-07	5.76402594e-07	-1.22571550e-08
4.19679025e+04	6.38494676e-07	5.77226625e-07	-1.25481231e-08
4.23695081e+04	6.39734111e-07	5.78050514e-07	-1.28389494e-08
4.27711138e+04	6.40973547e-07	5.78874261e-07	-1.31296337e-08
4.31727195e+04	6.42212983e-07	5.79697866e-07	-1.34201762e-08
4.35743251e+04	6.43452418e-07	5.80521329e-07	-1.37105767e-08
4.39759308e+04	6.44691854e-07	5.81344650e-07	-1.40008354e-08
4.43775364e+04	6.45931289e-07	5.82167830e-07	-1.42909521e-08
4.47791421e+04	6.47170725e-07	5.82990867e-07	-1.45809270e-08
4.51807477e+04	6.48701131e-07	5.83811813e-07	-1.45778393e-08
4.55823534e+04	6.50585879e-07	5.85304910e-07	-1.48925624e-08
4.59839591e+04	6.52470626e-07	5.86179341e-07	-1.45886184e-08
4.63855647e+04	6.54355373e-07	5.87053607e-07	-1.42845100e-08
4.67871704e+04	6.56240121e-07	5.87927708e-07	-1.39802371e-08
4.71887760e+04	6.58124868e-07	5.88801645e-07	-1.36757997e-08
4.75903817e+04	6.60009616e-07	5.89675418e-07	-1.33711979e-08
4.79919873e+04	6.61894363e-07	5.90549026e-07	-1.30664317e-08
4.83935930e+04	6.63779110e-07	5.91422470e-07	-1.27615010e-08
4.87951987e+04	6.65663858e-07	5.92295749e-07	-1.24564059e-08
4.91968043e+04	6.67548605e-07	5.93168864e-07	-1.21511464e-08
4.95984100e+04	6.69433353e-07	5.94041814e-07	-1.18457225e-08
5.00000156e+04	6.71318100e-07	5.94914601e-07	-1.15401343e-08
