# Supplementary material for: Intrinsic topological Weyl phase transition induced by a magnetostructural transformation in a kagome magnet
Source: Nat Commun. 2026 Apr 11;17:5063. doi: 10.1038/s41467-026-71683-7 (PMC13243550; doi:10.1038/s41467-026-71683-7)
Supplement: Supplementary file 3 — Source Data [file 41467_2026_71683_MOESM3_ESM.zip › NCOMMS-25-70324A-DataAvailability/Figure_5c.csv]

0	-49.99425932
0.01945603	-49.99424897
0.03891205	-49.99423265
0.05836808	-49.99421196
0.07782411	-49.99418442
0.09728013	-49.99414142
0.11673616	-49.99409828
0.13619218	-49.99404707
0.15564821	-49.99398454
0.17510424	-49.99390787
0.19456026	-49.99383468
0.21401629	-49.99375441
0.23347232	-49.99366626
0.25292834	-49.99357143
0.27238437	-49.99347002
0.29184039	-49.9933662
0.31129642	-49.99325294
0.33075245	-49.99314189
0.35020847	-49.99303153
0.3696645	-49.9929175
0.38912053	-49.99279709
0.40857655	-49.99267995
0.42803258	-49.99254786
0.4474886	-49.99242868
0.46694463	-49.99230728
0.48640066	-49.99219611
0.50585668	-49.99208514
0.52531271	-49.99197295
0.54476874	-49.99186209
0.56422476	-49.9917562
0.58368079	-49.99164706
0.60313681	-49.99154912
0.62259284	-49.99144567
0.64204887	-49.99134969
0.66150489	-49.99126143
0.68096092	-49.99117594
0.70041695	-49.99108777
0.71987297	-49.99100248
0.739329	-49.99092515
0.75878503	-49.99085528
0.77824105	-49.99078506
0.77824105	-49.99078506
0.78797678	-49.99089141
0.79771251	-49.99100054
0.80744823	-49.99109946
0.81718396	-49.99120741
0.82691969	-49.99131218
0.83665541	-49.99141581
0.84639114	-49.99151946
0.85612687	-49.99162258
0.86586259	-49.99172083
0.87559832	-49.99181942
0.88533405	-49.99191354
0.89506977	-49.99201317
0.9048055	-49.99210608
0.91454123	-49.99219334
0.92427695	-49.9922783
0.93401268	-49.99237351
0.94374841	-49.99246179
0.95348413	-49.99254154
0.96321986	-49.99262178
0.97295559	-49.99270313
0.98269131	-49.99277614
0.99242704	-49.99284453
1.00216277	-49.99291127
1.01189849	-49.99297473
1.02163422	-49.99303491
1.03136995	-49.99309195
1.04110567	-49.99314452
1.0508414	-49.99319723
1.06057713	-49.99324608
1.07031285	-49.9932873
1.08004858	-49.99333004
1.08978431	-49.99336454
1.09952003	-49.99339786
1.10925576	-49.99342482
1.11899149	-49.99344847
1.12872721	-49.99346767
1.13846294	-49.99348253
1.14819867	-49.99348847
1.1579344	-49.99349089
1.16767012	-49.99349443
1.16767012	-49.99349443
1.17740585	-49.99349088
1.18714158	-49.99348845
1.1968773	-49.9934825
1.20661303	-49.99346763
1.21634876	-49.99344843
1.22608448	-49.99342476
1.23582021	-49.9933978
1.24555594	-49.99336447
1.25529166	-49.99332996
1.26502739	-49.99328721
1.27476312	-49.99324598
1.28449884	-49.99319713
1.29423457	-49.99314441
1.3039703	-49.99309183
1.31370602	-49.99303478
1.32344175	-49.99297459
1.33317748	-49.99291113
1.3429132	-49.99284437
1.35264893	-49.99277597
1.36238466	-49.99270296
1.37212038	-49.9926216
1.38185611	-49.99254135
1.39159184	-49.99246159
1.40132756	-49.9923733
1.41106329	-49.99227808
1.42079902	-49.99219311
1.43053474	-49.99210585
1.44027047	-49.99201293
1.4500062	-49.9919133
1.45974192	-49.99181917
1.46947765	-49.99172057
1.47921338	-49.99162231
1.48894911	-49.99151919
1.49868483	-49.99141553
1.50842056	-49.99131189
1.51815629	-49.99120711
1.52789201	-49.99109916
1.53762774	-49.99100023
1.54736347	-49.99089109
1.55709919	-49.99078474
1.55709919	-49.99078474
1.56663522	-49.99074847
1.57617125	-49.99070923
1.58570728	-49.99067463
1.5952433	-49.99063979
1.60477933	-49.99060646
1.61431536	-49.99057425
1.62385139	-49.99054131
1.63338741	-49.99050752
1.64292344	-49.99047702
1.65245947	-49.99044681
1.6619955	-49.99042122
1.67153153	-49.99039701
1.68106755	-49.99037012
1.69060358	-49.99034621
1.70013961	-49.99031807
1.70967564	-49.990294
1.71921166	-49.99026618
1.72874769	-49.99024007
1.73828372	-49.99021535
1.74781975	-49.99019007
1.75735578	-49.99016991
1.7668918	-49.99014669
1.77642783	-49.99012574
1.78596386	-49.99010477
1.79549989	-49.99008327
1.80503591	-49.99006358
1.81457194	-49.9900413
1.82410797	-49.99002517
1.833644	-49.99000827
1.84318002	-49.98999357
1.85271605	-49.98998048
1.86225208	-49.98997157
1.87178811	-49.98995724
1.88132414	-49.98994451
1.89086016	-49.9899359
1.90039619	-49.98993171
1.90993222	-49.98993275
1.91946825	-49.98992935
1.92900427	-49.98992769
1.9385403	-49.98992687
1.9385403	-49.98992687
1.94807633	-49.98992772
1.95761236	-49.98992941
1.96714839	-49.98993284
1.97668441	-49.98993183
1.98622044	-49.98993605
1.99575647	-49.98994469
2.0052925	-49.98995743
2.01482852	-49.98997179
2.02436455	-49.98998072
2.03390058	-49.98999384
2.04343661	-49.99000855
2.05297264	-49.99002548
2.06250866	-49.99004162
2.07204469	-49.99006391
2.08158072	-49.99008362
2.09111675	-49.99010514
2.10065277	-49.99012612
2.1101888	-49.99014707
2.11972483	-49.9901703
2.12926086	-49.99019047
2.13879688	-49.99021575
2.14833291	-49.99024047
2.15786894	-49.99026659
2.16740497	-49.99029441
2.176941	-49.99031848
2.18647702	-49.99034662
2.19601305	-49.99037054
2.20554908	-49.99039742
2.21508511	-49.99042163
2.22462113	-49.99044721
2.23415716	-49.99047742
2.24369319	-49.99050791
2.25322922	-49.9905417
2.26276525	-49.99057463
2.27230127	-49.99060683
2.2818373	-49.99064016
2.29137333	-49.99067499
2.30090936	-49.99070958
2.31044538	-49.99074881
2.31998141	-49.99078506
2.31998141	-49.99078506
2.33976322	-49.99056992
2.35954503	-49.99034485
2.37932684	-49.99014039
2.39910865	-49.98993868
2.41889046	-49.98975282
2.43867227	-49.98957949
2.45845408	-49.98942937
2.47823589	-49.98931826
2.49801769	-49.98924886
2.5177995	-49.98922839
2.53758131	-49.98927144
2.55736312	-49.98936594
2.57714493	-49.98951039
2.59692674	-49.98969434
2.61670855	-49.98989747
2.63649036	-49.99012143
2.65627217	-49.99035541
2.67605398	-49.99061039
2.69583579	-49.99085733
2.7156176	-49.99110377
2.7353994	-49.99136131
2.75518121	-49.99161231
2.77496302	-49.99186586
2.79474483	-49.99210597
2.81452664	-49.99233732
2.83430845	-49.99255968
2.85409026	-49.99278215
2.87387207	-49.99298904
2.89365388	-49.99318806
2.91343569	-49.99336577
2.9332175	-49.99353227
2.95299931	-49.99368114
2.97278112	-49.99381618
2.99256292	-49.99393301
3.01234473	-49.99402399
3.03212654	-49.994107
3.05190835	-49.99417589
3.07169016	-49.99421775
3.09147197	-49.99424539
3.11125378	-49.99425932
3.11125378	-49.99425932
3.12935255	-49.99424757
3.14745133	-49.99422918
3.16555011	-49.99421119
3.18364888	-49.99417381
3.20174766	-49.99413373
3.21984643	-49.99407684
3.23794521	-49.99400738
3.25604398	-49.99392916
3.27414276	-49.99384057
3.29224153	-49.99374546
3.31034031	-49.99363955
3.32843908	-49.99352578
3.34653786	-49.99339597
3.36463663	-49.99325662
3.38273541	-49.99311021
3.40083418	-49.99295394
3.41893296	-49.99277811
3.43703173	-49.99260238
3.45513051	-49.99240187
3.47322928	-49.99220787
3.49132806	-49.99200337
3.50942684	-49.99179206
3.52752561	-49.99157066
3.54562439	-49.99134211
3.56372316	-49.99111229
3.58182194	-49.99087248
3.59992071	-49.99062641
3.61801949	-49.99037496
3.63611826	-49.99011967
3.65421704	-49.98984643
3.67231581	-49.98956387
3.69041459	-49.98927946
3.70851336	-49.98899314
3.72661214	-49.98870041
3.74471091	-49.9884006
3.76280969	-49.9880995
3.78090846	-49.98779943
3.79900724	-49.98750342
3.81710602	-49.98721354
3.83520479	-49.98691977
3.83520479	-49.98691977
3.85466082	-49.98691234
3.87411684	-49.98690221
3.89357287	-49.98688782
3.9130289	-49.98685805
3.93248492	-49.98682513
3.95194095	-49.98678892
3.97139697	-49.98674581
3.990853	-49.9866952
4.01030903	-49.98664508
4.02976505	-49.98659071
4.04922108	-49.98652511
4.06867711	-49.98645982
4.08813313	-49.98639126
4.10758916	-49.98631817
4.12704519	-49.98624343
4.14650121	-49.9861642
4.16595724	-49.98608889
4.18541326	-49.98601114
4.20486929	-49.98592681
4.22432532	-49.98584069
4.24378134	-49.98575482
4.26323737	-49.98567312
4.2826934	-49.98559024
4.30214942	-49.98550866
4.32160545	-49.98542442
4.34106147	-49.98534368
4.3605175	-49.98526315
4.37997353	-49.98518724
4.39942955	-49.98511219
4.41888558	-49.98503024
4.43834161	-49.98495571
4.45779763	-49.98488394
4.47725366	-49.98481076
4.49670968	-49.98474159
4.51616571	-49.98467709
4.53562174	-49.98461232
4.55507776	-49.98454831
4.57453379	-49.98449156
4.59398982	-49.98443311
4.61344584	-49.98437529
4.61344584	-49.98437529
4.62318157	-49.98444559
4.6329173	-49.98451513
4.64265302	-49.98458994
4.65238875	-49.98466093
4.66212448	-49.98473379
4.6718602	-49.98480476
4.68159593	-49.98487755
4.69133166	-49.98495451
4.70106738	-49.9850297
4.71080311	-49.98510107
4.72053884	-49.98517671
4.73027456	-49.98524595
4.74001029	-49.98532197
4.74974602	-49.98539123
4.75948174	-49.98546294
4.76921747	-49.98553173
4.7789532	-49.98559518
4.78868892	-49.98565878
4.79842465	-49.98572207
4.80816038	-49.98578193
4.8178961	-49.98583977
4.82763183	-49.98589749
4.83736756	-49.98595084
4.84710328	-49.98600669
4.85683901	-49.9860576
4.86657474	-49.98609553
4.87631046	-49.98613571
4.88604619	-49.98617811
4.89578192	-49.98621265
4.90551765	-49.98624921
4.91525337	-49.98628299
4.9249891	-49.98630979
4.93472483	-49.986339
4.94446055	-49.98636043
4.95419628	-49.9863812
4.96393201	-49.98639225
4.97366773	-49.98640378
4.98340346	-49.98640976
4.99313919	-49.98641469
5.00287491	-49.98641634
5.00287491	-49.98641634
5.01261064	-49.98641471
5.02234637	-49.9864098
5.03208209	-49.98640383
5.04181782	-49.98639232
5.05155355	-49.98638129
5.06128927	-49.98636053
5.071025	-49.98633912
5.08076073	-49.98630993
5.09049645	-49.98628315
5.10023218	-49.98624939
5.10996791	-49.98621284
5.11970363	-49.98617832
5.12943936	-49.98613593
5.13917509	-49.98609577
5.14891081	-49.98605786
5.15864654	-49.98600696
5.16838227	-49.98595112
5.17811799	-49.98589779
5.18785372	-49.98584009
5.19758945	-49.98578225
5.20732517	-49.9857224
5.2170609	-49.98565913
5.22679663	-49.98559554
5.23653235	-49.9855321
5.24626808	-49.98546332
5.25600381	-49.98539162
5.26573954	-49.98532237
5.27547526	-49.98524636
5.28521099	-49.98517712
5.29494672	-49.9851015
5.30468244	-49.98503013
5.31441817	-49.98495495
5.3241539	-49.98487799
5.33388962	-49.98480521
5.34362535	-49.98473424
5.35336108	-49.98466137
5.3630968	-49.98459039
5.37283253	-49.98451558
5.38256826	-49.98444603
5.39230398	-49.98437573
5.39230398	-49.98437573
5.40184001	-49.98435345
5.41137604	-49.98432678
5.42091207	-49.98429961
5.43044809	-49.98427719
5.43998412	-49.98425273
5.44952015	-49.984229
5.45905618	-49.98420638
5.46859221	-49.9841861
5.47812823	-49.98416648
5.48766426	-49.98414672
5.49720029	-49.98412496
5.50673632	-49.98410642
5.51627234	-49.98408655
5.52580837	-49.98406498
5.5353444	-49.98404368
5.54488043	-49.98402731
5.55441645	-49.98400888
5.56395248	-49.98399236
5.57348851	-49.98397747
5.58302454	-49.98396102
5.59256057	-49.98394838
5.60209659	-49.98393504
5.61163262	-49.98392221
5.62116865	-49.98391242
5.63070468	-49.98390128
5.6402407	-49.98389433
5.64977673	-49.98388489
5.65931276	-49.98387351
5.66884879	-49.98386708
5.67838482	-49.98385974
5.68792084	-49.9838531
5.69745687	-49.98384902
5.7069929	-49.98384341
5.71652893	-49.9838359
5.72606495	-49.98383333
5.73560098	-49.98382972
5.74513701	-49.98382658
5.75467304	-49.98382268
5.76420907	-49.98382166
5.77374509	-49.98382125
5.77374509	-49.98382125
5.78328112	-49.98382164
5.79281715	-49.98382264
5.80235318	-49.98382653
5.8118892	-49.98382965
5.82142523	-49.98383324
5.83096126	-49.9838358
5.84049729	-49.98384328
5.85003331	-49.98384888
5.85956934	-49.98385294
5.86910537	-49.98385956
5.8786414	-49.98386689
5.88817743	-49.9838733
5.89771345	-49.98388468
5.90724948	-49.98389409
5.91678551	-49.98390103
5.92632154	-49.98391215
5.93585756	-49.98392193
5.94539359	-49.98393476
5.95492962	-49.98394808
5.96446565	-49.98396071
5.97400168	-49.98397714
5.9835377	-49.98399202
5.99307373	-49.98400853
6.00260976	-49.98402696
6.01214579	-49.98404331
6.02168181	-49.98406461
6.03121784	-49.98408617
6.04075387	-49.98410603
6.0502899	-49.98412457
6.05982593	-49.98414632
6.06936195	-49.98416608
6.07889798	-49.98418569
6.08843401	-49.98420596
6.09797004	-49.98422858
6.10750606	-49.9842523
6.11704209	-49.98427676
6.12657812	-49.98429917
6.13611415	-49.98432634
6.14565018	-49.98435301
6.1551862	-49.98437529
6.1551862	-49.98437529
6.17496801	-49.98424328
6.19474982	-49.98411619
6.21453163	-49.9840027
6.23431344	-49.98389624
6.25409525	-49.98380411
6.27387706	-49.98372874
6.29365887	-49.98367212
6.31344068	-49.98362512
6.33322249	-49.98360166
6.35300429	-49.98360605
6.3727861	-49.98362152
6.39256791	-49.98365579
6.41234972	-49.98370783
6.43213153	-49.98378583
6.45191334	-49.98387743
6.47169515	-49.98398514
6.49147696	-49.98410975
6.51125877	-49.98425014
6.53104058	-49.98439451
6.55082239	-49.98454646
6.5706042	-49.98470153
6.590386	-49.98485791
6.61016781	-49.9850261
6.62994962	-49.98520334
6.64973143	-49.98538048
6.66951324	-49.98554446
6.68929505	-49.98570493
6.70907686	-49.98586411
6.72885867	-49.98601746
6.74864048	-49.98616099
6.76842229	-49.98629188
6.7882041	-49.98641328
6.80798591	-49.98652512
6.82776771	-49.98662799
6.84754952	-49.98671538
6.86733133	-49.98678485
6.88711314	-49.98683936
6.90689495	-49.98688303
6.92667676	-49.98690981
6.94645857	-49.98691977
0	-49.98572742
0.01945603	-49.98572186
0.03891205	-49.98571286
0.05836808	-49.98569869
0.07782411	-49.98568262
0.09728013	-49.9856652
0.11673616	-49.98564418
0.13619218	-49.98561102
0.15564821	-49.98558014
0.17510424	-49.98554366
0.19456026	-49.9855149
0.21401629	-49.98547638
0.23347232	-49.98544302
0.25292834	-49.98540725
0.27238437	-49.98537179
0.29184039	-49.98533579
0.31129642	-49.98530675
0.33075245	-49.98527839
0.35020847	-49.98525524
0.3696645	-49.98523684
0.38912053	-49.98522048
0.40857655	-49.98520909
0.42803258	-49.9851994
0.4474886	-49.98519914
0.46694463	-49.98520548
0.48640066	-49.98522255
0.50585668	-49.98523327
0.52531271	-49.98526058
0.54476874	-49.9852915
0.56422476	-49.98532962
0.58368079	-49.98537183
0.60313681	-49.98542262
0.62259284	-49.98547886
0.64204887	-49.98554402
0.66150489	-49.98561284
0.68096092	-49.98569215
0.70041695	-49.98576747
0.71987297	-49.98584567
0.739329	-49.98593187
0.75878503	-49.98601993
0.77824105	-49.9861075
0.77824105	-49.9861075
0.78797678	-49.98604674
0.79771251	-49.98598022
0.80744823	-49.98591349
0.81718396	-49.98585655
0.82691969	-49.98579604
0.83665541	-49.98573428
0.84639114	-49.98567682
0.85612687	-49.98562262
0.86586259	-49.98557099
0.87559832	-49.98552062
0.88533405	-49.98547384
0.89506977	-49.98542845
0.9048055	-49.98538396
0.91454123	-49.98534118
0.92427695	-49.98530042
0.93401268	-49.98526533
0.94374841	-49.98523375
0.95348413	-49.98519766
0.96321986	-49.9851651
0.97295559	-49.98513681
0.98269131	-49.98510735
0.99242704	-49.9850766
1.00216277	-49.98505041
1.01189849	-49.98502384
1.02163422	-49.98499756
1.03136995	-49.98497343
1.04110567	-49.98495193
1.0508414	-49.98493317
1.06057713	-49.98491433
1.07031285	-49.98490047
1.08004858	-49.98488958
1.08978431	-49.98487761
1.09952003	-49.98486878
1.10925576	-49.98486263
1.11899149	-49.98485569
1.12872721	-49.9848498
1.13846294	-49.98484521
1.14819867	-49.98484125
1.1579344	-49.98484445
1.16767012	-49.98485226
1.16767012	-49.98485226
1.17740585	-49.98484446
1.18714158	-49.98484126
1.1968773	-49.98484522
1.20661303	-49.98484982
1.21634876	-49.98485571
1.22608448	-49.98486266
1.23582021	-49.98486881
1.24555594	-49.98487765
1.25529166	-49.98488963
1.26502739	-49.98490052
1.27476312	-49.98491439
1.28449884	-49.98493323
1.29423457	-49.984952
1.3039703	-49.9849735
1.31370602	-49.98499763
1.32344175	-49.98502392
1.33317748	-49.98505049
1.3429132	-49.98507669
1.35264893	-49.98510744
1.36238466	-49.98513691
1.37212038	-49.9851652
1.38185611	-49.98519777
1.39159184	-49.98523387
1.40132756	-49.98526545
1.41106329	-49.98530055
1.42079902	-49.98534131
1.43053474	-49.98538409
1.44027047	-49.98542859
1.4500062	-49.98547399
1.45974192	-49.98552077
1.46947765	-49.98557114
1.47921338	-49.98562277
1.48894911	-49.98567698
1.49868483	-49.98573445
1.50842056	-49.98579621
1.51815629	-49.98585673
1.52789201	-49.98591367
1.53762774	-49.9859804
1.54736347	-49.98604692
1.55709919	-49.98610769
1.55709919	-49.98610769
1.56663522	-49.98616197
1.57617125	-49.98620901
1.58570728	-49.98625845
1.5952433	-49.98631179
1.60477933	-49.98635855
1.61431536	-49.98641039
1.62385139	-49.98645993
1.63338741	-49.98651112
1.64292344	-49.98656169
1.65245947	-49.98661111
1.6619955	-49.98666254
1.67153153	-49.9867169
1.68106755	-49.98676358
1.69060358	-49.98681594
1.70013961	-49.98686277
1.70967564	-49.98691243
1.71921166	-49.9869596
1.72874769	-49.98700148
1.73828372	-49.9870483
1.74781975	-49.98709159
1.75735578	-49.98713547
1.7668918	-49.9871822
1.77642783	-49.98722771
1.78596386	-49.98726895
1.79549989	-49.98730469
1.80503591	-49.98734245
1.81457194	-49.98737613
1.82410797	-49.98741056
1.833644	-49.98744124
1.84318002	-49.98747294
1.85271605	-49.98750139
1.86225208	-49.98753136
1.87178811	-49.98755348
1.88132414	-49.98757111
1.89086016	-49.98758779
1.90039619	-49.98760377
1.90993222	-49.98762472
1.91946825	-49.98763333
1.92900427	-49.98763784
1.9385403	-49.98763938
1.9385403	-49.98763938
1.94807633	-49.98763781
1.95761236	-49.98763328
1.96714839	-49.98762465
1.97668441	-49.98760367
1.98622044	-49.98758768
1.99575647	-49.98757098
2.0052925	-49.98755333
2.01482852	-49.98753119
2.02436455	-49.9875012
2.03390058	-49.98747273
2.04343661	-49.98744102
2.05297264	-49.98741033
2.06250866	-49.98737589
2.07204469	-49.9873422
2.08158072	-49.98730443
2.09111675	-49.98726868
2.10065277	-49.98722744
2.1101888	-49.98718191
2.11972483	-49.98713519
2.12926086	-49.9870913
2.13879688	-49.98704801
2.14833291	-49.98700119
2.15786894	-49.98695931
2.16740497	-49.98691214
2.176941	-49.98686248
2.18647702	-49.98681566
2.19601305	-49.9867633
2.20554908	-49.98671663
2.21508511	-49.98666227
2.22462113	-49.98661084
2.23415716	-49.98656142
2.24369319	-49.98651087
2.25322922	-49.98645969
2.26276525	-49.98641015
2.27230127	-49.98635832
2.2818373	-49.98631156
2.29137333	-49.98625823
2.30090936	-49.9862088
2.31044538	-49.98616177
2.31998141	-49.9861075
2.31998141	-49.9861075
2.33976322	-49.98625154
2.35954503	-49.98639514
2.37932684	-49.98654885
2.39910865	-49.9867034
2.41889046	-49.98685815
2.43867227	-49.98700489
2.45845408	-49.98714108
2.47823589	-49.98726125
2.49801769	-49.98735137
2.5177995	-49.98739195
2.53758131	-49.98739246
2.55736312	-49.98734958
2.57714493	-49.98727417
2.59692674	-49.98717619
2.61670855	-49.98706691
2.63649036	-49.986953
2.65627217	-49.98683895
2.67605398	-49.98674028
2.69583579	-49.9866287
2.7156176	-49.98651742
2.7353994	-49.98641899
2.75518121	-49.98632977
2.77496302	-49.98624983
2.79474483	-49.98617689
2.81452664	-49.98610778
2.83430845	-49.98604837
2.85409026	-49.98599837
2.87387207	-49.98595071
2.89365388	-49.98591528
2.91343569	-49.98587919
2.9332175	-49.98584859
2.95299931	-49.98582272
2.97278112	-49.98580048
2.99256292	-49.98578274
3.01234473	-49.98576605
3.03212654	-49.98575187
3.05190835	-49.98574458
3.07169016	-49.98573219
3.09147197	-49.98572659
3.11125378	-49.98572742
3.11125378	-49.98572742
3.12935255	-49.98571993
3.14745133	-49.98570662
3.16555011	-49.9856858
3.18364888	-49.98565325
3.20174766	-49.98561487
3.21984643	-49.98556645
3.23794521	-49.98551696
3.25604398	-49.98545259
3.27414276	-49.985376
3.29224153	-49.98529521
3.31034031	-49.98520038
3.32843908	-49.98510246
3.34653786	-49.98499931
3.36463663	-49.98488466
3.38273541	-49.98476663
3.40083418	-49.98466135
3.41893296	-49.98453837
3.43703173	-49.98441681
3.45513051	-49.98430639
3.47322928	-49.98419608
3.49132806	-49.98410894
3.50942684	-49.98401964
3.52752561	-49.9839443
3.54562439	-49.98389168
3.56372316	-49.98387153
3.58182194	-49.98388714
3.59992071	-49.98393703
3.61801949	-49.98402508
3.63611826	-49.9841502
3.65421704	-49.98430693
3.67231581	-49.98448923
3.69041459	-49.98470538
3.70851336	-49.98494013
3.72661214	-49.98520223
3.74471091	-49.9854709
3.76280969	-49.98574464
3.78090846	-49.98602621
3.79900724	-49.98632048
3.81710602	-49.98661766
3.83520479	-49.98691765
3.83520479	-49.98691765
3.85466082	-49.98691024
3.87411684	-49.98690013
3.89357287	-49.98688576
3.9130289	-49.98685602
3.93248492	-49.98682312
3.95194095	-49.98678693
3.97139697	-49.98674384
3.990853	-49.98669325
4.01030903	-49.98664316
4.02976505	-49.98658881
4.04922108	-49.98652322
4.06867711	-49.98645796
4.08813313	-49.98638941
4.10758916	-49.98631635
4.12704519	-49.98624163
4.14650121	-49.98616241
4.16595724	-49.98608711
4.18541326	-49.98600938
4.20486929	-49.98592507
4.22432532	-49.98583897
4.24378134	-49.9857531
4.26323737	-49.98567142
4.2826934	-49.98558855
4.30214942	-49.98550699
4.32160545	-49.98542275
4.34106147	-49.98534202
4.3605175	-49.9852615
4.37997353	-49.98518559
4.39942955	-49.98511055
4.41888558	-49.9850286
4.43834161	-49.98495407
4.45779763	-49.98488231
4.47725366	-49.98480912
4.49670968	-49.98473995
4.51616571	-49.98467544
4.53562174	-49.98461067
4.55507776	-49.98454665
4.57453379	-49.98448989
4.59398982	-49.98443143
4.61344584	-49.9843736
4.61344584	-49.9843736
4.62318157	-49.98444391
4.6329173	-49.98451345
4.64265302	-49.98458826
4.65238875	-49.98465925
4.66212448	-49.98473211
4.6718602	-49.98480308
4.68159593	-49.98487586
4.69133166	-49.98495282
4.70106738	-49.985028
4.71080311	-49.98509937
4.72053884	-49.985175
4.73027456	-49.98524424
4.74001029	-49.98532025
4.74974602	-49.9853895
4.75948174	-49.9854612
4.76921747	-49.98552998
4.7789532	-49.98559342
4.78868892	-49.98565702
4.79842465	-49.98572029
4.80816038	-49.98578014
4.8178961	-49.98583797
4.82763183	-49.98589568
4.83736756	-49.98594901
4.84710328	-49.98600485
4.85683901	-49.98605575
4.86657474	-49.98609366
4.87631046	-49.98613383
4.88604619	-49.98617622
4.89578192	-49.98621074
4.90551765	-49.98624729
4.91525337	-49.98628105
4.9249891	-49.98630783
4.93472483	-49.98633703
4.94446055	-49.98635844
4.95419628	-49.9863792
4.96393201	-49.98639024
4.97366773	-49.98640175
4.98340346	-49.98640772
4.99313919	-49.98641263
5.00287491	-49.98641426
5.00287491	-49.98641426
5.01261064	-49.98641262
5.02234637	-49.98640769
5.03208209	-49.9864017
5.04181782	-49.98639018
5.05155355	-49.98637913
5.06128927	-49.98635836
5.071025	-49.98633693
5.08076073	-49.98630772
5.09049645	-49.98628093
5.10023218	-49.98624715
5.10996791	-49.98621059
5.11970363	-49.98617605
5.12943936	-49.98613365
5.13917509	-49.98609347
5.14891081	-49.98605555
5.15864654	-49.98600464
5.16838227	-49.98594879
5.17811799	-49.98589544
5.18785372	-49.98583773
5.19758945	-49.98577988
5.20732517	-49.98572002
5.2170609	-49.98565674
5.22679663	-49.98559314
5.23653235	-49.98552969
5.24626808	-49.9854609
5.25600381	-49.98538919
5.26573954	-49.98531994
5.27547526	-49.98524392
5.28521099	-49.98517468
5.29494672	-49.98509904
5.30468244	-49.98502767
5.31441817	-49.98495249
5.3241539	-49.98487553
5.33388962	-49.98480274
5.34362535	-49.98473177
5.35336108	-49.98465891
5.3630968	-49.98458792
5.37283253	-49.98451312
5.38256826	-49.98444358
5.39230398	-49.98437327
5.39230398	-49.98437327
5.40184001	-49.984351
5.41137604	-49.98432433
5.42091207	-49.98429716
5.43044809	-49.98427474
5.43998412	-49.98425029
5.44952015	-49.98422656
5.45905618	-49.98420394
5.46859221	-49.98418367
5.47812823	-49.98416405
5.48766426	-49.98414429
5.49720029	-49.98412254
5.50673632	-49.984104
5.51627234	-49.98408412
5.52580837	-49.98406256
5.5353444	-49.98404126
5.54488043	-49.9840249
5.55441645	-49.98400647
5.56395248	-49.98398996
5.57348851	-49.98397507
5.58302454	-49.98395863
5.59256057	-49.983946
5.60209659	-49.98393267
5.61163262	-49.98391984
5.62116865	-49.98391005
5.63070468	-49.98389892
5.6402407	-49.98389198
5.64977673	-49.98388255
5.65931276	-49.98387117
5.66884879	-49.98386476
5.67838482	-49.98385742
5.68792084	-49.98385079
5.69745687	-49.98384672
5.7069929	-49.98384112
5.71652893	-49.98383363
5.72606495	-49.98383107
5.73560098	-49.98382747
5.74513701	-49.98382434
5.75467304	-49.98382045
5.76420907	-49.98381944
5.77374509	-49.98381905
5.77374509	-49.98381905
5.78328112	-49.98381945
5.79281715	-49.98382047
5.80235318	-49.98382437
5.8118892	-49.9838275
5.82142523	-49.98383112
5.83096126	-49.98383368
5.84049729	-49.98384119
5.85003331	-49.98384679
5.85956934	-49.98385087
5.86910537	-49.98385751
5.8786414	-49.98386485
5.88817743	-49.98387128
5.89771345	-49.98388267
5.90724948	-49.9838921
5.91678551	-49.98389905
5.92632154	-49.98391019
5.93585756	-49.98391999
5.94539359	-49.98393282
5.95492962	-49.98394616
5.96446565	-49.98395881
5.97400168	-49.98397525
5.9835377	-49.98399015
5.99307373	-49.98400667
6.00260976	-49.98402511
6.01214579	-49.98404148
6.02168181	-49.98406278
6.03121784	-49.98408435
6.04075387	-49.98410423
6.0502899	-49.98412278
6.05982593	-49.98414454
6.06936195	-49.98416431
6.07889798	-49.98418393
6.08843401	-49.98420422
6.09797004	-49.98422684
6.10750606	-49.98425058
6.11704209	-49.98427504
6.12657812	-49.98429746
6.13611415	-49.98432464
6.14565018	-49.98435131
6.1551862	-49.9843736
6.1551862	-49.9843736
6.17496801	-49.98424158
6.19474982	-49.98411447
6.21453163	-49.98400096
6.23431344	-49.98389446
6.25409525	-49.9838023
6.27387706	-49.98372689
6.29365887	-49.98367021
6.31344068	-49.98362317
6.33322249	-49.98359964
6.35300429	-49.98360397
6.3727861	-49.98361938
6.39256791	-49.98365358
6.41234972	-49.98370557
6.43213153	-49.98378352
6.45191334	-49.98387506
6.47169515	-49.98398272
6.49147696	-49.98410729
6.51125877	-49.98424766
6.53104058	-49.984392
6.55082239	-49.98454394
6.5706042	-49.98469899
6.590386	-49.98485536
6.61016781	-49.98502355
6.62994962	-49.98520079
6.64973143	-49.98537794
6.66951324	-49.98554193
6.68929505	-49.98570242
6.70907686	-49.98586162
6.72885867	-49.98601499
6.74864048	-49.98615854
6.76842229	-49.98628946
6.7882041	-49.98641088
6.80798591	-49.98652275
6.82776771	-49.98662566
6.84754952	-49.98671308
6.86733133	-49.98678258
6.88711314	-49.98683713
6.90689495	-49.98688084
6.92667676	-49.98690765
6.94645857	-49.98691765
0	-49.97631331
0.01945603	-49.97631002
0.03891205	-49.97630698
0.05836808	-49.9763061
0.07782411	-49.97630637
0.09728013	-49.97630884
0.11673616	-49.97631155
0.13619218	-49.97630351
0.15564821	-49.9762993
0.17510424	-49.97629076
0.19456026	-49.97628712
0.21401629	-49.97627606
0.23347232	-49.97626807
0.25292834	-49.97625491
0.27238437	-49.97623768
0.29184039	-49.97621679
0.31129642	-49.97619629
0.33075245	-49.97617299
0.35020847	-49.97614587
0.3696645	-49.97611692
0.38912053	-49.97608274
0.40857655	-49.97604705
0.42803258	-49.97600288
0.4474886	-49.97596114
0.46694463	-49.97591762
0.48640066	-49.97587581
0.50585668	-49.97581989
0.52531271	-49.975772
0.54476874	-49.97572059
0.56422476	-49.97567096
0.58368079	-49.97561438
0.60313681	-49.97556151
0.62259284	-49.97550471
0.64204887	-49.97545263
0.66150489	-49.97539873
0.68096092	-49.97534866
0.70041695	-49.97529014
0.71987297	-49.9752295
0.739329	-49.97517372
0.75878503	-49.97511399
0.77824105	-49.9750536
0.77824105	-49.9750536
0.78797678	-49.97511247
0.79771251	-49.975167
0.80744823	-49.975219
0.81718396	-49.9752794
0.82691969	-49.97533361
0.83665541	-49.97538529
0.84639114	-49.97543979
0.85612687	-49.97549386
0.86586259	-49.97554791
0.87559832	-49.97560089
0.88533405	-49.97565458
0.89506977	-49.97570693
0.9048055	-49.97575767
0.91454123	-49.9758068
0.92427695	-49.97585547
0.93401268	-49.97590768
0.94374841	-49.97596036
0.95348413	-49.97600448
0.96321986	-49.97604826
0.97295559	-49.97609391
0.98269131	-49.97613449
0.99242704	-49.97617021
1.00216277	-49.97620725
1.01189849	-49.97624163
1.02163422	-49.97627111
1.03136995	-49.97629955
1.04110567	-49.97632855
1.0508414	-49.97635526
1.06057713	-49.97637853
1.07031285	-49.97640373
1.08004858	-49.9764288
1.08978431	-49.97644809
1.09952003	-49.9764655
1.10925576	-49.97648406
1.11899149	-49.97649768
1.12872721	-49.9765084
1.13846294	-49.97651677
1.14819867	-49.97652147
1.1579344	-49.97652832
1.16767012	-49.97653811
1.16767012	-49.97653811
1.17740585	-49.97652831
1.18714158	-49.97652145
1.1968773	-49.97651675
1.20661303	-49.97650838
1.21634876	-49.97649765
1.22608448	-49.97648402
1.23582021	-49.97646546
1.24555594	-49.97644804
1.25529166	-49.97642873
1.26502739	-49.97640366
1.27476312	-49.97637846
1.28449884	-49.97635517
1.29423457	-49.97632846
1.3039703	-49.97629945
1.31370602	-49.976271
1.32344175	-49.97624152
1.33317748	-49.97620714
1.3429132	-49.97617009
1.35264893	-49.97613436
1.36238466	-49.97609378
1.37212038	-49.97604813
1.38185611	-49.97600434
1.39159184	-49.97596022
1.40132756	-49.97590753
1.41106329	-49.97585531
1.42079902	-49.97580664
1.43053474	-49.9757575
1.44027047	-49.97570676
1.4500062	-49.97565441
1.45974192	-49.97560071
1.46947765	-49.97554773
1.47921338	-49.97549368
1.48894911	-49.97543961
1.49868483	-49.97538511
1.50842056	-49.97533343
1.51815629	-49.97527922
1.52789201	-49.97521882
1.53762774	-49.97516682
1.54736347	-49.9751123
1.55709919	-49.97505344
1.55709919	-49.97505344
1.56663522	-49.97502929
1.57617125	-49.97499825
1.58570728	-49.97496922
1.5952433	-49.97494298
1.60477933	-49.9749099
1.61431536	-49.97488234
1.62385139	-49.97485119
1.63338741	-49.97482262
1.64292344	-49.97479277
1.65245947	-49.97476188
1.6619955	-49.97473311
1.67153153	-49.97470781
1.68106755	-49.9746746
1.69060358	-49.97464943
1.70013961	-49.97461698
1.70967564	-49.97458708
1.71921166	-49.97455476
1.72874769	-49.97451884
1.73828372	-49.97448928
1.74781975	-49.97445849
1.75735578	-49.97442849
1.7668918	-49.97440448
1.77642783	-49.97437896
1.78596386	-49.9743505
1.79549989	-49.97431868
1.80503591	-49.97429058
1.81457194	-49.97425968
1.82410797	-49.97423291
1.833644	-49.97420576
1.84318002	-49.97418013
1.85271605	-49.97415733
1.86225208	-49.97414046
1.87178811	-49.97411893
1.88132414	-49.97409795
1.89086016	-49.97408003
1.90039619	-49.97406653
1.90993222	-49.97406193
1.91946825	-49.97405315
1.92900427	-49.97404899
1.9385403	-49.97404707
1.9385403	-49.97404707
1.94807633	-49.97404897
1.95761236	-49.97405311
1.96714839	-49.97406187
1.97668441	-49.97406646
1.98622044	-49.97407993
1.99575647	-49.97409784
2.0052925	-49.97411881
2.01482852	-49.97414034
2.02436455	-49.97415721
2.03390058	-49.97418
2.04343661	-49.97420563
2.05297264	-49.97423278
2.06250866	-49.97425955
2.07204469	-49.97429045
2.08158072	-49.97431855
2.09111675	-49.97435038
2.10065277	-49.97437884
2.1101888	-49.97440436
2.11972483	-49.97442838
2.12926086	-49.97445839
2.13879688	-49.97448919
2.14833291	-49.97451876
2.15786894	-49.97455469
2.16740497	-49.97458702
2.176941	-49.97461692
2.18647702	-49.97464938
2.19601305	-49.97467456
2.20554908	-49.97470778
2.21508511	-49.9747331
2.22462113	-49.97476187
2.23415716	-49.97479279
2.24369319	-49.97482265
2.25322922	-49.97485124
2.26276525	-49.9748824
2.27230127	-49.97490998
2.2818373	-49.97494307
2.29137333	-49.97496933
2.30090936	-49.97499838
2.31044538	-49.97502943
2.31998141	-49.9750536
2.31998141	-49.9750536
2.33976322	-49.97495046
2.35954503	-49.97484169
2.37932684	-49.97474411
2.39910865	-49.97465019
2.41889046	-49.9745637
2.43867227	-49.97448306
2.45845408	-49.97441336
2.47823589	-49.97435779
2.49801769	-49.97431562
2.5177995	-49.97428156
2.53758131	-49.97426889
2.55736312	-49.97427107
2.57714493	-49.97429429
2.59692674	-49.97433796
2.61670855	-49.97439432
2.63649036	-49.97446536
2.65627217	-49.97454884
2.67605398	-49.97465588
2.69583579	-49.97475423
2.7156176	-49.97485243
2.7353994	-49.97496047
2.75518121	-49.97507151
2.77496302	-49.97518555
2.79474483	-49.97529768
2.81452664	-49.9754049
2.83430845	-49.97551151
2.85409026	-49.97561606
2.87387207	-49.97571217
2.89365388	-49.97581009
2.91343569	-49.97589518
2.9332175	-49.97597421
2.95299931	-49.97604602
2.97278112	-49.97610968
2.99256292	-49.97616594
3.01234473	-49.97621123
3.03212654	-49.97624561
3.05190835	-49.97627724
3.07169016	-49.9762936
3.09147197	-49.97630648
3.11125378	-49.97631331
3.11125378	-49.97631331
3.12935255	-49.97631753
3.14745133	-49.97634175
3.16555011	-49.97638935
3.18364888	-49.97644708
3.20174766	-49.97652485
3.21984643	-49.97661483
3.23794521	-49.9767252
3.25604398	-49.97684442
3.27414276	-49.97697142
3.29224153	-49.97711323
3.31034031	-49.97726109
3.32843908	-49.97742037
3.34653786	-49.97758914
3.36463663	-49.9777608
3.38273541	-49.97794161
3.40083418	-49.97813525
3.41893296	-49.97831925
3.43703173	-49.97850568
3.45513051	-49.97869538
3.47322928	-49.97887727
3.49132806	-49.97906114
3.50942684	-49.97922028
3.52752561	-49.97935618
3.54562439	-49.97947033
3.56372316	-49.97955813
3.58182194	-49.97961436
3.59992071	-49.97963063
3.61801949	-49.97960914
3.63611826	-49.97955204
3.65421704	-49.97945594
3.67231581	-49.97932608
3.69041459	-49.979176
3.70851336	-49.97900444
3.72661214	-49.978823
3.74471091	-49.97862117
3.76280969	-49.97840336
3.78090846	-49.97817611
3.79900724	-49.9779517
3.81710602	-49.97772163
3.83520479	-49.97748917
3.83520479	-49.97748917
3.85466082	-49.97748298
3.87411684	-49.97747754
3.89357287	-49.97747111
3.9130289	-49.97745118
3.93248492	-49.97743297
3.95194095	-49.97741352
3.97139697	-49.97739024
3.990853	-49.97736344
4.01030903	-49.97733984
4.02976505	-49.97731456
4.04922108	-49.97728218
4.06867711	-49.9772507
4.08813313	-49.97721789
4.10758916	-49.97718424
4.12704519	-49.97715228
4.14650121	-49.97711788
4.16595724	-49.97708987
4.18541326	-49.97706175
4.20486929	-49.97702985
4.22432532	-49.97699842
4.24378134	-49.97697088
4.26323737	-49.97694991
4.2826934	-49.97693053
4.30214942	-49.97691425
4.32160545	-49.97690094
4.34106147	-49.97689487
4.3605175	-49.97689117
4.37997353	-49.97689605
4.39942955	-49.9769042
4.41888558	-49.97690865
4.43834161	-49.97692422
4.45779763	-49.97694711
4.47725366	-49.97697059
4.49670968	-49.97700134
4.51616571	-49.97703836
4.53562174	-49.97707706
4.55507776	-49.97711913
4.57453379	-49.97716975
4.59398982	-49.97721927
4.61344584	-49.97726935
4.61344584	-49.97726935
4.62318157	-49.97724098
4.6329173	-49.97721101
4.64265302	-49.97718687
4.65238875	-49.9771573
4.66212448	-49.9771293
4.6718602	-49.97709958
4.68159593	-49.97707203
4.69133166	-49.97704885
4.70106738	-49.97702502
4.71080311	-49.97699831
4.72053884	-49.97697709
4.73027456	-49.97695189
4.74001029	-49.97693576
4.74974602	-49.97691389
4.75948174	-49.97689658
4.76921747	-49.97687845
4.7789532	-49.976858
4.78868892	-49.97683955
4.79842465	-49.97682296
4.80816038	-49.97680626
4.8178961	-49.97679047
4.82763183	-49.97677743
4.83736756	-49.97676335
4.84710328	-49.97675421
4.85683901	-49.97674419
4.86657474	-49.97672355
4.87631046	-49.9767104
4.88604619	-49.97670264
4.89578192	-49.97669142
4.90551765	-49.97668629
4.91525337	-49.97668135
4.9249891	-49.97667335
4.93472483	-49.97667186
4.94446055	-49.97666628
4.95419628	-49.97666464
4.96393201	-49.9766577
4.97366773	-49.9766547
4.98340346	-49.97665032
4.99313919	-49.97664901
5.00287491	-49.97664857
5.00287491	-49.97664857
5.01261064	-49.976649
5.02234637	-49.97665029
5.03208209	-49.97665465
5.04181782	-49.97665764
5.05155355	-49.97666456
5.06128927	-49.97666619
5.071025	-49.97667174
5.08076073	-49.97667322
5.09049645	-49.9766812
5.10023218	-49.97668613
5.10996791	-49.97669125
5.11970363	-49.97670245
5.12943936	-49.97671019
5.13917509	-49.97672332
5.14891081	-49.97674396
5.15864654	-49.97675396
5.16838227	-49.97676309
5.17811799	-49.97677715
5.18785372	-49.97679018
5.19758945	-49.97680595
5.20732517	-49.97682265
5.2170609	-49.97683923
5.22679663	-49.97685766
5.23653235	-49.9768781
5.24626808	-49.97689622
5.25600381	-49.97691351
5.26573954	-49.97693538
5.27547526	-49.97695149
5.28521099	-49.97697669
5.29494672	-49.9769979
5.30468244	-49.9770246
5.31441817	-49.97704842
5.3241539	-49.9770716
5.33388962	-49.97709915
5.34362535	-49.97712886
5.35336108	-49.97715685
5.3630968	-49.97718642
5.37283253	-49.97721056
5.38256826	-49.97724053
5.39230398	-49.97726891
5.39230398	-49.97726891
5.40184001	-49.97730312
5.41137604	-49.97733216
5.42091207	-49.97736015
5.43044809	-49.97739364
5.43998412	-49.97742421
5.44952015	-49.97745514
5.45905618	-49.97748723
5.46859221	-49.97752024
5.47812823	-49.97755333
5.48766426	-49.9775856
5.49720029	-49.97761516
5.50673632	-49.97764658
5.51627234	-49.97767526
5.52580837	-49.97770339
5.5353444	-49.97772974
5.54488043	-49.97775994
5.55441645	-49.9777863
5.56395248	-49.97781367
5.57348851	-49.9778419
5.58302454	-49.97786631
5.59256057	-49.97789346
5.60209659	-49.97791804
5.61163262	-49.97794077
5.62116865	-49.97796538
5.63070468	-49.9779879
5.6402407	-49.97801154
5.64977673	-49.97803129
5.65931276	-49.97804626
5.66884879	-49.97806597
5.67838482	-49.9780819
5.68792084	-49.97809667
5.69745687	-49.97811214
5.7069929	-49.9781234
5.71652893	-49.97813065
5.72606495	-49.9781401
5.73560098	-49.978147
5.74513701	-49.9781519
5.75467304	-49.97815375
5.76420907	-49.97815614
5.77374509	-49.97815688
5.77374509	-49.97815688
5.78328112	-49.97815616
5.79281715	-49.97815379
5.80235318	-49.97815196
5.8118892	-49.97814708
5.82142523	-49.9781402
5.83096126	-49.97813078
5.84049729	-49.97812354
5.85003331	-49.9781123
5.85956934	-49.97809685
5.86910537	-49.9780821
5.8786414	-49.97806619
5.88817743	-49.97804649
5.89771345	-49.97803154
5.90724948	-49.97801181
5.91678551	-49.97798819
5.92632154	-49.97796568
5.93585756	-49.97794109
5.94539359	-49.97791837
5.95492962	-49.9778938
5.96446565	-49.97786667
5.97400168	-49.97784226
5.9835377	-49.97781405
5.99307373	-49.97778669
6.00260976	-49.97776034
6.01214579	-49.97773015
6.02168181	-49.9777038
6.03121784	-49.97767568
6.04075387	-49.977647
6.0502899	-49.97761559
6.05982593	-49.97758603
6.06936195	-49.97755377
6.07889798	-49.97752068
6.08843401	-49.97748767
6.09797004	-49.97745558
6.10750606	-49.97742466
6.11704209	-49.97739409
6.12657812	-49.9773606
6.13611415	-49.97733261
6.14565018	-49.97730356
6.1551862	-49.97726935
6.1551862	-49.97726935
6.17496801	-49.9773341
6.19474982	-49.97739676
6.21453163	-49.97746257
6.23431344	-49.97752183
6.25409525	-49.9775801
6.27387706	-49.97763679
6.29365887	-49.97768984
6.31344068	-49.97773024
6.33322249	-49.97776826
6.35300429	-49.97780656
6.3727861	-49.97783035
6.39256791	-49.97784469
6.41234972	-49.97785091
6.43213153	-49.97785642
6.45191334	-49.97785191
6.47169515	-49.97784095
6.49147696	-49.97782819
6.51125877	-49.97781377
6.53104058	-49.97779092
6.55082239	-49.97776547
6.5706042	-49.97773498
6.590386	-49.97770137
6.61016781	-49.97767559
6.62994962	-49.97765775
6.64973143	-49.97764006
6.66951324	-49.97761354
6.68929505	-49.9775905
6.70907686	-49.97757291
6.72885867	-49.97755734
6.74864048	-49.97754311
6.76842229	-49.97752771
6.7882041	-49.97751511
6.80798591	-49.97750486
6.82776771	-49.97750069
6.84754952	-49.97749668
6.86733133	-49.97749101
6.88711314	-49.97748564
6.90689495	-49.97748664
6.92667676	-49.97748796
6.94645857	-49.97748917
0	-49.97331313
0.01945603	-49.97330304
0.03891205	-49.97329153
0.05836808	-49.97327968
0.07782411	-49.97326411
0.09728013	-49.97323548
0.11673616	-49.97321125
0.13619218	-49.97318146
0.15564821	-49.97314524
0.17510424	-49.97309923
0.19456026	-49.97305888
0.21401629	-49.97301542
0.23347232	-49.97296833
0.25292834	-49.97291789
0.27238437	-49.97286563
0.29184039	-49.97281274
0.31129642	-49.97275607
0.33075245	-49.97270347
0.35020847	-49.97265532
0.3696645	-49.97260829
0.38912053	-49.97255677
0.40857655	-49.97251167
0.42803258	-49.97245551
0.4474886	-49.97241363
0.46694463	-49.97237269
0.48640066	-49.97234265
0.50585668	-49.9723161
0.52531271	-49.97229261
0.54476874	-49.97227178
0.56422476	-49.97225754
0.58368079	-49.97224384
0.60313681	-49.97224132
0.62259284	-49.97223583
0.64204887	-49.97223898
0.66150489	-49.97225121
0.68096092	-49.9722681
0.70041695	-49.97228126
0.71987297	-49.97230302
0.739329	-49.97233034
0.75878503	-49.97236664
0.77824105	-49.97240354
0.77824105	-49.97240354
0.78797678	-49.97238612
0.79771251	-49.97237189
0.80744823	-49.97234889
0.81718396	-49.97233658
0.82691969	-49.97232269
0.83665541	-49.97230941
0.84639114	-49.97229814
0.85612687	-49.97228741
0.86586259	-49.97227594
0.87559832	-49.97226598
0.88533405	-49.97225462
0.89506977	-49.97224936
0.9048055	-49.97224132
0.91454123	-49.97223116
0.92427695	-49.97222232
0.93401268	-49.97222284
0.94374841	-49.9722213
0.95348413	-49.97221414
0.96321986	-49.97221102
0.97295559	-49.97221338
0.98269131	-49.97221008
0.99242704	-49.97220556
1.00216277	-49.97220301
1.01189849	-49.97220074
1.02163422	-49.97219889
1.03136995	-49.97219673
1.04110567	-49.97219478
1.0508414	-49.97219553
1.06057713	-49.97219708
1.07031285	-49.97219608
1.08004858	-49.9721991
1.08978431	-49.97219864
1.09952003	-49.97220068
1.10925576	-49.97220081
1.11899149	-49.97220124
1.12872721	-49.97220182
1.13846294	-49.97220217
1.14819867	-49.97219691
1.1579344	-49.97219284
1.16767012	-49.97219411
1.16767012	-49.97219411
1.17740585	-49.97219285
1.18714158	-49.97219694
1.1968773	-49.97220222
1.20661303	-49.97220188
1.21634876	-49.97220132
1.22608448	-49.9722009
1.23582021	-49.97220079
1.24555594	-49.97219876
1.25529166	-49.97219924
1.26502739	-49.97219623
1.27476312	-49.97219724
1.28449884	-49.9721957
1.29423457	-49.97219498
1.3039703	-49.97219693
1.31370602	-49.97219911
1.32344175	-49.97220098
1.33317748	-49.97220326
1.3429132	-49.97220582
1.35264893	-49.97221035
1.36238466	-49.97221366
1.37212038	-49.97221131
1.38185611	-49.97221444
1.39159184	-49.97222161
1.40132756	-49.97222316
1.41106329	-49.97222265
1.42079902	-49.9722315
1.43053474	-49.97224167
1.44027047	-49.97224971
1.4500062	-49.97225499
1.45974192	-49.97226636
1.46947765	-49.97227632
1.47921338	-49.9722878
1.48894911	-49.97229853
1.49868483	-49.9723098
1.50842056	-49.97232308
1.51815629	-49.97233698
1.52789201	-49.97234929
1.53762774	-49.97237228
1.54736347	-49.97238651
1.55709919	-49.97240393
1.55709919	-49.97240393
1.56663522	-49.97242264
1.57617125	-49.97244035
1.58570728	-49.97246218
1.5952433	-49.97248603
1.60477933	-49.97250925
1.61431536	-49.97253346
1.62385139	-49.97255897
1.63338741	-49.97258188
1.64292344	-49.97260819
1.65245947	-49.97263432
1.6619955	-49.97266464
1.67153153	-49.97269645
1.68106755	-49.97272474
1.69060358	-49.97275828
1.70013961	-49.97278651
1.70967564	-49.97281765
1.71921166	-49.97284655
1.72874769	-49.97287604
1.73828372	-49.97290638
1.74781975	-49.97293611
1.75735578	-49.97297118
1.7668918	-49.97300162
1.77642783	-49.97303277
1.78596386	-49.97306334
1.79549989	-49.97309173
1.80503591	-49.97312133
1.81457194	-49.97314816
1.82410797	-49.97317809
1.833644	-49.97320551
1.84318002	-49.97323402
1.85271605	-49.97326126
1.86225208	-49.97328872
1.87178811	-49.97330945
1.88132414	-49.97332745
1.89086016	-49.97334669
1.90039619	-49.97336645
1.90993222	-49.97338717
1.91946825	-49.97339828
1.92900427	-49.97340559
1.9385403	-49.9734076
1.9385403	-49.9734076
1.94807633	-49.9734056
1.95761236	-49.9733983
1.96714839	-49.9733872
1.97668441	-49.97336649
1.98622044	-49.97334674
1.99575647	-49.97332749
2.0052925	-49.97330949
2.01482852	-49.97328876
2.02436455	-49.9732613
2.03390058	-49.97323406
2.04343661	-49.97320554
2.05297264	-49.97317811
2.06250866	-49.97314817
2.07204469	-49.97312133
2.08158072	-49.97309172
2.09111675	-49.97306332
2.10065277	-49.97303274
2.1101888	-49.97300157
2.11972483	-49.97297112
2.12926086	-49.97293604
2.13879688	-49.9729063
2.14833291	-49.97287594
2.15786894	-49.97284644
2.16740497	-49.97281753
2.176941	-49.97278637
2.18647702	-49.97275813
2.19601305	-49.97272458
2.20554908	-49.97269626
2.21508511	-49.97266444
2.22462113	-49.97263411
2.23415716	-49.97260796
2.24369319	-49.97258163
2.25322922	-49.9725587
2.26276525	-49.97253317
2.27230127	-49.97250895
2.2818373	-49.97248571
2.29137333	-49.97246184
2.30090936	-49.97244
2.31044538	-49.97242227
2.31998141	-49.97240354
2.31998141	-49.97240354
2.33976322	-49.97244133
2.35954503	-49.97247228
2.37932684	-49.97252163
2.39910865	-49.97257126
2.41889046	-49.97262584
2.43867227	-49.9726779
2.45845408	-49.9727315
2.47823589	-49.97278966
2.49801769	-49.97284464
2.5177995	-49.97289062
2.53758131	-49.97293583
2.55736312	-49.9729704
2.57714493	-49.97300047
2.59692674	-49.97302511
2.61670855	-49.97304058
2.63649036	-49.97305539
2.65627217	-49.97306462
2.67605398	-49.97308253
2.69583579	-49.97308774
2.7156176	-49.97309018
2.7353994	-49.97310509
2.75518121	-49.97311604
2.77496302	-49.97313323
2.79474483	-49.97314535
2.81452664	-49.97315613
2.83430845	-49.97316576
2.85409026	-49.97318675
2.87387207	-49.9732025
2.89365388	-49.97322311
2.91343569	-49.97323531
2.9332175	-49.97325017
2.95299931	-49.97326235
2.97278112	-49.97327481
2.99256292	-49.9732843
3.01234473	-49.97328663
3.03212654	-49.97329503
3.05190835	-49.97330572
3.07169016	-49.97330541
3.09147197	-49.97330766
3.11125378	-49.97331313
3.11125378	-49.97331313
3.12935255	-49.97330664
3.14745133	-49.97330159
3.16555011	-49.97330759
3.18364888	-49.97330316
3.20174766	-49.97330591
3.21984643	-49.97330537
3.23794521	-49.97330479
3.25604398	-49.97330789
3.27414276	-49.97331455
3.29224153	-49.97332918
3.31034031	-49.97334788
3.32843908	-49.9733763
3.34653786	-49.97340474
3.36463663	-49.97343851
3.38273541	-49.97348129
3.40083418	-49.97353649
3.41893296	-49.97359124
3.43703173	-49.97366147
3.45513051	-49.97373265
3.47322928	-49.97382201
3.49132806	-49.97392122
3.50942684	-49.97403051
3.52752561	-49.97414851
3.54562439	-49.97427672
3.56372316	-49.97442089
3.58182194	-49.97457351
3.59992071	-49.97473541
3.61801949	-49.97490787
3.63611826	-49.97509451
3.65421704	-49.97527765
3.67231581	-49.97546535
3.69041459	-49.97566302
3.70851336	-49.97587302
3.72661214	-49.97609086
3.74471091	-49.97630852
3.76280969	-49.97653161
3.78090846	-49.97676137
3.79900724	-49.97700115
3.81710602	-49.97724456
3.83520479	-49.97748738
3.83520479	-49.97748738
3.85466082	-49.97748118
3.87411684	-49.97747573
3.89357287	-49.9774693
3.9130289	-49.97744936
3.93248492	-49.97743114
3.95194095	-49.97741168
3.97139697	-49.97738839
3.990853	-49.97736158
4.01030903	-49.97733797
4.02976505	-49.97731268
4.04922108	-49.97728028
4.06867711	-49.97724879
4.08813313	-49.97721597
4.10758916	-49.9771823
4.12704519	-49.97715034
4.14650121	-49.97711593
4.16595724	-49.9770879
4.18541326	-49.97705977
4.20486929	-49.97702786
4.22432532	-49.97699641
4.24378134	-49.97696887
4.26323737	-49.97694788
4.2826934	-49.97692849
4.30214942	-49.97691221
4.32160545	-49.97689889
4.34106147	-49.97689282
4.3605175	-49.9768891
4.37997353	-49.97689398
4.39942955	-49.97690212
4.41888558	-49.97690657
4.43834161	-49.97692214
4.45779763	-49.97694502
4.47725366	-49.9769685
4.49670968	-49.97699924
4.51616571	-49.97703626
4.53562174	-49.97707496
4.55507776	-49.97711704
4.57453379	-49.97716766
4.59398982	-49.97721718
4.61344584	-49.97726727
4.61344584	-49.97726727
4.62318157	-49.97723888
4.6329173	-49.97720891
4.64265302	-49.97718476
4.65238875	-49.97715518
4.66212448	-49.97712718
4.6718602	-49.97709746
4.68159593	-49.9770699
4.69133166	-49.97704672
4.70106738	-49.97702289
4.71080311	-49.97699619
4.72053884	-49.97697497
4.73027456	-49.97694977
4.74001029	-49.97693364
4.74974602	-49.97691177
4.75948174	-49.97689448
4.76921747	-49.97687635
4.7789532	-49.97685591
4.78868892	-49.97683746
4.79842465	-49.97682088
4.80816038	-49.97680418
4.8178961	-49.9767884
4.82763183	-49.97677537
4.83736756	-49.9767613
4.84710328	-49.97675217
4.85683901	-49.97674217
4.86657474	-49.97672153
4.87631046	-49.97670839
4.88604619	-49.97670065
4.89578192	-49.97668944
4.90551765	-49.97668432
4.91525337	-49.97667939
4.9249891	-49.97667141
4.93472483	-49.97666993
4.94446055	-49.97666437
4.95419628	-49.97666275
4.96393201	-49.97665582
4.97366773	-49.97665283
4.98340346	-49.97664847
4.99313919	-49.97664718
5.00287491	-49.97664674
5.00287491	-49.97664674
5.01261064	-49.97664719
5.02234637	-49.9766485
5.03208209	-49.97665287
5.04181782	-49.97665588
5.05155355	-49.97666282
5.06128927	-49.97666446
5.071025	-49.97667003
5.08076073	-49.97667153
5.09049645	-49.97667952
5.10023218	-49.97668446
5.10996791	-49.9766896
5.11970363	-49.97670082
5.12943936	-49.97670857
5.13917509	-49.97672172
5.14891081	-49.97674237
5.15864654	-49.97675239
5.16838227	-49.97676153
5.17811799	-49.97677561
5.18785372	-49.97678865
5.19758945	-49.97680444
5.20732517	-49.97682115
5.2170609	-49.97683775
5.22679663	-49.9768562
5.23653235	-49.97687665
5.24626808	-49.97689479
5.25600381	-49.97691209
5.26573954	-49.97693397
5.27547526	-49.9769501
5.28521099	-49.97697531
5.29494672	-49.97699653
5.30468244	-49.97702324
[truncated: 93,940 more rows]
