# Supplementary material for: Intrinsic topological Weyl phase transition induced by a magnetostructural transformation in a kagome magnet
Source: Nat Commun. 2026 Apr 11;17:5063. doi: 10.1038/s41467-026-71683-7 (PMC13243550; doi:10.1038/s41467-026-71683-7)
Supplement: Supplementary file 3 — Source Data [file 41467_2026_71683_MOESM3_ESM.zip › NCOMMS-25-70324A-DataAvailability/Figure_5b_hex.csv]

-1	4.0046766E-12	5.0725422	-270.43885
-0.95918367	1.3714054E-11	-23.579794	-188.77486
-0.91836735	7.5033157E-12	-1.2979083	82.497688
-0.87755102	-8.1751242E-12	-8.8848659	303.55512
-0.83673469	3.044514E-12	-26.255514	352.77595
-0.79591837	-1.2089499E-11	-14.423129	164.86495
-0.75510204	7.1297858E-12	-17.845171	221.98018
-0.71428571	9.4081545E-12	-24.007268	85.251549
-0.67346939	8.2682613E-12	-8.7826223	-110.16094
-0.63265306	2.0742305E-11	0.05538648	-122.05549
-0.59183673	8.9690797E-12	3.310864	60.408206
-0.55102041	-3.3817269E-12	14.685283	353.34279
-0.51020408	1.4029455E-12	6.2522781	607.36192
-0.46938776	7.2383003E-12	-21.87763	394.92143
-0.42857143	2.7608712E-11	-22.459405	176.47771
-0.3877551	-5.374468E-13	-8.7684006	190.6953
-0.34693878	-6.7944268E-12	-15.470768	355.49824
-0.30612245	1.7186955E-10	-31.621179	496.31817
-0.26530612	1.816797E-10	-35.047903	221.542
-0.2244898	6.3758552E-11	-1.7415468	213.73782
-0.18367347	3.845711E-11	2.5915594	421.25804
-0.14285714	2.1980353E-11	14.252269	139.62669
-0.10204082	5.1411672E-11	130.53184	34.490377
-0.06122449	5.575138E-11	25.207916	-4.4429313
-0.020408163	5.4311791E-11	-16.530726	191.14167
0.020408163	3.8129276E-11	-14.153087	278.20355
0.06122449	4.2858765E-11	2.0547392	309.51012
0.10204082	3.2289996E-11	18.533609	831.97828
0.14285714	4.3226732E-11	21.180678	720.12555
0.18367347	5.7314044E-11	-3.5455091	523.81118
0.2244898	4.6458502E-11	-8.3469034	304.49572
0.26530612	4.5540164E-11	-1.8615604	156.92681
0.30612245	4.5397677E-11	-0.35128658	125.2996
0.34693878	4.7018688E-11	0.88840249	133.54038
0.3877551	4.8489523E-11	-1.4612199	166.20097
0.42857143	4.4544993E-11	-4.0825963	160.17378
0.46938776	4.3866041E-11	-10.920872	41.213264
0.51020408	4.8502828E-11	-18.346202	-67.179909
0.55102041	5.3334615E-11	32.717945	254.78979
0.59183673	4.4703184E-11	-7.9903952	195.70362
0.63265306	5.0897782E-11	14.476895	158.97675
0.67346939	4.061235E-11	-10.569041	-66.761611
0.71428571	4.4395636E-11	5.5583838	-404.08225
0.75510204	4.5328097E-11	8.1073006	-297.60233
0.79591837	4.7776054E-11	16.590303	61.668379
0.83673469	5.5904064E-11	-0.10844492	233.43731
0.87755102	4.0565673E-11	14.503907	308.48127
0.91836735	2.881535E-11	-16.981104	37.641407
0.95918367	2.8179749E-11	-5.9041496	109.27409
1	3.9158365E-11	6.3289469	-5.4586605
