# Supplementary material for: Intrinsic topological Weyl phase transition induced by a magnetostructural transformation in a kagome magnet
Source: Nat Commun. 2026 Apr 11;17:5063. doi: 10.1038/s41467-026-71683-7 (PMC13243550; doi:10.1038/s41467-026-71683-7)
Supplement: Supplementary file 3 — Source Data [file 41467_2026_71683_MOESM3_ESM.zip › NCOMMS-25-70324A-DataAvailability/Figure_5d_mono.csv]

-1	2.3973694E-10	-155.30808	-52.177897	-69.1619923332534
-0.95918367	2.3501142E-10	128.633	224.60843	117.747143333412
-0.91836735	2.3771462E-10	-60.531418	91.77746	10.4153473334126
-0.87755102	2.5433685E-10	-420.27976	-20.898282	-147.059347333249
-0.83673469	2.2651994E-10	-518.1241	106.43952	-137.228193333258
-0.79591837	2.4573601E-10	-249.86102	323.16659	24.4351900000819
-0.75510204	2.3393014E-10	-126.53531	83.939777	-14.198510999922
-0.71428571	2.4940539E-10	-312.09778	543.06119	76.9878033334165
-0.67346939	2.3862921E-10	-267.68407	249.37689	-6.1023933332538
-0.63265306	2.4188539E-10	-349.36155	28.519651	-106.947299666586
-0.59183673	2.1130267E-10	-203.163	-41.824202	-81.6624006665962
-0.55102041	2.4058715E-10	12.016646	-1.7096264	3.4356732000802
-0.51020408	2.4047354E-10	-18.488813	212.23814	64.5831090000802
-0.46938776	2.3806123E-10	-11.684892	346.94545	111.753519333413
-0.42857143	2.3818999E-10	118.18813	485.42239	201.203506666746
-0.3877551	2.0823875E-10	459.39977	510.44081	323.280193333403
-0.34693878	2.3209215E-10	104.17392	120.75134	74.975086666744
-0.30612245	2.2186674E-10	239.4472	142.27005	127.239083333407
-0.26530612	3.5562956E-10	403.86289	495.26835	299.710413333452
-0.2244898	2.2239415E-10	367.82973	321.15821	229.662646666741
-0.18367347	2.6792427E-10	234.5263	98.104281	110.876860333423
-0.14285714	2.2730048E-10	-220.30935	167.05192	-17.7524766665909
-0.10204082	2.497983E-10	-3.0988981	194.52795	63.8096839667499
-0.06122449	2.4274353E-10	-29.832346	178.669	49.6122180000809
-0.020408163	2.5854996E-10	-266.82218	234.4319	-10.7967599999138
0.020408163	2.4694077E-10	-136.23055	163.36341	9.04428666674898
0.06122449	2.4186422E-10	-53.404647	290.69199	79.0957810000806
0.10204082	2.4146646E-10	25.456866	75.605256	33.6873740000805
0.14285714	2.3731619E-10	-72.308975	43.704715	-9.53475333325423
0.18367347	2.3734861E-10	-56.909216	-104.14998	-53.6863986665876
0.2244898	2.4378777E-10	-341.14185	258.38666	-27.5850633332521
0.26530612	2.3770955E-10	-284.36948	78.236977	-68.7108343332541
0.30612245	2.4216762E-10	-101.51152	-10.985036	-37.4988519999193
0.34693878	2.4239031E-10	81.647455	125.31429	68.9872483334141
0.3877551	2.4356133E-10	10.813591	-46.350456	-11.8456216665855
0.42857143	2.252486E-10	-4.0712603	12.97411	2.96761656674175
0.46938776	2.3867645E-10	-94.91889	16.360127	-26.1862543332538
0.51020408	2.3635641E-10	199.3037	-8.7278315	63.5252895000788
0.55102041	2.3238595E-10	215.09595	-135.82148	26.4248233334108
0.59183673	2.310973E-10	-102.02329	-60.625991	-54.216426999923
0.63265306	2.3665142E-10	225.01471	74.467756	99.8274886667456
0.67346939	2.3940797E-10	301.715	76.178678	125.964559333413
0.71428571	2.3973342E-10	368.23403	-23.962673	114.75711900008
0.75510204	2.2769295E-10	381.80354	90.329379	157.377639666743
0.79591837	2.4858473E-10	554.07628	361.22131	305.09919666675
0.83673469	2.3124613E-10	-78.724598	141.6204	20.9652673334104
0.87755102	2.279787E-10	-228.74828	-287.42892	-172.059066666591
0.91836735	2.5987466E-10	252.06179	-115.2665	45.5984300000866
0.95918367	2.2315616E-10	224.84892	327.60662	184.151846666741
1	2.3390898E-10	76.605012	-78.773074	-0.722687333255365
