# Supplementary material for: Intrinsic topological Weyl phase transition induced by a magnetostructural transformation in a kagome magnet
Source: Nat Commun. 2026 Apr 11;17:5063. doi: 10.1038/s41467-026-71683-7 (PMC13243550; doi:10.1038/s41467-026-71683-7)
Supplement: Supplementary file 3 — Source Data [file 41467_2026_71683_MOESM3_ESM.zip › NCOMMS-25-70324A-DataAvailability/Figure_2c_MagPeak.csv]

T	intensity	error
5.28679375e+02	1.86097147e+01	1.68091621e-01
5.18087536e+02	1.88825663e+01	1.62587053e-01
5.13095086e+02	1.88142576e+01	1.89429210e-01
5.08100895e+02	1.89804975e+01	1.79514513e-01
5.03115650e+02	1.85770791e+01	1.77545834e-01
4.98147417e+02	1.89535559e+01	1.46262154e-01
4.93148285e+02	1.89973503e+01	1.40812220e-01
4.88185845e+02	1.92324881e+01	1.74442479e-01
4.83210063e+02	1.89507483e+01	1.57216913e-01
4.78253577e+02	1.92808341e+01	1.53316591e-01
4.73340134e+02	1.94450057e+01	1.55885589e-01
4.68494653e+02	1.97146240e+01	1.50048393e-01
4.63834824e+02	2.06827238e+01	1.70646043e-01
4.58827345e+02	2.10722899e+01	1.74409812e-01
4.55777000e+02	2.11129331e+01	1.82173158e-01
4.52185200e+02	2.07547699e+01	2.06570015e-01
4.47044644e+02	2.13350450e+01	2.31763355e-01
4.34564647e+02	2.24833954e+01	2.35691114e-01
4.21398017e+02	2.33271845e+01	2.03262666e-01
