# Supplementary material for: Intrinsic topological Weyl phase transition induced by a magnetostructural transformation in a kagome magnet
Source: Nat Commun. 2026 Apr 11;17:5063. doi: 10.1038/s41467-026-71683-7 (PMC13243550; doi:10.1038/s41467-026-71683-7)
Supplement: Supplementary file 3 — Source Data [file 41467_2026_71683_MOESM3_ESM.zip › NCOMMS-25-70324A-DataAvailability/Figure_2e_model.csv]

Q	I
1.16638428e+01	8.43679086e-02
1.16545228e+01	9.85922454e-02
1.16452102e+01	7.52605678e-02
1.16359051e+01	5.70202082e-02
1.16266074e+01	5.23259547e-02
1.16173171e+01	5.86090586e-02
1.16080343e+01	5.58349718e-02
1.15987588e+01	4.88859381e-02
1.15894908e+01	4.63275281e-02
1.15802302e+01	4.65365169e-02
1.15709770e+01	5.04518348e-02
1.15617312e+01	5.53125716e-02
1.15524927e+01	7.39536628e-02
1.15432617e+01	6.69330586e-02
1.15340380e+01	5.30381868e-02
1.15248217e+01	4.70081550e-02
1.15156127e+01	4.46386052e-02
1.15064111e+01	4.37007791e-02
1.14972169e+01	4.33749209e-02
1.14880300e+01	4.33302083e-02
1.14788504e+01	4.34581949e-02
1.14696782e+01	4.44787681e-02
1.14605133e+01	4.75409757e-02
1.14513558e+01	4.64261993e-02
1.14422055e+01	4.64966408e-02
1.14330626e+01	5.27825877e-02
1.14239269e+01	5.41470021e-02
1.14147986e+01	4.80563589e-02
1.14056775e+01	4.57710071e-02
1.13965638e+01	4.58983212e-02
1.13874573e+01	4.88295314e-02
1.13783581e+01	6.20797271e-02
1.13692662e+01	7.44324661e-02
1.13601815e+01	6.11708453e-02
1.13511041e+01	6.03435394e-02
1.13420339e+01	6.24346404e-02
1.13329710e+01	7.69619564e-02
1.13239154e+01	6.10962663e-02
1.13148669e+01	5.00759926e-02
1.13058257e+01	4.58623082e-02
1.12967917e+01	4.42054277e-02
1.12877650e+01	4.35108985e-02
1.12787454e+01	4.32864386e-02
1.12697331e+01	4.36300811e-02
1.12607279e+01	4.47659075e-02
1.12517300e+01	4.39310544e-02
1.12427392e+01	4.33781202e-02
1.12337556e+01	4.33810086e-02
1.12247792e+01	4.38107009e-02
1.12158100e+01	4.49601805e-02
1.12068479e+01	4.84061486e-02
1.11978930e+01	6.25596119e-02
1.11889453e+01	7.83300383e-02
1.11800047e+01	5.95775392e-02
1.11710712e+01	4.94765547e-02
1.11621449e+01	4.58236146e-02
1.11532257e+01	4.45799170e-02
1.11443137e+01	4.43421678e-02
1.11354087e+01	4.48270536e-02
1.11265109e+01	4.66557717e-02
1.11176202e+01	5.37884039e-02
1.11087366e+01	6.96588287e-02
1.10998601e+01	5.95817995e-02
1.10909906e+01	5.38500681e-02
1.10821283e+01	6.10597197e-02
1.10732730e+01	8.63817716e-02
1.10644249e+01	6.99426527e-02
1.10555837e+01	5.65839895e-02
1.10467497e+01	5.49323493e-02
1.10379227e+01	6.79557639e-02
1.10291028e+01	1.01152082e-01
1.10202899e+01	9.15414972e-02
1.10114840e+01	6.88684880e-02
1.10026852e+01	5.39160544e-02
1.09938934e+01	4.84382427e-02
1.09851087e+01	4.79248836e-02
1.09763309e+01	4.89059508e-02
1.09675602e+01	4.62778186e-02
1.09587965e+01	4.55870615e-02
1.09500397e+01	4.83177012e-02
1.09412900e+01	5.06553116e-02
1.09325473e+01	4.87655535e-02
1.09238115e+01	4.61595025e-02
1.09150828e+01	4.58471346e-02
1.09063610e+01	4.78425238e-02
1.08976461e+01	5.62784324e-02
1.08889383e+01	8.42312881e-02
1.08802374e+01	7.50254664e-02
1.08715434e+01	6.49143081e-02
1.08628564e+01	6.71098369e-02
1.08541763e+01	6.06541347e-02
1.08455032e+01	5.16443512e-02
1.08368370e+01	4.71058032e-02
1.08281777e+01	4.68661041e-02
1.08195254e+01	4.52308855e-02
1.08108799e+01	4.36537506e-02
1.08022414e+01	4.29700447e-02
1.07936097e+01	4.26772755e-02
1.07849850e+01	4.25536375e-02
1.07763672e+01	4.25224322e-02
1.07677562e+01	4.25627010e-02
1.07591521e+01	4.26862163e-02
1.07505549e+01	4.29679878e-02
1.07419645e+01	4.34869865e-02
1.07333811e+01	4.41989704e-02
1.07248044e+01	4.52391478e-02
1.07162347e+01	4.78487050e-02
1.07076717e+01	5.79376240e-02
1.06991157e+01	8.63270862e-02
1.06905664e+01	7.12708041e-02
1.06820240e+01	5.49682440e-02
1.06734884e+01	4.92410112e-02
1.06649596e+01	4.86161983e-02
1.06564377e+01	5.35248682e-02
1.06479225e+01	7.22107602e-02
1.06394142e+01	6.70922210e-02
1.06309127e+01	5.82097728e-02
1.06224179e+01	6.48367366e-02
1.06139299e+01	1.01034677e-01
1.06054487e+01	8.89593565e-02
1.05969743e+01	6.89049978e-02
1.05885067e+01	6.19964184e-02
1.05800458e+01	7.35738722e-02
1.05715917e+01	8.56215384e-02
1.05631444e+01	6.44361937e-02
1.05547037e+01	5.47742000e-02
1.05462699e+01	5.47273864e-02
1.05378428e+01	6.83925370e-02
1.05294224e+01	1.08103839e-01
1.05210087e+01	9.51815301e-02
1.05126017e+01	7.31498492e-02
1.05042015e+01	5.61427303e-02
1.04958080e+01	4.95660624e-02
1.04874212e+01	4.83278703e-02
1.04790411e+01	5.29863718e-02
1.04706677e+01	5.27670429e-02
1.04623009e+01	4.85496890e-02
1.04539409e+01	4.90810720e-02
1.04455876e+01	5.89958936e-02
1.04372409e+01	6.16165538e-02
1.04289008e+01	5.14372952e-02
1.04205675e+01	4.69991492e-02
1.04122408e+01	4.58857833e-02
1.04039208e+01	4.66594533e-02
1.03956074e+01	5.03986491e-02
1.03873006e+01	6.54675373e-02
1.03790005e+01	9.35233921e-02
1.03707070e+01	7.17729520e-02
1.03624202e+01	5.73772646e-02
1.03541399e+01	5.59890487e-02
1.03458663e+01	7.15053344e-02
1.03375993e+01	1.13709197e-01
1.03293389e+01	8.59029352e-02
1.03210851e+01	6.00994971e-02
1.03128379e+01	4.99326828e-02
1.03045972e+01	4.59667345e-02
1.02963632e+01	4.42436188e-02
1.02881357e+01	4.33973033e-02
1.02799148e+01	4.29406773e-02
1.02717005e+01	4.26857052e-02
1.02634928e+01	4.25540652e-02
1.02552916e+01	4.25133238e-02
1.02470969e+01	4.25557495e-02
1.02389088e+01	4.26976533e-02
1.02307273e+01	4.29933454e-02
1.02225523e+01	4.33978509e-02
1.02143838e+01	4.40941701e-02
1.02062218e+01	4.54814827e-02
1.01980664e+01	4.86969808e-02
1.01899174e+01	5.85630217e-02
1.01817750e+01	8.46181180e-02
1.01736391e+01	1.11685593e-01
1.01655097e+01	1.10171325e-01
1.01573868e+01	7.29466861e-02
1.01492704e+01	5.69608582e-02
1.01411604e+01	5.37027120e-02
1.01330570e+01	6.35008774e-02
1.01249600e+01	8.06315077e-02
1.01168695e+01	6.63253610e-02
1.01087854e+01	5.41415045e-02
1.01007078e+01	5.04258847e-02
1.00926367e+01	5.43854266e-02
1.00845720e+01	5.00152556e-02
1.00765138e+01	4.53906082e-02
1.00684620e+01	4.34347319e-02
1.00604166e+01	4.26099246e-02
1.00523776e+01	4.22252704e-02
1.00443451e+01	4.20383378e-02
1.00363190e+01	4.19682882e-02
1.00282993e+01	4.20025792e-02
1.00202860e+01	4.21873527e-02
1.00122792e+01	4.27128666e-02
1.00042787e+01	4.44188508e-02
9.99628457e+00	5.10015658e-02
9.98829687e+00	5.53614946e-02
9.98031554e+00	4.80230533e-02
9.97234059e+00	4.42307829e-02
9.96437202e+00	4.28415152e-02
9.95640981e+00	4.23757617e-02
9.94845396e+00	4.23148956e-02
9.94050447e+00	4.25500157e-02
9.93256133e+00	4.32586727e-02
9.92462454e+00	4.54201097e-02
9.91669408e+00	5.35137474e-02
9.90876997e+00	6.25818189e-02
9.90085218e+00	5.46957603e-02
9.89294072e+00	4.80175095e-02
9.88503559e+00	4.50965437e-02
9.87713676e+00	4.44089278e-02
9.86924425e+00	4.50545230e-02
9.86135805e+00	4.78026344e-02
9.85347814e+00	5.80007631e-02
9.84560454e+00	7.69400521e-02
9.83773722e+00	6.63847619e-02
9.82987619e+00	6.60534289e-02
9.82202144e+00	8.58058689e-02
9.81417296e+00	7.80417881e-02
9.80633076e+00	8.89086456e-02
9.79849482e+00	9.93189566e-02
9.79066514e+00	6.99358070e-02
9.78284172e+00	5.64869259e-02
9.77502455e+00	5.08536892e-02
9.76721362e+00	4.61573189e-02
9.75940893e+00	4.39476927e-02
9.75161048e+00	4.29811697e-02
9.74381827e+00	4.26938587e-02
9.73603227e+00	4.33939126e-02
9.72825250e+00	4.44843580e-02
9.72047894e+00	4.29733325e-02
9.71271160e+00	4.19874582e-02
9.70495046e+00	4.15700401e-02
9.69719552e+00	4.13879793e-02
9.68944678e+00	4.13230810e-02
9.68170423e+00	4.14034130e-02
9.67396786e+00	4.17878478e-02
9.66623768e+00	4.16413539e-02
9.65851367e+00	4.13326638e-02
9.65079583e+00	4.12082455e-02
9.64308416e+00	4.11744148e-02
9.63537865e+00	4.11823398e-02
9.62767930e+00	4.12164691e-02
9.61998610e+00	4.12741440e-02
9.61229905e+00	4.13587900e-02
9.60461813e+00	4.14787883e-02
9.59694336e+00	4.16493162e-02
9.58927471e+00	4.18976878e-02
9.58161220e+00	4.22763168e-02
9.57395580e+00	4.28976115e-02
9.56630553e+00	4.40504298e-02
9.55866136e+00	4.67293668e-02
9.55102330e+00	5.53119161e-02
9.54339135e+00	8.14118960e-02
9.53576549e+00	7.87049814e-02
9.52814573e+00	6.04278184e-02
9.52053205e+00	5.48982741e-02
9.51292446e+00	6.09449006e-02
9.50532295e+00	9.36778215e-02
9.49772750e+00	1.37778322e-01
9.49013813e+00	9.37641535e-02
9.48255482e+00	6.35942603e-02
9.47497757e+00	5.18542044e-02
9.46740638e+00	4.72860881e-02
9.45984123e+00	4.56197261e-02
9.45228213e+00	4.58817269e-02
9.44472907e+00	4.99386987e-02
9.43718204e+00	6.20939804e-02
9.42964104e+00	5.80084692e-02
9.42210607e+00	4.93896176e-02
9.41457711e+00	4.57698081e-02
9.40705418e+00	4.52257010e-02
9.39953725e+00	4.80422647e-02
9.39202633e+00	5.88090087e-02
9.38452141e+00	5.92479164e-02
9.37702249e+00	5.04906351e-02
9.36952955e+00	4.71306163e-02
9.36204261e+00	4.84113447e-02
9.35456165e+00	5.82241235e-02
9.34708666e+00	6.19422504e-02
9.33961765e+00	5.16130493e-02
9.33215460e+00	4.64738318e-02
9.32469752e+00	4.48045819e-02
9.31724639e+00	4.46887551e-02
9.30980122e+00	4.56791312e-02
9.30236199e+00	4.85361619e-02
9.29492871e+00	5.71956724e-02
9.28750137e+00	8.46650379e-02
9.28007997e+00	1.13487325e-01
9.27266449e+00	8.63034761e-02
9.26525494e+00	7.64289252e-02
9.25785131e+00	8.40993351e-02
9.25045359e+00	7.91670183e-02
9.24306178e+00	8.32367631e-02
9.23567588e+00	1.23676973e-01
9.22829588e+00	1.02304933e-01
9.22092178e+00	6.80407531e-02
9.21355357e+00	5.31883311e-02
9.20619125e+00	4.72208656e-02
9.19883481e+00	4.45801575e-02
9.19148424e+00	4.32517613e-02
9.18413955e+00	4.25010866e-02
9.17680073e+00	4.20406450e-02
9.16946777e+00	4.17509972e-02
9.16214067e+00	4.15970318e-02
9.15481942e+00	4.16589779e-02
9.14750403e+00	4.21581297e-02
9.14019448e+00	4.19987983e-02
9.13289077e+00	4.14862468e-02
9.12559289e+00	4.12594274e-02
9.11830084e+00	4.11945972e-02
9.11101463e+00	4.12141695e-02
9.10373423e+00	4.12984433e-02
9.09645965e+00	4.14568359e-02
9.08919088e+00	4.17246145e-02
9.08192792e+00	4.21827073e-02
9.07467076e+00	4.30309409e-02
9.06741940e+00	4.48932000e-02
9.06017384e+00	5.02713651e-02
9.05293406e+00	6.78875449e-02
9.04570007e+00	9.40550204e-02
9.03847186e+00	7.26988544e-02
9.03124942e+00	5.46082791e-02
9.02403276e+00	4.72975093e-02
9.01682186e+00	4.44934857e-02
9.00961672e+00	4.34301159e-02
9.00241733e+00	4.31814545e-02
8.99522370e+00	4.36192780e-02
8.98803582e+00	4.49986904e-02
8.98085368e+00	4.61208731e-02
8.97367728e+00	4.91910259e-02
8.96650661e+00	6.12362947e-02
8.95934168e+00	9.26260997e-02
8.95218246e+00	8.59790990e-02
8.94502897e+00	6.31855878e-02
8.93788119e+00	5.42763815e-02
8.93073913e+00	5.38953879e-02
8.92360277e+00	6.47909940e-02
8.91647211e+00	1.02958776e-01
8.90934715e+00	1.13621608e-01
8.90222788e+00	7.74179282e-02
8.89511430e+00	5.88547387e-02
8.88800640e+00	5.27277116e-02
8.88090418e+00	5.28575135e-02
8.87380764e+00	6.05587382e-02
8.86671677e+00	9.09237601e-02
8.85963156e+00	1.55527478e-01
8.85255201e+00	1.28082431e-01
8.84547812e+00	8.82394994e-02
8.83840989e+00	6.47499714e-02
8.83134729e+00	5.27228020e-02
8.82429035e+00	4.77132355e-02
8.81723904e+00	4.58195972e-02
8.81019336e+00	4.60278981e-02
8.80315332e+00	5.02142527e-02
8.79611889e+00	5.95474725e-02
8.78909009e+00	5.45366814e-02
8.78206691e+00	4.76513376e-02
8.77504933e+00	4.50344071e-02
8.76803737e+00	4.52874613e-02
8.76103100e+00	4.98369252e-02
8.75403024e+00	5.74968610e-02
8.74703507e+00	5.17407748e-02
8.74004548e+00	4.61951370e-02
8.73306148e+00	4.40339996e-02
8.72608306e+00	4.34551332e-02
8.71911022e+00	4.36639923e-02
8.71214295e+00	4.45432549e-02
8.70518124e+00	4.65165535e-02
8.69822510e+00	5.15050906e-02
8.69127451e+00	6.76777282e-02
8.68432948e+00	1.13487396e-01
8.67739000e+00	1.23636017e-01
8.67045606e+00	8.40706998e-02
8.66352766e+00	6.71444397e-02
8.65660480e+00	7.19855352e-02
8.64968747e+00	7.41271914e-02
8.64277566e+00	7.29015543e-02
8.63586938e+00	1.02751064e-01
8.62896862e+00	1.39231705e-01
8.62207337e+00	9.75571526e-02
8.61518363e+00	6.56599576e-02
8.60829939e+00	5.23376175e-02
8.60142065e+00	4.68185554e-02
8.59454741e+00	4.42816274e-02
8.58767967e+00	4.29658161e-02
8.58081741e+00	4.22103085e-02
8.57396063e+00	4.17514417e-02
8.56710933e+00	4.14917329e-02
8.56026350e+00	4.14733941e-02
8.55342315e+00	4.19385033e-02
8.54658826e+00	4.22506286e-02
8.53975883e+00	4.15535952e-02
8.53293485e+00	4.11167951e-02
8.52611633e+00	4.09645352e-02
8.51930326e+00	4.09649876e-02
8.51249563e+00	4.11174101e-02
8.50569344e+00	4.15884149e-02
8.49889669e+00	4.22358777e-02
8.49210536e+00	4.21051599e-02
8.48531946e+00	4.22644752e-02
8.47853899e+00	4.28901611e-02
8.47176393e+00	4.32192069e-02
8.46499428e+00	4.39329098e-02
8.45823004e+00	4.55211508e-02
8.45147121e+00	4.88404596e-02
8.44471778e+00	5.75231587e-02
8.43796974e+00	8.59382888e-02
8.43122710e+00	1.56441223e-01
8.42448984e+00	1.56322434e-01
8.41775797e+00	9.68512613e-02
8.41103147e+00	6.66238220e-02
8.40431035e+00	5.52804402e-02
8.39759460e+00	5.22429935e-02
8.39088421e+00	5.58132322e-02
8.38417919e+00	7.38294561e-02
8.37747952e+00	1.11144878e-01
8.37078521e+00	1.01027036e-01
8.36409624e+00	8.46156612e-02
8.35741262e+00	7.67715415e-02
8.35073434e+00	5.97038023e-02
8.34406140e+00	5.02628312e-02
8.33739378e+00	4.64080283e-02
8.33073150e+00	4.49919371e-02
8.32407454e+00	4.48721074e-02
8.31742289e+00	4.60166726e-02
8.31077656e+00	4.83853473e-02
8.30413554e+00	5.21730286e-02
8.29749983e+00	6.58054813e-02
8.29086942e+00	1.09167643e-01
8.28424431e+00	1.56889501e-01
8.27762449e+00	1.11638066e-01
8.27100996e+00	7.20615719e-02
8.26440071e+00	5.51953191e-02
8.25779675e+00	4.84463729e-02
8.25119806e+00	4.55283556e-02
8.24460464e+00	4.42833303e-02
8.23801649e+00	4.41206642e-02
8.23143361e+00	4.53151468e-02
8.22485598e+00	5.03750214e-02
8.21828361e+00	6.65976947e-02
8.21171650e+00	8.55737873e-02
8.20515463e+00	6.88133468e-02
8.19859800e+00	5.30764663e-02
8.19204661e+00	4.62903914e-02
8.18550045e+00	4.36411136e-02
8.17895953e+00	4.27986136e-02
8.17242383e+00	4.34768553e-02
8.16589335e+00	4.73261333e-02
8.15936810e+00	5.41130027e-02
8.15284805e+00	5.04735161e-02
8.14633321e+00	4.48769726e-02
8.13982358e+00	4.22721475e-02
8.13331916e+00	4.12122954e-02
8.12681992e+00	4.07667637e-02
8.12032588e+00	4.05827936e-02
8.11383703e+00	4.05317773e-02
8.10735337e+00	4.05677020e-02
8.10087488e+00	4.06785175e-02
8.09440157e+00	4.08707251e-02
8.08793343e+00	4.11672423e-02
8.08147047e+00	4.16137961e-02
8.07501266e+00	4.22974333e-02
8.06856001e+00	4.33945892e-02
8.06211252e+00	4.53223617e-02
8.05567019e+00	4.93810724e-02
8.04923299e+00	6.07825910e-02
8.04280095e+00	9.54977021e-02
8.03637404e+00	1.57841876e-01
8.02995226e+00	1.36528973e-01
8.02353562e+00	8.82790056e-02
8.01712410e+00	6.90945657e-02
8.01071771e+00	7.35105641e-02
8.00431644e+00	8.35957842e-02
7.99792028e+00	7.13997057e-02
7.99152923e+00	6.85492205e-02
7.98514328e+00	9.00530970e-02
7.97876244e+00	1.08038810e-01
7.97238670e+00	7.98183130e-02
7.96601605e+00	5.80212833e-02
7.95965049e+00	4.84917454e-02
7.95329002e+00	4.44076168e-02
7.94693463e+00	4.24626451e-02
7.94058432e+00	4.14120940e-02
7.93423908e+00	4.07764318e-02
7.92789891e+00	4.03559547e-02
7.92156381e+00	4.00590132e-02
7.91523377e+00	3.98391834e-02
7.90890878e+00	3.96708372e-02
7.90258885e+00	3.95390413e-02
7.89627397e+00	3.94357333e-02
7.88996414e+00	3.93616410e-02
7.88365934e+00	3.93319554e-02
7.87735959e+00	3.93342654e-02
7.87106486e+00	3.92451292e-02
7.86477517e+00	3.91456246e-02
7.85849050e+00	3.90804892e-02
7.85221086e+00	3.90355390e-02
7.84593623e+00	3.90009312e-02
7.83966661e+00	3.89725567e-02
7.83340201e+00	3.89486335e-02
7.82714241e+00	3.89282767e-02
7.82088781e+00	3.89109831e-02
7.81463821e+00	3.88964375e-02
7.80839360e+00	3.88844352e-02
7.80215398e+00	3.88748474e-02
7.79591934e+00	3.88676041e-02
7.78968969e+00	3.88626868e-02
7.78346502e+00	3.88601238e-02
7.77724532e+00	3.88599913e-02
7.77103058e+00	3.88624150e-02
7.76482082e+00	3.88675761e-02
7.75861601e+00	3.88757203e-02
7.75241617e+00	3.88871710e-02
7.74622127e+00	3.89023504e-02
7.74003133e+00	3.89218104e-02
7.73384633e+00	3.89462849e-02
7.72766627e+00	3.89767837e-02
7.72149116e+00	3.90147998e-02
7.71532097e+00	3.90629699e-02
7.70915572e+00	3.91281914e-02
7.70299539e+00	3.92328179e-02
7.69683998e+00	3.94169484e-02
7.69068949e+00	3.95950941e-02
7.68454392e+00	3.96178454e-02
7.67840325e+00	3.96893135e-02
7.67226750e+00	3.98677539e-02
7.66613664e+00	4.01710617e-02
7.66001068e+00	4.05598898e-02
7.65388962e+00	4.09397499e-02
7.64777345e+00	4.15142315e-02
7.64166217e+00	4.24470606e-02
7.63555577e+00	4.39900295e-02
7.62945424e+00	4.68409644e-02
7.62335760e+00	5.36556836e-02
7.61726582e+00	7.47497727e-02
7.61117891e+00	1.30227894e-01
7.60509686e+00	1.82490462e-01
7.59901968e+00	1.33425520e-01
7.59294735e+00	8.35843054e-02
7.58687987e+00	6.08839591e-02
7.58081724e+00	5.18285118e-02
7.57475945e+00	4.84082259e-02
7.56870650e+00	4.77868251e-02
7.56265839e+00	4.97393968e-02
7.55661512e+00	5.77295694e-02
7.55057667e+00	8.28825131e-02
7.54454304e+00	1.30202882e-01
7.53851424e+00	1.32421457e-01
7.53249025e+00	1.10767995e-01
7.52647108e+00	1.08928684e-01
7.52045671e+00	8.50450890e-02
7.51444715e+00	6.21779749e-02
7.50844240e+00	5.09315585e-02
7.50244244e+00	4.59937078e-02
7.49644727e+00	4.37952332e-02
7.49045690e+00	4.29484979e-02
7.48447131e+00	4.33500208e-02
7.47849050e+00	4.65394671e-02
7.47251447e+00	5.51500422e-02
7.46654322e+00	6.10724343e-02
7.46057674e+00	5.28393933e-02
7.45461502e+00	4.56142757e-02
7.44865807e+00	4.22882848e-02
7.44270588e+00	4.08619374e-02
7.43675844e+00	4.02018739e-02
7.43081576e+00	3.98700728e-02
7.42487782e+00	3.97003132e-02
7.41894463e+00	3.96324526e-02
7.41301618e+00	3.96564014e-02
7.40709246e+00	3.97542210e-02
7.40117348e+00	3.98143133e-02
7.39525923e+00	3.99011510e-02
7.38934971e+00	4.00926390e-02
7.38344490e+00	4.04065723e-02
7.37754481e+00	4.08864086e-02
7.37164944e+00	4.16333028e-02
7.36575878e+00	4.28944463e-02
7.35987282e+00	4.54849410e-02
7.35399157e+00	5.22949210e-02
7.34811502e+00	6.97094406e-02
7.34224316e+00	9.75220288e-02
7.33637599e+00	1.22044762e-01
7.33051351e+00	1.23974574e-01
7.32465572e+00	8.85455383e-02
7.31880260e+00	6.44096413e-02
7.31295416e+00	5.58462818e-02
7.30711040e+00	5.77892988e-02
7.30127130e+00	6.57716221e-02
7.29543687e+00	6.48081080e-02
7.28960710e+00	6.36926185e-02
7.28378199e+00	8.15482592e-02
7.27796154e+00	1.35331310e-01
7.27214573e+00	1.87206560e-01
7.26633457e+00	1.41757865e-01
7.26052806e+00	8.83364435e-02
7.25472618e+00	6.21448298e-02
7.24892894e+00	5.10243127e-02
7.24313633e+00	4.60142728e-02
7.23734835e+00	4.34263956e-02
7.23156499e+00	4.19253519e-02
7.22578626e+00	4.09939255e-02
7.22001214e+00	4.03761456e-02
7.21424264e+00	3.99426782e-02
7.20847774e+00	3.96256182e-02
7.20271745e+00	3.93866257e-02
7.19696177e+00	3.92025241e-02
7.19121068e+00	3.90585416e-02
7.18546419e+00	3.89448700e-02
7.17972229e+00	3.88548222e-02
7.17398497e+00	3.87837038e-02
7.16825225e+00	3.87282217e-02
7.16252410e+00	3.86860555e-02
7.15680053e+00	3.86556097e-02
7.15108153e+00	3.86358554e-02
7.14536710e+00	3.86262352e-02
7.13965724e+00	3.86266176e-02
7.13395194e+00	3.86372911e-02
7.12825119e+00	3.86590001e-02
7.12255501e+00	3.86930310e-02
7.11686337e+00	3.87413864e-02
7.11117628e+00	3.88071591e-02
7.10549374e+00	3.88950926e-02
7.09981573e+00	3.90113101e-02
7.09414226e+00	3.91609706e-02
7.08847333e+00	3.93573635e-02
7.08280892e+00	3.96245769e-02
7.07714905e+00	3.99965270e-02
7.07149369e+00	4.05308009e-02
7.06584285e+00	4.13345409e-02
7.06019653e+00	4.26344831e-02
7.05455472e+00	4.50672555e-02
7.04891741e+00	5.11477242e-02
7.04328461e+00	6.95500806e-02
7.03765631e+00	1.13247704e-01
7.03203251e+00	1.55659152e-01
7.02641320e+00	1.24242014e-01
7.02079838e+00	8.11656690e-02
7.01518805e+00	5.89809716e-02
7.00958220e+00	4.96430086e-02
7.00398083e+00	4.57307850e-02
6.99838393e+00	4.41985249e-02
6.99279151e+00	4.40926332e-02
6.98720356e+00	4.58950369e-02
6.98162007e+00	5.29786933e-02
6.97604104e+00	7.19130498e-02
6.97046647e+00	9.68424659e-02
6.96489635e+00	8.80099538e-02
6.95933068e+00	6.46109678e-02
6.95376946e+00	5.10633956e-02
6.94821268e+00	4.51658440e-02
6.94266035e+00	4.26221425e-02
6.93711245e+00	4.15182552e-02
6.93156898e+00	4.12389814e-02
6.92602994e+00	4.15634517e-02
6.92049533e+00	4.16436364e-02
6.91496514e+00	4.11038110e-02
6.90943937e+00	4.07917290e-02
6.90391801e+00	4.08479366e-02
6.89840107e+00	4.11964324e-02
6.89288853e+00	4.18537573e-02
6.88738040e+00	4.29811985e-02
6.88187666e+00	4.51163830e-02
6.87637733e+00	5.04199671e-02
6.87088239e+00	6.62337155e-02
6.86539184e+00	1.03505966e-01
6.85990568e+00	1.43472372e-01
6.85442390e+00	1.21372562e-01
6.84894650e+00	8.21317002e-02
6.84347348e+00	6.06234263e-02
6.83800483e+00	5.16784663e-02
6.83254055e+00	4.83111842e-02
6.82708063e+00	4.74999705e-02
6.82162508e+00	4.82772070e-02
6.81617389e+00	5.07026035e-02
6.81072705e+00	5.61968920e-02
6.80528457e+00	7.11569904e-02
6.79984643e+00	1.15778800e-01
6.79441264e+00	2.14349520e-01
6.78898319e+00	3.02126384e-01
6.78355808e+00	2.41281492e-01
6.77813730e+00	1.65744702e-01
6.77272085e+00	1.39218488e-01
6.76730873e+00	1.10621172e-01
6.76190094e+00	7.84071853e-02
6.75649747e+00	5.97359857e-02
6.75109831e+00	5.08791767e-02
6.74570347e+00	4.65453435e-02
6.74031294e+00	4.42065680e-02
6.73492671e+00	4.28454720e-02
6.72954479e+00	4.20692635e-02
6.72416717e+00	4.18579264e-02
6.71879385e+00	4.27783353e-02
6.71342482e+00	4.60045571e-02
6.70806008e+00	5.08031035e-02
6.70269962e+00	4.99558896e-02
6.69734345e+00	4.50782879e-02
6.69199156e+00	4.17973521e-02
6.68664395e+00	4.02414835e-02
6.68130060e+00	3.95096740e-02
6.67596153e+00	3.91236843e-02
6.67062672e+00	3.88927562e-02
6.66529618e+00	3.87403443e-02
6.65996989e+00	3.86332651e-02
6.65464786e+00	3.85557058e-02
6.64933009e+00	3.84994004e-02
6.64401656e+00	3.84597032e-02
6.63870727e+00	3.84338989e-02
6.63340223e+00	3.84204227e-02
6.62810143e+00	3.84184791e-02
6.62280486e+00	3.84278538e-02
6.61751253e+00	3.84488316e-02
6.61222442e+00	3.84821822e-02
6.60694054e+00	3.85292030e-02
6.60166088e+00	3.85918184e-02
6.59638544e+00	3.86727473e-02
6.59111422e+00	3.87757733e-02
6.58584720e+00	3.89061622e-02
6.58058440e+00	3.90713230e-02
6.57532580e+00	3.92818785e-02
6.57007140e+00	3.95534582e-02
6.56482120e+00	3.99098373e-02
6.55957519e+00	4.03887484e-02
6.55433338e+00	4.10535618e-02
6.54909575e+00	4.20209817e-02
6.54386231e+00	4.35544965e-02
6.53863305e+00	4.65172043e-02
6.53340797e+00	5.42047865e-02
6.52818706e+00	7.47449425e-02
6.52297033e+00	1.13011617e-01
6.51775776e+00	1.36086836e-01
6.51254936e+00	1.10677096e-01
6.50734512e+00	8.57916126e-02
6.50214504e+00	8.76443574e-02
6.49694911e+00	1.30107110e-01
6.49175734e+00	2.15054918e-01
6.48656971e+00	2.52844219e-01
6.48138623e+00	1.81062819e-01
6.47620689e+00	1.10015590e-01
6.47103168e+00	7.32306328e-02
6.46586062e+00	5.69345347e-02
6.46069368e+00	4.94014923e-02
6.45553087e+00	4.55300698e-02
6.45037219e+00	4.33115421e-02
6.44521763e+00	4.19176128e-02
6.44006719e+00	4.09775334e-02
6.43492086e+00	4.03094660e-02
6.42977865e+00	3.98159221e-02
6.42464054e+00	3.94405056e-02
6.41950654e+00	3.91484265e-02
6.41437664e+00	3.89171717e-02
6.40925084e+00	3.87315802e-02
6.40412914e+00	3.85811657e-02
6.39901153e+00	3.84584763e-02
6.39389800e+00	3.83581689e-02
6.38878857e+00	3.82764278e-02
6.38368321e+00	3.82107461e-02
6.37858194e+00	3.81605549e-02
6.37348474e+00	3.81298502e-02
6.36839161e+00	3.81279006e-02
6.36330255e+00	3.81526531e-02
6.35821756e+00	3.81517768e-02
6.35313663e+00	3.81129576e-02
6.34805977e+00	3.80940605e-02
6.34298695e+00	3.81147695e-02
6.33791819e+00	3.81960712e-02
6.33285349e+00	3.84338549e-02
6.32779282e+00	3.90426791e-02
6.32273620e+00	4.01131329e-02
6.31768363e+00	4.08222824e-02
6.31263508e+00	4.04415492e-02
6.30759058e+00	3.95834900e-02
6.30255010e+00	3.89686981e-02
6.29751365e+00	3.87097640e-02
6.29248122e+00	3.86613652e-02
6.28745282e+00	3.87215222e-02
6.28242843e+00	3.88499310e-02
6.27740806e+00	3.90374599e-02
6.27239170e+00	3.92904812e-02
6.26737935e+00	3.96268055e-02
6.26237100e+00	4.00777791e-02
6.25736665e+00	4.06958865e-02
6.25236631e+00	4.15717606e-02
6.24736995e+00	4.28761667e-02
6.24237759e+00	4.50087451e-02
6.23738922e+00	4.93262206e-02
6.23240484e+00	6.09989475e-02
6.22742443e+00	9.28380326e-02
6.22244801e+00	1.54368773e-01
6.21747556e+00	2.05488973e-01
6.21250709e+00	1.71287938e-01
6.20754258e+00	1.11439491e-01
6.20258204e+00	7.48046939e-02
6.19762547e+00	5.81791993e-02
6.19267286e+00	5.11648461e-02
6.18772420e+00	4.83695582e-02
6.18277950e+00	4.78040375e-02
6.17783874e+00	4.93018389e-02
6.17290194e+00	5.48466652e-02
6.16796908e+00	6.91631675e-02
6.16304016e+00	9.59998768e-02
6.15811518e+00	1.27721676e-01
6.15319414e+00	1.65290074e-01
6.14827702e+00	2.15633045e-01
6.14336384e+00	2.05013490e-01
6.13845458e+00	1.39629088e-01
6.13354924e+00	8.93560216e-02
6.12864783e+00	6.41470123e-02
6.12375033e+00	5.27867052e-02
6.11885674e+00	4.73961461e-02
6.11396706e+00	4.45696742e-02
6.10908129e+00	4.29465636e-02
6.10419942e+00	4.19640464e-02
6.09932146e+00	4.13811825e-02
6.09444739e+00	4.10717568e-02
6.08957722e+00	4.08847117e-02
6.08471093e+00	4.07242005e-02
6.07984854e+00	4.06803147e-02
6.07499003e+00	4.08007796e-02
6.07013540e+00	4.10949374e-02
6.06528465e+00	4.15898543e-02
6.06043778e+00	4.23517600e-02
6.05559478e+00	4.35082427e-02
6.05075565e+00	4.53100221e-02
6.04592039e+00	4.83715741e-02
6.04108899e+00	5.48507443e-02
6.03626145e+00	7.27052683e-02
6.03143776e+00	1.20372910e-01
6.02661793e+00	2.10015340e-01
6.02180196e+00	2.86829098e-01
6.01698983e+00	2.43774519e-01
6.01218154e+00	1.54371798e-01
6.00737710e+00	9.53376184e-02
6.00257649e+00	6.70849012e-02
5.99777973e+00	5.43687383e-02
5.99298679e+00	4.82390001e-02
5.98819768e+00	4.49592799e-02
5.98341240e+00	4.30277915e-02
5.97863095e+00	4.18051554e-02
5.97385331e+00	4.09968745e-02
5.96907949e+00	4.04572718e-02
5.96430949e+00	4.01119857e-02
5.95954330e+00	3.99269431e-02
5.95478091e+00	3.98978326e-02
5.95002233e+00	4.00554270e-02
5.94526756e+00	4.05112516e-02
5.94051658e+00	4.16963220e-02
5.93576940e+00	4.52033519e-02
5.93102601e+00	5.46716114e-02
5.92628641e+00	7.25284171e-02
5.92155060e+00	8.86548317e-02
5.91681857e+00	8.14715604e-02
5.91209032e+00	6.35426688e-02
5.90736585e+00	5.10803162e-02
5.90264516e+00	4.47773128e-02
5.89792823e+00	4.18101217e-02
5.89321508e+00	4.04142075e-02
5.88850569e+00	3.97667044e-02
5.88380007e+00	3.95167933e-02
5.87909820e+00	3.95370991e-02
5.87440010e+00	3.98239134e-02
5.86970574e+00	4.05265143e-02
5.86501514e+00	4.23067902e-02
5.86032828e+00	4.74888055e-02
5.85564517e+00	6.07070233e-02
5.85096580e+00	8.36450347e-02
5.84629017e+00	1.00618580e-01
5.84161828e+00	8.84579393e-02
5.83695012e+00	6.63903379e-02
5.83228569e+00	5.17523350e-02
5.82762498e+00	4.46331082e-02
5.82296800e+00	4.13926016e-02
5.81831474e+00	3.98173215e-02
5.81366520e+00	3.89651499e-02
5.80901937e+00	3.84550218e-02
5.80437726e+00	3.81241374e-02
5.79973885e+00	3.78969018e-02
5.79510415e+00	3.77350977e-02
5.79047316e+00	3.76183761e-02
5.78584586e+00	3.75377637e-02
5.78122226e+00	3.74980183e-02
5.77660236e+00	3.75195077e-02
5.77198615e+00	3.76097521e-02
5.76737362e+00	3.76871163e-02
5.76276478e+00	3.76133818e-02
5.75815963e+00	3.74792278e-02
5.75355815e+00	3.73903560e-02
5.74896035e+00	3.73531279e-02
5.74436622e+00	3.73471231e-02
5.73977577e+00	3.73588839e-02
5.73518898e+00	3.73827800e-02
5.73060585e+00	3.74169290e-02
5.72602639e+00	3.74610708e-02
5.72145059e+00	3.75157699e-02
5.71687844e+00	3.75821527e-02
5.71230995e+00	3.76618626e-02
5.70774511e+00	3.77571084e-02
5.70318391e+00	3.78708704e-02
5.69862636e+00	3.80070370e-02
5.69407245e+00	3.81708253e-02
5.68952218e+00	3.83693111e-02
5.68497555e+00	3.86122981e-02
5.68043255e+00	3.89137747e-02
5.67589317e+00	3.92948172e-02
5.67135743e+00	3.97910017e-02
5.66682531e+00	4.04709045e-02
5.66229681e+00	4.14592884e-02
5.65777192e+00	4.29288337e-02
5.65325066e+00	4.51244642e-02
5.64873301e+00	4.90752482e-02
5.64421896e+00	5.91703491e-02
5.63970852e+00	8.36545673e-02
5.63520169e+00	1.25295099e-01
5.63069846e+00	1.59383413e-01
5.62619882e+00	1.44579733e-01
5.62170279e+00	1.07633566e-01
5.61721034e+00	8.35430382e-02
5.61272148e+00	8.01629982e-02
5.60823621e+00	1.04995892e-01
5.60375452e+00	1.77387165e-01
5.59927642e+00	2.99829930e-01
5.59480189e+00	3.90537503e-01
5.59033094e+00	3.32566799e-01
5.58586356e+00	2.12951726e-01
5.58139975e+00	1.27303700e-01
5.57693950e+00	8.35831437e-02
5.57248282e+00	6.34743718e-02
5.56802970e+00	5.39780622e-02
5.56358014e+00	4.93180936e-02
5.55913414e+00	4.70410801e-02
5.55469168e+00	4.54937889e-02
5.55025278e+00	4.36222149e-02
5.54581742e+00	4.18688751e-02
5.54138561e+00	4.06107181e-02
5.53695734e+00	3.97742886e-02
5.53253260e+00	3.91946474e-02
5.52811141e+00	3.87643652e-02
5.52369374e+00	3.84282968e-02
5.51927960e+00	3.81574662e-02
5.51486899e+00	3.79351219e-02
5.51046191e+00	3.77507642e-02
5.50605835e+00	3.75976086e-02
5.50165830e+00	3.74715562e-02
5.49726177e+00	3.73711320e-02
5.49286875e+00	3.72995585e-02
5.48847925e+00	3.72760365e-02
5.48409325e+00	3.73756533e-02
5.47971075e+00	3.77847760e-02
5.47533176e+00	3.86990599e-02
5.47095627e+00	3.98850304e-02
5.46658427e+00	4.01760043e-02
5.46221576e+00	3.91646794e-02
5.45785075e+00	3.80181596e-02
5.45348922e+00	3.72947490e-02
5.44913118e+00	3.69244611e-02
5.44477662e+00	3.67353527e-02
5.44042554e+00	3.66266539e-02
5.43607793e+00	3.65546902e-02
5.43173380e+00	3.65013705e-02
5.42739315e+00	3.64587616e-02
5.42305595e+00	3.64230572e-02
5.41872223e+00	3.63922358e-02
5.41439197e+00	3.63651365e-02
5.41006516e+00	3.63410541e-02
5.40574182e+00	3.63195580e-02
5.40142193e+00	3.63004215e-02
5.39710549e+00	3.62836046e-02
5.39279250e+00	3.62693474e-02
5.38848295e+00	3.62586470e-02
5.38417685e+00	3.62554726e-02
5.37987419e+00	3.62733291e-02
5.37557497e+00	3.63408788e-02
5.37127918e+00	3.64795793e-02
5.36698683e+00	3.66374056e-02
5.36269790e+00	3.66443694e-02
5.35841240e+00	3.64868263e-02
5.35413033e+00	3.63260412e-02
5.34985168e+00	3.62257761e-02
5.34557644e+00	3.61730330e-02
5.34130462e+00	3.61445191e-02
5.33703622e+00	3.61269147e-02
5.33277122e+00	3.61144539e-02
5.32850964e+00	3.61047482e-02
5.32425145e+00	3.60967525e-02
5.31999668e+00	3.60899686e-02
5.31574530e+00	3.60841375e-02
5.31149731e+00	3.60791133e-02
5.30725272e+00	3.60748099e-02
5.30301153e+00	3.60711746e-02
5.29877372e+00	3.60681764e-02
5.29453930e+00	3.60657800e-02
5.29030826e+00	3.60640142e-02
5.28608060e+00	3.60628615e-02
5.28185632e+00	3.60623289e-02
5.27763541e+00	3.60624285e-02
5.27341788e+00	3.60631775e-02
5.26920372e+00	3.60645977e-02
5.26499292e+00	3.60667153e-02
5.26078549e+00	3.60695615e-02
5.25658142e+00	3.60731719e-02
5.25238071e+00	3.60775872e-02
5.24818336e+00	3.60828425e-02
5.24398936e+00	3.60890132e-02
5.23979871e+00	3.60961468e-02
5.23561141e+00	3.61043094e-02
5.23142746e+00	3.61135754e-02
5.22724685e+00	3.61240281e-02
5.22306957e+00	3.61357616e-02
5.21889564e+00	3.61488576e-02
5.21472504e+00	3.61634825e-02
5.21055778e+00	3.61797465e-02
5.20639384e+00	3.61978014e-02
5.20223323e+00	3.62178171e-02
5.19807595e+00	3.62399933e-02
5.19392198e+00	3.62645508e-02
5.18977134e+00	3.62917448e-02
5.18562401e+00	3.63218522e-02
5.18148000e+00	3.63552435e-02
5.17733929e+00	3.63922939e-02
5.17320190e+00	3.64334587e-02
5.16906781e+00	3.64792711e-02
5.16493702e+00	3.65303581e-02
5.16080954e+00	3.65874622e-02
5.15668535e+00	3.66514686e-02
5.15256446e+00	3.67234403e-02
5.14844686e+00	3.68046662e-02
5.14433255e+00	3.68966993e-02
5.14022153e+00	3.70015390e-02
5.13611379e+00	3.71216086e-02
5.13200934e+00	3.72600202e-02
5.12790816e+00	3.74208400e-02
5.12381027e+00	3.76094675e-02
5.11971564e+00	3.78334407e-02
5.11562429e+00	3.81045331e-02
5.11153621e+00	3.84470055e-02
5.10745139e+00	3.89279855e-02
5.10336984e+00	3.97225327e-02
5.09929155e+00	4.11194024e-02
5.09521651e+00	4.32454722e-02
5.09114473e+00	4.55051050e-02
5.08707621e+00	4.64995309e-02
5.08301094e+00	4.64112036e-02
5.07894891e+00	4.67616152e-02
5.07489013e+00	4.83942453e-02
5.07083460e+00	5.18710231e-02
5.06678230e+00	5.91132117e-02
5.06273324e+00	7.72199262e-02
5.05868742e+00	1.23890762e-01
5.05464483e+00	2.21533730e-01
5.05060547e+00	3.64001484e-01
5.04656934e+00	4.67022543e-01
5.04253643e+00	4.19685118e-01
5.03850675e+00	2.86506496e-01
5.03448028e+00	1.73408865e-01
5.03045703e+00	1.07875357e-01
5.02643700e+00	7.59554464e-02
5.02242018e+00	6.08531616e-02
5.01840657e+00	5.32338763e-02
5.01439616e+00	4.90155636e-02
5.01038896e+00	4.64910642e-02
5.00638496e+00	4.49137655e-02
5.00238416e+00	4.39343550e-02
4.99838656e+00	3.92271331e-02
4.99439215e+00	3.91211866e-02
4.99040094e+00	3.91773325e-02
4.98641291e+00	3.94080259e-02
4.98242807e+00	3.98541178e-02
4.97844641e+00	4.06071131e-02
4.97446793e+00	4.19069814e-02
4.97049264e+00	4.45690642e-02
4.96652052e+00	5.13013769e-02
4.96255157e+00	6.84860267e-02
4.95858579e+00	1.03790658e-01
4.95462319e+00	1.54607461e-01
4.95066374e+00	1.91779097e-01
4.94670747e+00	1.76599387e-01
4.94275435e+00	1.29408558e-01
4.93880439e+00	8.77653429e-02
4.93485759e+00	6.28999605e-02
4.93091394e+00	5.05488144e-02
4.92697345e+00	4.46559034e-02
4.92303610e+00	4.16675955e-02
4.91910190e+00	3.99925204e-02
4.91517084e+00	3.89645565e-02
4.91124292e+00	3.83022684e-02
4.90731814e+00	3.78953093e-02
4.90339650e+00	3.77104334e-02
4.89947799e+00	3.76981601e-02
4.89556261e+00	3.76920138e-02
4.89165036e+00	3.74740809e-02
4.88774123e+00	3.71223902e-02
4.88383523e+00	3.68282933e-02
4.87993235e+00	3.66572915e-02
4.87603259e+00	3.65939651e-02
4.87213594e+00	3.66135420e-02
4.86824241e+00	3.67067598e-02
4.86435199e+00	3.68813206e-02
4.86046468e+00	3.71858735e-02
4.85658047e+00	3.78163592e-02
4.85269937e+00	3.94164776e-02
4.84882136e+00	4.35548717e-02
4.84494646e+00	5.23642139e-02
4.84107465e+00	6.59131177e-02
4.83720594e+00	7.80916911e-02
4.83334032e+00	7.75596896e-02
4.82947778e+00	6.56034258e-02
4.82561833e+00	5.29816891e-02
4.82176197e+00	4.46772692e-02
4.81790869e+00	4.03329876e-02
4.81405848e+00	3.82421225e-02
4.81021136e+00	3.72025692e-02
4.80636730e+00	3.66339447e-02
4.80252632e+00	3.62886248e-02
4.79868841e+00	3.60600425e-02
4.79485356e+00	3.58989904e-02
4.79102178e+00	3.57806235e-02
4.78719306e+00	3.56912265e-02
4.78336740e+00	3.56226534e-02
4.77954479e+00	3.55697822e-02
4.77572524e+00	3.55292790e-02
4.77190874e+00	3.54989310e-02
4.76809529e+00	3.54773090e-02
4.76428489e+00	3.54635167e-02
4.76047753e+00	3.54570987e-02
4.75667322e+00	3.54579674e-02
4.75287194e+00	3.54663891e-02
4.74907370e+00	3.54830032e-02
4.74527850e+00	3.55088859e-02
4.74148633e+00	3.55456634e-02
4.73769719e+00	3.55957097e-02
4.73391107e+00	3.56624435e-02
4.73012799e+00	3.57508300e-02
4.72634792e+00	3.58681991e-02
4.72257087e+00	3.60256626e-02
4.71879685e+00	3.62408670e-02
4.71502584e+00	3.65451899e-02
4.71125784e+00	3.70115367e-02
4.70749285e+00	3.78707067e-02
4.70373087e+00	3.98765510e-02
4.69997189e+00	4.49012977e-02
4.69621592e+00	5.56811726e-02
4.69246295e+00	7.29619741e-02
4.68871298e+00	9.07298748e-02
4.68496601e+00	9.48158764e-02
4.68122203e+00	8.15606196e-02
4.67748104e+00	6.39169689e-02
4.67374304e+00	5.08770309e-02
4.67000803e+00	4.35811409e-02
4.66627600e+00	4.00371055e-02
4.66254695e+00	3.84174925e-02
4.65882088e+00	3.78060090e-02
4.65509779e+00	3.78753873e-02
4.65137768e+00	3.84246949e-02
4.64766054e+00	3.90065690e-02
4.64394636e+00	3.89162026e-02
4.64023516e+00	3.81351572e-02
4.63652692e+00	3.72790700e-02
4.63282164e+00	3.66963212e-02
4.62911933e+00	3.64014992e-02
4.62541997e+00	3.62953211e-02
4.62172357e+00	3.62969529e-02
4.61803012e+00	3.63670546e-02
4.61433962e+00	3.64933747e-02
4.61065207e+00	3.66785849e-02
4.60696747e+00	3.69360424e-02
4.60328581e+00	3.72918576e-02
4.59960709e+00	3.77980577e-02
4.59593132e+00	3.85905676e-02
4.59225848e+00	4.01145141e-02
4.58858857e+00	4.37203632e-02
4.58492160e+00	5.23442049e-02
4.58125755e+00	6.94655277e-02
4.57759644e+00	9.46165903e-02
4.57393825e+00	1.17375303e-01
4.57028298e+00	1.19010912e-01
4.56663063e+00	9.91709696e-02
4.56298121e+00	7.55516120e-02
4.55933469e+00	5.87995011e-02
4.55569109e+00	4.99202316e-02
4.55205041e+00	4.63988311e-02
4.54841263e+00	4.65240999e-02
4.54477776e+00	5.12140002e-02
4.54114579e+00	6.48143576e-02
4.53751672e+00	9.31385698e-02
4.53389056e+00	1.35900853e-01
4.53026729e+00	1.76493219e-01
4.52664691e+00	1.82633427e-01
4.52302943e+00	1.49552632e-01
4.51941484e+00	1.06895618e-01
4.51580314e+00	7.48963264e-02
4.51219433e+00	5.65116129e-02
4.50858839e+00	4.72835589e-02
4.50498534e+00	4.27482311e-02
4.50138517e+00	4.03670942e-02
4.49778787e+00	3.89810423e-02
4.49419345e+00	3.80910512e-02
4.49060190e+00	3.74743742e-02
4.48701322e+00	3.70231187e-02
4.48342741e+00	3.66799069e-02
4.47984446e+00	3.64113969e-02
4.47626438e+00	3.61967082e-02
4.47268715e+00	3.60220620e-02
4.46911279e+00	3.58779172e-02
4.46554128e+00	3.57574942e-02
4.46197262e+00	3.56558087e-02
4.45840681e+00	3.55691420e-02
4.45484386e+00	3.54946657e-02
4.45128375e+00	3.54301944e-02
4.44772649e+00	3.53740170e-02
4.44417206e+00	3.53247787e-02
4.44062048e+00	3.52813933e-02
4.43707174e+00	3.52429817e-02
4.43352583e+00	3.52088267e-02
4.42998275e+00	3.51783379e-02
4.42644251e+00	3.51510254e-02
4.42290509e+00	3.51264799e-02
4.41937050e+00	3.51043578e-02
4.41583874e+00	3.50843680e-02
4.41230980e+00	3.50662630e-02
4.40878367e+00	3.50498315e-02
4.40526037e+00	3.50348917e-02
4.40173988e+00	3.50212864e-02
4.39822220e+00	3.50088807e-02
4.39470733e+00	3.49975560e-02
4.39119527e+00	3.49872095e-02
4.38768602e+00	3.49777508e-02
4.38417957e+00	3.49691007e-02
4.38067593e+00	3.49611897e-02
4.37717508e+00	3.49539564e-02
4.37367703e+00	3.49473468e-02
4.37018177e+00	3.49413129e-02
4.36668931e+00	3.49358128e-02
4.36319964e+00	3.49308093e-02
4.35971276e+00	3.49262698e-02
4.35622866e+00	3.49221662e-02
4.35274735e+00	3.49184738e-02
4.34926881e+00	3.49151720e-02
4.34579306e+00	3.49122441e-02
4.34232009e+00	3.49096768e-02
4.33884989e+00	3.49074610e-02
4.33538246e+00	3.49055921e-02
4.33191780e+00	3.49040709e-02
4.32845591e+00	3.49029045e-02
4.32499679e+00	3.49021084e-02
4.32154043e+00	3.49017093e-02
4.31808684e+00	3.49017497e-02
4.31463600e+00	3.49022942e-02
4.31118792e+00	3.49034418e-02
4.30774259e+00	3.49053459e-02
4.30430002e+00	3.49082595e-02
4.30086020e+00	3.49126826e-02
4.29742313e+00	3.49199519e-02
4.29398880e+00	3.49343257e-02
4.29055722e+00	3.49680447e-02
4.28712838e+00	3.50469504e-02
4.28370228e+00	3.52033186e-02
4.28027891e+00	3.54419316e-02
4.27685828e+00	3.56930978e-02
4.27344039e+00	3.57977254e-02
4.27002523e+00	3.56681155e-02
4.26661279e+00	3.54258048e-02
4.26320308e+00	3.52098601e-02
4.25979610e+00	3.50702172e-02
4.25639184e+00	3.49956895e-02
4.25299029e+00	3.49596771e-02
4.24959147e+00	3.49426424e-02
4.24619536e+00	3.49344336e-02
4.24280197e+00	3.49304997e-02
4.23941128e+00	3.49288543e-02
4.23602331e+00	3.49285874e-02
4.23263804e+00	3.49292456e-02
4.22925548e+00	3.49305818e-02
4.22587562e+00	3.49324437e-02
4.22249846e+00	3.49347538e-02
4.21912400e+00	3.49374468e-02
4.21575224e+00	3.49404838e-02
4.21238317e+00	3.49438399e-02
4.20901679e+00	3.49474994e-02
4.20565310e+00	3.49514536e-02
4.20229210e+00	3.49556993e-02
4.19893379e+00	3.49602373e-02
4.19557815e+00	3.49650722e-02
4.19222520e+00	3.49702118e-02
4.18887493e+00	3.49756665e-02
4.18552734e+00	3.49814356e-02
4.18218242e+00	3.49875633e-02
4.17884017e+00	3.49940542e-02
4.17550059e+00	3.50009299e-02
4.17216369e+00	3.50082152e-02
4.16882944e+00	3.50159381e-02
4.16549787e+00	3.50241303e-02
4.16216895e+00	3.50328278e-02
4.15884269e+00	3.50420709e-02
4.15551910e+00	3.50519055e-02
4.15219815e+00	3.50623831e-02
4.14887986e+00	3.50735622e-02
4.14556423e+00	3.50855092e-02
4.14225124e+00	3.50982995e-02
4.13894090e+00	3.51120191e-02
4.13563320e+00	3.51267665e-02
4.13232815e+00	3.51426548e-02
4.12902573e+00	3.51598141e-02
4.12572596e+00	3.51783923e-02
4.12242882e+00	3.51985703e-02
4.11913432e+00	3.52205495e-02
4.11584245e+00	3.52445701e-02
4.11255321e+00	3.52709149e-02
4.10926660e+00	3.52999199e-02
4.10598261e+00	3.53319859e-02
4.10270125e+00	3.53675948e-02
4.09942251e+00	3.54073297e-02
4.09614639e+00	3.54519021e-02
4.09287289e+00	3.55021868e-02
4.08960200e+00	3.55592696e-02
4.08633373e+00	3.56245118e-02
4.08306807e+00	3.56996346e-02
4.07980501e+00	3.57868537e-02
4.07654457e+00	3.58890359e-02
4.07328673e+00	3.60099602e-02
4.07003149e+00	3.61546842e-02
4.06677885e+00	3.63300941e-02
4.06352882e+00	3.65457585e-02
4.06028138e+00	3.68152902e-02
4.05703653e+00	3.71587307e-02
4.05379428e+00	3.76078381e-02
4.05055461e+00	3.82229794e-02
4.04731754e+00	3.91580691e-02
4.04408305e+00	4.08826534e-02
4.04085115e+00	4.47299717e-02
4.03762183e+00	5.36330930e-02
4.03439509e+00	7.18516400e-02
4.03117093e+00	1.01870667e-01
4.02794934e+00	1.39021398e-01
4.02473033e+00	1.67396318e-01
4.02151389e+00	1.66936246e-01
4.01830002e+00	1.39162190e-01
4.01508872e+00	1.03849116e-01
4.01187998e+00	7.54602234e-02
4.00867381e+00	5.77996864e-02
4.00547020e+00	4.85892411e-02
4.00226915e+00	4.43366418e-02
3.99907066e+00	4.24364482e-02
3.99587472e+00	4.12869115e-02
3.99268134e+00	4.01514084e-02
3.98949050e+00	3.90263319e-02
3.98630222e+00	3.80971608e-02
3.98311649e+00	3.74373811e-02
3.97993330e+00	3.70082344e-02
3.97675265e+00	3.67341417e-02
3.97357455e+00	3.65535054e-02
3.97039898e+00	3.64296264e-02
3.96722595e+00	3.63436859e-02
3.96405546e+00	3.62871991e-02
3.96088750e+00	3.62596901e-02
3.95772208e+00	3.62740344e-02
3.95455918e+00	3.63713183e-02
3.95139881e+00	3.66354466e-02
3.94824096e+00	3.71708530e-02
3.94508564e+00	3.80076294e-02
3.94193283e+00	3.89707740e-02
3.93878255e+00	3.96109532e-02
3.93563479e+00	3.94809197e-02
3.93248953e+00	3.87301683e-02
3.92934680e+00	3.78584223e-02
3.92620657e+00	3.71915137e-02
3.92306885e+00	3.68013019e-02
3.91993364e+00	3.66233875e-02
3.91680094e+00	3.65720873e-02
3.91367074e+00	3.65890800e-02
3.91054304e+00	3.66446926e-02
3.90741783e+00	3.67262874e-02
3.90429513e+00	3.68294096e-02
3.90117492e+00	3.69533876e-02
3.89805720e+00	3.70995242e-02
3.89494198e+00	3.72704530e-02
3.89182924e+00	3.74700032e-02
3.88871899e+00	3.77033186e-02
3.88561123e+00	3.79771532e-02
3.88250595e+00	3.83003489e-02
3.87940315e+00	3.86845477e-02
3.87630283e+00	3.91452459e-02
3.87320499e+00	3.97033555e-02
3.87010962e+00	4.03875843e-02
3.86701673e+00	4.12381718e-02
3.86392630e+00	4.23132410e-02
3.86083835e+00	4.37022644e-02
3.85775286e+00	4.55664938e-02
3.85466984e+00	4.82883071e-02
3.85158928e+00	5.29827007e-02
3.84851119e+00	6.28387351e-02
3.84543555e+00	8.53376715e-02
3.84236237e+00	1.33128794e-01
3.83929165e+00	2.18467321e-01
3.83622338e+00	3.39125984e-01
3.83315756e+00	4.63312786e-01
3.83009419e+00	5.27613556e-01
3.82703327e+00	4.86802429e-01
3.82397479e+00	3.74718962e-01
3.82091876e+00	2.54521458e-01
3.81786517e+00	1.63082354e-01
3.81481402e+00	1.06752456e-01
3.81176531e+00	7.64072743e-02
3.80871903e+00	6.09848436e-02
3.80567519e+00	5.29913505e-02
3.80263378e+00	4.85107023e-02
3.79959480e+00	4.57388274e-02
3.79655825e+00	4.38701547e-02
3.79352412e+00	4.25300776e-02
3.79049242e+00	4.15294176e-02
3.78746314e+00	4.07630583e-02
3.78443628e+00	4.01674180e-02
3.78141184e+00	3.97013700e-02
3.77838982e+00	3.93370870e-02
3.77537021e+00	3.90552283e-02
3.77235302e+00	3.88422191e-02
3.76933823e+00	3.86886280e-02
3.76632586e+00	3.85881642e-02
3.76331589e+00	3.85371049e-02
3.76030832e+00	3.85339213e-02
3.75730316e+00	3.85791955e-02
3.75430040e+00	3.86756916e-02
3.75130004e+00	3.88286528e-02
3.74830208e+00	3.90463500e-02
3.74530651e+00	3.93409952e-02
3.74231334e+00	3.97301875e-02
3.73932256e+00	4.02392378e-02
3.73633416e+00	4.09051641e-02
3.73334816e+00	4.17853409e-02
3.73036454e+00	4.29835962e-02
3.72738330e+00	4.47446285e-02
3.72440445e+00	4.77686255e-02
3.72142798e+00	5.40255880e-02
3.71845388e+00	6.81363365e-02
3.71548216e+00	9.81499653e-02
3.71251282e+00	1.52761408e-01
3.70954585e+00	2.33109879e-01
3.70658125e+00	3.22968609e-01
3.70361902e+00	3.84637850e-01
3.70065915e+00	3.79138969e-01
3.69770165e+00	3.12539090e-01
3.69474652e+00	2.25764059e-01
3.69179374e+00	1.51541838e-01
3.68884332e+00	1.01526762e-01
3.68589526e+00	7.28073501e-02
3.68294956e+00	5.77791181e-02
3.68000621e+00	5.00667630e-02
3.67706521e+00	4.59028394e-02
3.67412657e+00	4.34340870e-02
3.67119027e+00	4.18197415e-02
3.66825631e+00	4.06784414e-02
3.66532470e+00	3.98263395e-02
3.66239544e+00	3.91663442e-02
3.65946851e+00	3.86419530e-02
3.65654392e+00	3.82174789e-02
3.65362167e+00	3.78689198e-02
3.65070176e+00	3.75793893e-02
3.64778417e+00	3.73366163e-02
3.64486892e+00	3.71314621e-02
3.64195600e+00	3.69570330e-02
3.63904540e+00	3.68080107e-02
3.63613714e+00	3.66802745e-02
3.63323119e+00	3.65706012e-02
3.63032757e+00	3.64764583e-02
3.62742626e+00	3.63958540e-02
3.62452728e+00	3.63272306e-02
3.62163061e+00	3.62693854e-02
3.61873626e+00	3.62214164e-02
3.61584421e+00	3.61826864e-02
3.61295448e+00	3.61527987e-02
3.61006706e+00	3.61315909e-02
3.60718195e+00	3.61191395e-02
3.60429914e+00	3.61157812e-02
3.60141863e+00	3.61221508e-02
3.59854043e+00	3.61392446e-02
3.59566452e+00	3.61685005e-02
3.59279091e+00	3.62119968e-02
3.58991960e+00	3.62725799e-02
3.58705059e+00	3.63542422e-02
3.58418386e+00	3.64626132e-02
3.58131943e+00	3.66058487e-02
3.57845728e+00	3.67966784e-02
3.57559743e+00	3.70588156e-02
3.57273985e+00	3.74494775e-02
3.56988456e+00	3.81298820e-02
3.56703156e+00	3.95363314e-02
3.56418083e+00	4.26550984e-02
3.56133238e+00	4.91712339e-02
3.55848620e+00	6.09426551e-02
3.55564230e+00	7.84356586e-02
3.55280067e+00	9.87830337e-02
3.54996132e+00	1.14801790e-01
3.54712423e+00	1.17655029e-01
3.54428941e+00	1.05777016e-01
3.54145685e+00	8.66294774e-02
3.53862655e+00	6.82437343e-02
3.53579852e+00	5.46674178e-02
3.53297275e+00	4.62744099e-02
3.53014924e+00	4.16669212e-02
3.52732798e+00	3.92748116e-02
3.52450897e+00	3.80154453e-02
3.52169222e+00	3.73021609e-02
3.51887772e+00	3.68557877e-02
3.51606547e+00	3.65496889e-02
3.51325546e+00	3.63250335e-02
3.51044770e+00	3.61523899e-02
3.50764218e+00	3.60155199e-02
3.50483891e+00	3.59045861e-02
3.50203787e+00	3.58131544e-02
3.49923908e+00	3.57367711e-02
3.49644252e+00	3.56722356e-02
3.49364819e+00	3.56171719e-02
3.49085610e+00	3.55697834e-02
3.48806623e+00	3.55286858e-02
3.48527860e+00	3.54927989e-02
3.48249320e+00	3.54612678e-02
3.47971002e+00	3.54334092e-02
3.47692906e+00	3.54086714e-02
3.47415032e+00	3.53866048e-02
3.47137381e+00	3.53668400e-02
3.46859951e+00	3.53490710e-02
3.46582744e+00	3.53330430e-02
3.46305757e+00	3.53185419e-02
3.46028992e+00	3.53053869e-02
3.45752448e+00	3.52934244e-02
3.45476125e+00	3.52825235e-02
3.45200023e+00	3.52725716e-02
3.44924141e+00	3.52634717e-02
3.44648480e+00	3.52551398e-02
3.44373039e+00	3.52475029e-02
3.44097819e+00	3.52404973e-02
3.43822818e+00	3.52340671e-02
3.43548036e+00	3.52281533e-02
3.43273475e+00	3.52227328e-02
3.42999133e+00	3.52177574e-02
3.42725010e+00	3.52131931e-02
3.42451106e+00	3.52090100e-02
3.42177421e+00	3.52051812e-02
3.41903954e+00	3.52016829e-02
3.41630706e+00	3.51984939e-02
3.41357677e+00	3.51955952e-02
3.41084865e+00	3.51929698e-02
3.40812272e+00	3.51905997e-02
3.40539896e+00	3.51884767e-02
3.40267738e+00	3.51865860e-02
3.39995797e+00	3.51849166e-02
3.39724074e+00	3.51834590e-02
3.39452568e+00	3.51822046e-02
3.39181279e+00	3.51811456e-02
3.38910206e+00	3.51802648e-02
3.38639350e+00	3.51795775e-02
3.38368711e+00	3.51790680e-02
3.38098288e+00	3.51787320e-02
3.37828081e+00	3.51785658e-02
3.37558089e+00	3.51785664e-02
3.37288314e+00	3.51787314e-02
3.37018754e+00	3.51790591e-02
3.36749409e+00	3.51795483e-02
3.36480280e+00	3.51801984e-02
3.36211366e+00	3.51810095e-02
3.35942666e+00	3.51819820e-02
3.35674182e+00	3.51831173e-02
3.35405911e+00	3.51844170e-02
3.35137856e+00	3.51858836e-02
3.34870014e+00	3.51875199e-02
3.34602386e+00	3.51893297e-02
3.34334972e+00	3.51913173e-02
3.34067772e+00	3.51934876e-02
3.33800786e+00	3.51958466e-02
3.33534012e+00	3.51984008e-02
3.33267452e+00	3.52011577e-02
3.33001105e+00	3.52041258e-02
3.32734971e+00	3.52073146e-02
3.32469049e+00	3.52107345e-02
3.32203340e+00	3.52143973e-02
3.31937843e+00	3.52183163e-02
3.31672558e+00	3.52225058e-02
3.31407485e+00	3.52269823e-02
3.31142624e+00	3.52317637e-02
3.30877975e+00	3.52368701e-02
3.30613537e+00	3.52423235e-02
3.30349310e+00	3.52481488e-02
3.30085295e+00	3.52543736e-02
3.29821490e+00	3.52610285e-02
3.29557896e+00	3.52681479e-02
3.29294513e+00	3.52757701e-02
3.29031341e+00	3.52839382e-02
3.28768378e+00	3.52927003e-02
3.28505626e+00	3.53021107e-02
3.28243083e+00	3.53122306e-02
3.27980751e+00	3.53231291e-02
3.27718628e+00	3.53348848e-02
3.27456714e+00	3.53475867e-02
3.27195010e+00	3.53613363e-02
3.26933515e+00	3.53762500e-02
3.26672229e+00	3.53924613e-02
3.26411151e+00	3.54101240e-02
3.26150282e+00	3.54294159e-02
3.25889622e+00	3.54505436e-02
3.25629170e+00	3.54737485e-02
3.25368926e+00	3.54993133e-02
3.25108890e+00	3.55275715e-02
3.24849062e+00	3.55589176e-02
3.24589441e+00	3.55938228e-02
3.24330028e+00	3.56328514e-02
3.24070822e+00	3.56766854e-02
3.23811823e+00	3.57261538e-02
3.23553031e+00	3.57822730e-02
3.23294446e+00	3.58462990e-02
3.23036067e+00	3.59197991e-02
3.22777895e+00	3.60047471e-02
3.22519930e+00	3.61036576e-02
3.22262170e+00	3.62197700e-02
3.22004616e+00	3.63573146e-02
3.21747268e+00	3.65218984e-02
3.21490126e+00	3.67211073e-02
3.21233189e+00	3.69655983e-02
3.20976458e+00	3.72717130e-02
3.20719931e+00	3.76695957e-02
3.20463610e+00	3.82290267e-02
3.20207493e+00	3.91337978e-02
3.19951581e+00	4.08541934e-02
3.19695874e+00	4.44393295e-02
3.19440371e+00	5.17885385e-02
3.19185072e+00	6.54676153e-02
3.18929977e+00	8.75342241e-02
3.18675086e+00	1.17431155e-01
3.18420398e+00	1.50043291e-01
3.18165914e+00	1.75294576e-01
3.17911633e+00	1.81741236e-01
3.17657556e+00	1.66190867e-01
3.17403681e+00	1.36999048e-01
3.17150010e+00	1.05550613e-01
3.16896541e+00	7.94829631e-02
3.16643274e+00	6.14084335e-02
3.16390210e+00	5.04453256e-02
3.16137348e+00	4.43775920e-02
3.15884689e+00	4.11615855e-02
3.15632231e+00	3.94302276e-02
3.15379975e+00	3.84315521e-02
3.15127920e+00	3.77974944e-02
3.14876067e+00	3.73571203e-02
3.14624415e+00	3.70302015e-02
3.14372964e+00	3.67765933e-02
3.14121714e+00	3.65741679e-02
3.13870664e+00	3.64094537e-02
3.13619816e+00	3.62735501e-02
3.13369168e+00	3.61602184e-02
3.13118720e+00	3.60649059e-02
3.12868472e+00	3.59841989e-02
3.12618424e+00	3.59154881e-02
3.12368576e+00	3.58567503e-02
3.12118927e+00	3.58064004e-02
3.11869478e+00	3.57631875e-02
3.11620229e+00	3.57261194e-02
3.11371178e+00	3.56944088e-02
3.11122327e+00	3.56674322e-02
3.10873674e+00	3.56447017e-02
3.10625220e+00	3.56258447e-02
3.10376964e+00	3.56105874e-02
3.10128907e+00	3.55987474e-02
3.09881048e+00	3.55902285e-02
3.09633387e+00	3.55850220e-02
3.09385924e+00	3.55832118e-02
3.09138659e+00	3.55849862e-02
3.08891592e+00	3.55906578e-02
3.08644721e+00	3.56006924e-02
3.08398048e+00	3.56157430e-02
3.08151572e+00	3.56367634e-02
3.07905293e+00	3.56650514e-02
3.07659211e+00	3.57025204e-02
3.07413326e+00	3.57522886e-02
3.07167637e+00	3.58205414e-02
3.06922144e+00	3.59221948e-02
3.06676847e+00	3.60958519e-02
3.06431746e+00	3.64355674e-02
3.06186842e+00	3.71397750e-02
3.05942133e+00	3.85499206e-02
3.05697619e+00	4.11087108e-02
3.05453301e+00	4.51607742e-02
3.05209178e+00	5.06133306e-02
3.04965250e+00	5.66280914e-02
3.04721517e+00	6.15525451e-02
3.04477979e+00	6.34028947e-02
3.04234635e+00	6.12968141e-02
3.03991486e+00	5.63275645e-02
3.03748531e+00	5.04524090e-02
3.03505770e+00	4.52174236e-02
3.03263203e+00	4.13401805e-02
3.03020830e+00	3.88444329e-02
3.02778651e+00	3.73964633e-02
3.02536665e+00	3.66096601e-02
3.02294872e+00	3.61882085e-02
3.02053273e+00	3.59528979e-02
3.01811867e+00	3.58099372e-02
3.01570653e+00	3.57143005e-02
3.01329632e+00	3.56449737e-02
3.01088804e+00	3.55918469e-02
3.00848169e+00	3.55496566e-02
3.00607725e+00	3.55153685e-02
3.00367474e+00	3.54870563e-02
3.00127415e+00	3.54634024e-02
2.99887547e+00	3.54434575e-02
2.99647872e+00	3.54265137e-02
2.99408387e+00	3.54120303e-02
2.99169094e+00	3.53995868e-02
2.98929993e+00	3.53888522e-02
2.98691082e+00	3.53795625e-02
2.98452362e+00	3.53715054e-02
2.98213833e+00	3.53645089e-02
2.97975494e+00	3.53584324e-02
2.97737346e+00	3.53531605e-02
2.97499389e+00	3.53502523e-02
2.97261621e+00	3.53546028e-02
2.97024043e+00	3.53595254e-02
2.96786656e+00	3.53649660e-02
2.96549458e+00	3.53708801e-02
2.96312449e+00	3.53772313e-02
2.96075630e+00	3.53839903e-02
2.95839000e+00	3.53911341e-02
2.95602559e+00	3.53986453e-02
2.95366307e+00	3.54065121e-02
2.95130244e+00	3.54147278e-02
2.94894369e+00	3.54232908e-02
2.94658683e+00	3.54322052e-02
2.94423185e+00	3.54414804e-02
2.94187875e+00	3.54511328e-02
2.93952754e+00	3.54611858e-02
2.93717820e+00	3.54716714e-02
2.93483074e+00	3.54826323e-02
2.93248515e+00	3.54941238e-02
2.93014144e+00	3.55062174e-02
2.92779961e+00	3.55190051e-02
2.92545964e+00	3.55326057e-02
2.92312154e+00	3.55471730e-02
2.92078531e+00	3.55629086e-02
2.91845095e+00	3.55800797e-02
2.91611845e+00	3.55990516e-02
2.91378782e+00	3.56203599e-02
2.91145905e+00	3.56449127e-02
2.90913214e+00	3.56746015e-02
2.90680709e+00	3.57140124e-02
2.90448390e+00	3.57745481e-02
2.90216256e+00	3.58824074e-02
2.89984308e+00	3.60897849e-02
2.89752545e+00	3.64824598e-02
2.89520967e+00	3.71686951e-02
2.89289574e+00	3.82340246e-02
2.89058367e+00	3.96658911e-02
2.88827344e+00	4.12832512e-02
2.88596505e+00	4.27157047e-02
2.88365851e+00	4.34814548e-02
2.88135382e+00	4.32575949e-02
2.87905096e+00	4.21642062e-02
2.87674994e+00	4.06412563e-02
2.87445077e+00	3.91299519e-02
2.87215343e+00	3.79031057e-02
2.86985792e+00	3.70465173e-02
2.86756425e+00	3.65159531e-02
2.86527242e+00	3.62176734e-02
2.86298241e+00	3.60610582e-02
2.86069423e+00	3.59820175e-02
2.85840789e+00	3.59429427e-02
2.85612337e+00	3.59244336e-02
2.85384067e+00	3.59173780e-02
2.85155980e+00	3.59180150e-02
2.84928075e+00	3.59258407e-02
2.84700352e+00	3.59437926e-02
2.84472811e+00	3.59804269e-02
2.84245452e+00	3.60534594e-02
2.84018275e+00	3.61921838e-02
2.83791279e+00	3.64338560e-02
2.83564465e+00	3.68089021e-02
2.83337831e+00	3.73159049e-02
2.83111379e+00	3.78974079e-02
2.82885108e+00	3.84313588e-02
2.82659017e+00	3.87526173e-02
2.82433108e+00	3.87343344e-02
2.82207378e+00	3.83921234e-02
2.81981829e+00	3.78666153e-02
2.81756461e+00	3.73171150e-02
2.81531272e+00	3.68527574e-02
2.81306263e+00	3.65174163e-02
2.81081435e+00	3.63041683e-02
2.80856785e+00	3.61828153e-02
2.80632316e+00	3.61200361e-02
2.80408025e+00	3.60904079e-02
2.80183914e+00	3.60781222e-02
2.79959982e+00	3.60746221e-02
2.79736229e+00	3.60756759e-02
2.79512654e+00	3.60792747e-02
2.79289259e+00	3.60844533e-02
2.79066041e+00	3.60907166e-02
2.78843002e+00	3.60977847e-02
2.78620142e+00	3.61054823e-02
2.78397459e+00	3.61136906e-02
2.78174954e+00	3.61223251e-02
2.77952627e+00	3.61313232e-02
2.77730478e+00	3.61406387e-02
2.77508506e+00	3.61502373e-02
2.77286712e+00	3.61600942e-02
2.77065095e+00	3.61701927e-02
2.76843655e+00	3.61805234e-02
2.76622392e+00	3.61910841e-02
2.76401305e+00	3.62018815e-02
2.76180396e+00	3.62129377e-02
2.75959662e+00	3.62243093e-02
2.75739106e+00	3.62361386e-02
2.75518725e+00	3.62487735e-02
2.75298520e+00	3.62629909e-02
2.75078492e+00	3.62803131e-02
2.74858639e+00	3.63032527e-02
2.74638962e+00	3.63351167e-02
2.74419461e+00	3.63789374e-02
2.74200134e+00	3.64354778e-02
2.73980983e+00	3.65010527e-02
2.73762008e+00	3.65663930e-02
2.73543207e+00	3.66175926e-02
2.73324581e+00	3.66410624e-02
2.73106129e+00	3.66328104e-02
2.72887853e+00	3.66018351e-02
2.72669750e+00	3.65627510e-02
2.72451822e+00	3.65279372e-02
2.72234068e+00	3.65043588e-02
2.72016488e+00	3.64936278e-02
2.71799082e+00	3.64941529e-02
2.71581850e+00	3.65031271e-02
2.71364791e+00	3.65180922e-02
2.71147905e+00	3.65375992e-02
2.70931193e+00	3.65614428e-02
2.70714654e+00	3.65911395e-02
2.70498289e+00	3.66314959e-02
2.70282095e+00	3.66942855e-02
2.70066075e+00	3.68047254e-02
2.69850227e+00	3.70094856e-02
2.69634552e+00	3.73806845e-02
2.69419049e+00	3.80056566e-02
2.69203719e+00	3.89532593e-02
2.68988560e+00	4.02200404e-02
2.68773573e+00	4.16790231e-02
2.68558758e+00	4.30610399e-02
2.68344115e+00	4.39939780e-02
2.68129643e+00	4.41506255e-02
2.67915343e+00	4.34789518e-02
2.67701214e+00	4.22425549e-02
2.67487255e+00	4.08187012e-02
2.67273468e+00	3.95156699e-02
2.67059852e+00	3.84947440e-02
2.66846406e+00	3.77919581e-02
2.66633131e+00	3.73569241e-02
2.66420027e+00	3.71100238e-02
2.66207092e+00	3.69787247e-02
2.65994328e+00	3.69116876e-02
2.65781734e+00	3.68781237e-02
2.65569309e+00	3.68616161e-02
2.65357055e+00	3.68540580e-02
2.65144969e+00	3.68515744e-02
2.64933054e+00	3.68522779e-02
2.64721308e+00	3.68551832e-02
2.64509731e+00	3.68597210e-02
2.64298322e+00	3.68655267e-02
2.64087083e+00	3.68723474e-02
2.63876013e+00	3.68799977e-02
2.63665111e+00	3.68883368e-02
2.63454378e+00	3.68972556e-02
2.63243813e+00	3.69066680e-02
2.63033417e+00	3.69165056e-02
2.62823189e+00	3.69267131e-02
2.62613128e+00	3.69372460e-02
2.62403235e+00	3.69480679e-02
2.62193511e+00	3.69591490e-02
2.61983953e+00	3.69704650e-02
2.61774563e+00	3.69819956e-02
2.61565341e+00	3.69937244e-02
2.61356285e+00	3.70056377e-02
2.61147397e+00	3.70177243e-02
2.60938676e+00	3.70299752e-02
2.60730121e+00	3.70423829e-02
2.60521733e+00	3.70549416e-02
2.60313511e+00	3.70676467e-02
2.60105456e+00	3.70804948e-02
2.59897567e+00	3.70934835e-02
2.59689845e+00	3.71066111e-02
2.59482288e+00	3.71198771e-02
2.59274897e+00	3.71332815e-02
2.59067672e+00	3.71468249e-02
2.58860612e+00	3.71605089e-02
2.58653718e+00	3.71743354e-02
2.58446989e+00	3.71883071e-02
2.58240425e+00	3.72024272e-02
2.58034026e+00	3.72166997e-02
2.57827793e+00	3.72311289e-02
2.57621724e+00	3.72457199e-02
2.57415819e+00	3.72604786e-02
2.57210079e+00	3.72754111e-02
2.57004504e+00	3.72905248e-02
2.56799093e+00	3.73058274e-02
2.56593846e+00	3.73213275e-02
2.56388763e+00	3.73370347e-02
2.56183844e+00	3.73529594e-02
2.55979088e+00	3.73691130e-02
2.55774496e+00	3.73855080e-02
2.55570068e+00	3.74021580e-02
2.55365803e+00	3.74190783e-02
2.55161701e+00	3.74362852e-02
2.54957763e+00	3.74537967e-02
2.54753987e+00	3.74716327e-02
2.54550374e+00	3.74898151e-02
2.54346924e+00	3.75083679e-02
2.54143636e+00	3.75273176e-02
2.53940511e+00	3.75466935e-02
2.53737548e+00	3.75665280e-02
2.53534747e+00	3.75868571e-02
2.53332108e+00	3.76077208e-02
2.53129631e+00	3.76291636e-02
2.52927316e+00	3.76512353e-02
2.52725163e+00	3.76739916e-02
2.52523171e+00	3.76974950e-02
2.52321341e+00	3.77218160e-02
2.52119672e+00	3.77470341e-02
2.51918164e+00	3.77732393e-02
2.51716816e+00	3.78005234e-02
2.51515630e+00	3.78290249e-02
2.51314605e+00	3.78588665e-02
2.51113740e+00	3.78902023e-02
2.50913036e+00	3.79232098e-02
2.50712492e+00	3.79580946e-02
2.50512108e+00	3.79950968e-02
2.50311885e+00	3.80344969e-02
2.50111821e+00	3.80766250e-02
2.49911917e+00	3.81218718e-02
2.49712173e+00	3.81707024e-02
2.49512589e+00	3.82236737e-02
2.49313164e+00	3.82814569e-02
2.49113899e+00	3.83448676e-02
2.48914792e+00	3.84149036e-02
2.48715845e+00	3.84927967e-02
2.48517057e+00	3.85800810e-02
2.48318427e+00	3.86786930e-02
2.48119956e+00	3.87911278e-02
2.47921644e+00	3.89207382e-02
2.47723491e+00	3.90724460e-02
2.47525495e+00	3.92546214e-02
2.47327658e+00	3.94840774e-02
2.47129979e+00	3.97983649e-02
2.46932458e+00	4.02826342e-02
2.46735094e+00	4.11198335e-02
2.46537889e+00	4.26669100e-02
2.46340841e+00	4.55377582e-02
2.46143950e+00	5.06342780e-02
2.45947217e+00	5.90303141e-02
2.45750641e+00	7.16257433e-02
2.45554222e+00	8.85925046e-02
2.45357960e+00	1.08804005e-01
2.45161854e+00	1.29538560e-01
2.44965906e+00	1.46681480e-01
2.44770114e+00	1.55695385e-01
2.44574478e+00	1.53703977e-01
2.44378999e+00	1.41437953e-01
2.44183676e+00	1.22743632e-01
2.43988509e+00	1.02018754e-01
2.43793498e+00	8.30218767e-02
2.43598643e+00	6.78074908e-02
2.43403943e+00	5.68988590e-02
2.43209399e+00	4.97780328e-02
2.43015011e+00	4.54759220e-02
2.42820778e+00	4.30205430e-02
2.42626700e+00	4.16591069e-02
2.42432777e+00	4.08984930e-02
2.42239009e+00	4.04532789e-02
2.42045396e+00	4.01728083e-02
2.41851937e+00	3.99822338e-02
2.41658633e+00	3.98452008e-02
2.41465484e+00	3.97436147e-02
2.41272489e+00	3.96678040e-02
2.41079648e+00	3.96120532e-02
2.40886961e+00	3.95726422e-02
2.40694429e+00	3.95469676e-02
2.40502050e+00	3.95331352e-02
2.40309824e+00	3.95297339e-02
2.40117753e+00	3.95357152e-02
2.39925835e+00	3.95503131e-02
2.39734070e+00	3.95729878e-02
2.39542458e+00	3.96033895e-02
2.39351000e+00	3.96413340e-02
2.39159694e+00	3.96867832e-02
2.38968541e+00	3.97398367e-02
2.38777541e+00	3.98007278e-02
2.38586694e+00	3.98698228e-02
2.38395999e+00	3.99476285e-02
2.38205457e+00	4.00348026e-02
2.38015067e+00	4.01321681e-02
2.37824828e+00	4.02407408e-02
2.37634742e+00	4.03617537e-02
2.37444808e+00	4.04966981e-02
2.37255026e+00	4.06473749e-02
2.37065395e+00	4.08159562e-02
2.36875916e+00	4.10050714e-02
2.36686588e+00	4.12179099e-02
2.36497411e+00	4.14583630e-02
2.36308386e+00	4.17312042e-02
2.36119511e+00	4.20423343e-02
[truncated: 849 more rows]
