# Supplementary material for: Intrinsic topological Weyl phase transition induced by a magnetostructural transformation in a kagome magnet
Source: Nat Commun. 2026 Apr 11;17:5063. doi: 10.1038/s41467-026-71683-7 (PMC13243550; doi:10.1038/s41467-026-71683-7)
Supplement: Supplementary file 3 — Source Data [file 41467_2026_71683_MOESM3_ESM.zip › NCOMMS-25-70324A-DataAvailability/Figure_4b_MH.csv]

H	m	H	m	H	m	H	m	H	m	H	m	H	m	H	m	H	m	H	m	H	m	H	m	H	m	H	m	H	m
Oe	emu/g	Oe	emu/g	Oe	emu/g	Oe	emu/g	Oe	emu/g	Oe	emu/g	Oe	emu/g	Oe	emu/g	Oe	emu/g	Oe	emu/g	Oe	emu/g	Oe	emu/g	Oe	emu/g	Oe	emu/g	Oe	emu/g
	5 K		50 K		100 K		150 K		200 K		250 K		270 K		280 K		290 K		300 K		320 K		350 K		380 K		450 K		525 K
50000	23.522647702407	50000	22.8913566739606	50000	21.0019299781182	50000	18.1185251641138	50000	14.5092407002188	50000	9.99981838074398	50000	7.73499781181619	50000	6.58105470459519	50000	5.33485120350109	50000	4.62211597374179	50000	3.36803938730853	50000	2.54880962800875	50000	2.12490284463895	50000	1.439373	50000	1.01633166666667
50000	23.524398249453	50000	22.8896280087527	50000	20.9927308533917	50000	18.1099015317287	50000	14.4832800875274	50000	9.97174398249453	50000	7.71179868708972	50000	6.55380962800875	50000	5.32763894967177	50000	4.54236761487965	50000	3.32099343544858	50000	2.53073741794311	50000	2.11281750547046	50000	1.44928633333333	50000	1.019534
40000	22.6958424507659	40000	22.0645514223195	40000	20.2082647702407	40000	17.371010940919	40000	13.833636761488	40000	9.38383369803064	40000	7.09815973741794	40000	5.74324945295405	40000	4.62667177242888	45000	--	45000	--	45000	--	45000	--	40000	1.22261966666667	40000	0.825876
40000	22.6830415754923	40000	22.0522975929978	40000	20.1791728665208	40000	17.325750547046	40000	13.759249452954	40000	9.28530415754923	40000	6.99842231947484	40000	5.72195842450766	40000	4.60535667396061	45000	--	45000	--	45000	--	45000	--	40000	1.23285466666667	40000	0.827956
30000	21.6460700218818	30000	21.0278512035011	30000	19.2182363238512	30000	16.432886214442	30000	12.9001794310722	30000	8.55593654266958	30000	6.07790590809628	30000	4.98617286652079	30000	3.82649234135667	40000	--	40000	2.78654485776805	40000	2.13176849015317	40000	1.79943282275711	30000	0.997127666666667	30000	0.627996333333333
30000	21.6390809628009	30000	21.0270940919037	30000	19.1926630196937	30000	16.38395404814	30000	12.8789343544858	30000	8.47145733041575	30000	6.05207877461707	30000	4.91031509846827	30000	3.8075579868709	40000	3.88992560175055	40000	2.75977680525164	40000	2.11956695842451	40000	1.79099868708972	30000	1.00295733333333	30000	0.630864333333333
20000	20.235056892779	20000	19.6395273522976	20000	17.8847396061269	20000	15.155238512035	20000	11.7923019693654	20000	7.52938074398249	20000	5.1530897155361	20000	4.00378993435449	20000	2.89199781181619	35000	--	35000	--	35000	--	35000	--	20000	0.760738	20000	0.429566
20000	20.2291312910284	20000	19.638636761488	20000	17.8619956236324	20000	15.1171575492341	20000	11.7473851203501	20000	7.45922538293217	20000	5.08601094091904	20000	3.93857111597374	20000	2.88815098468271	35000	--	35000	--	35000	--	35000	--	20000	0.76775	20000	0.431740666666667
16000	19.4780962800875	16000	18.8927768052516	16000	17.1518643326039	16000	14.4705776805252	16000	11.155750547046	16000	6.98595623632385	16000	4.66078118161926	16000	3.54075273522976	16000	2.54147702407002	30000	3.02284026258206	30000	2.21990153172867	30000	1.75631444201313	30000	1.4791579868709	15000	0.637568	15000	0.329107466666667
16000	19.4705404814004	16000	18.8806214442013	16000	17.127989059081	16000	14.4354901531729	16000	11.1196148796499	16000	6.84427571115974	16000	4.5997067833698	16000	3.48756017505471	16000	2.52600437636761	30000	3.01177680525164	30000	2.20274835886214	30000	1.74851291028446	30000	1.47313829321663	15000	0.646317333333333	15000	0.327480233333333
12000	18.5088949671772	12000	17.9221115973742	12000	16.209067833698	12000	13.5771728665208	12000	10.3567549234136	12000	6.26780306345733	12000	4.10985995623632	12000	3.05695185995624	12000	2.16671750547046	25000	--	25000	--	25000	--	25000	--	10000	0.509671	10000	0.228647633333333
12000	18.4975951859956	12000	17.9193041575492	12000	16.1881378555799	12000	13.5541859956236	12000	10.3215536105033	12000	6.21852297592998	12000	4.063352297593	12000	3.0151750547046	12000	2.15227571115974	25000	--	25000	--	25000	--	25000	--	10000	0.514838	10000	0.228433133333333
8000	17.0907702407002	8000	16.5197330415755	8000	14.8591181619256	8000	12.2820131291028	8000	9.24933260393873	8000	5.4737352297593	8000	3.49735667396061	8000	2.55351859956236	8000	1.79584507658643	20000	2.27872647702407	20000	1.71536630196937	20000	1.38476061269147	20000	1.15645120350109	5000	0.371837333333333	5000	0.121688266666667
8000	17.0878971553611	8000	16.5208096280088	8000	14.8445754923414	8000	12.2767680525164	8000	9.21666083150985	8000	5.43342450765864	8000	3.45938512035011	8000	2.52188621444201	8000	1.78356148796499	20000	2.25706345733042	20000	1.70636958424508	20000	1.37904245076586	20000	1.15291859956236	5000	0.378137333333333	5000	0.122553
4000	14.533341356674	4000	14.0426805251641	4000	12.5310525164114	4000	10.2803129102845	4000	7.65248140043764	4000	4.5172341356674	4000	2.83997592997812	4000	2.04572056892779	4000	1.43908118161926	18000	--	18000	--	18000	--	18000	--	0	0.198450333333333	0	0.00618754333333333
4000	14.5324945295405	4000	14.0311334792123	4000	12.5286148796499	4000	10.2544157549234	4000	7.62462582056893	4000	4.48359737417943	4000	2.81117943107221	4000	2.0223181619256	4000	1.42929912472648	18000	--	18000	--	18000	--	18000	--	0	0.198375733333333	0	0.00613271666666667
3500	14.0383282275711	3500	13.5515251641138	3500	12.1163369803063	3500	9.9237636761488	3500	7.40560175054705	3500	4.38309409190372	3500	2.74884682713348	3500	1.97681225382932	3500	1.39523479212254	16000	1.96562932166302	16000	1.52303085339169	16000	1.2323704595186	16000	1.02441291028446
3500	14.0316739606127	3500	13.543238512035	3500	12.1040503282276	3500	9.89926039387309	3500	7.38051422319475	3500	4.35344638949672	3500	2.72574179431072	3500	1.94978577680525	3500	1.3860715536105	16000	1.95183129102845	16000	1.51752210065646	16000	1.22830131291028	16000	1.02190984682713
3000	13.4531881838074	3000	12.9900962800875	3000	11.6440809628009	3000	9.55183369803063	3000	7.15757986870897	3000	4.2481772428884	3000	2.66350328227571	3000	1.90985973741794	3000	1.35151400437637	14000	--	14000	--	14000	--	14000	--
3000	13.4451378555799	3000	12.9843588621444	3000	11.6350984682713	3000	9.8573238512035	3000	7.13233698030635	3000	4.22127352297593	3000	2.63925820568928	3000	1.89342100656455	3000	1.34269474835886	14000	--	14000	--	14000	--	14000	--
2500	12.757420131291	2500	12.3351881838074	2500	11.1078905908096	2500	9.14286870897155	2500	6.89657768052516	2500	4.11396280087527	2500	2.57638730853392	2500	1.8441295404814	2500	1.30734463894967	12000	1.67414726477024	12000	1.33621094091904	12000	1.0817533916849	12000	0.891405689277899
2500	12.7578599562363	2500	12.3289124726477	2500	11.0953282275711	2500	9.12815098468271	2500	6.8743807439825	2500	4.08742231947484	2500	2.55464551422319	2500	1.82918052516411	2500	1.2985341356674	12000	1.66442932166302	12000	1.33212122538293	12000	1.0763761487965	12000	0.889279212253829
2000	11.9169649890591	2000	11.5418074398249	2000	10.4859496717724	2000	8.70657111597374	2000	6.54730634573304	2000	3.97807877461707	2000	2.48825601750547	2000	1.77861487964989	2000	1.26311947483589	10000	--	10000	--	10000	--	10000	--
2000	11.917761487965	2000	11.5405404814004	2000	10.4699628008753	2000	8.69055142231948	2000	6.54090153172867	2000	3.95489277899344	2000	2.46898468271335	2000	1.76450547045952	2000	1.25856783369803	10000	--	10000	--	10000	--	10000	--
1500	10.8823894967177	1500	10.5701772428884	1500	9.73699562363239	1500	8.23423194748359	1500	6.2929124726477	1500	3.83836980306346	1500	2.39789059080963	1500	1.71208665207877	1500	1.21724048140044	8000	1.40914879649891	8000	1.14844442013129	8000	0.923753829321663	8000	0.755528008752735
1500	10.8812975929978	1500	10.5639452954048	1500	9.72895842450766	1500	8.21987527352298	1500	6.27605251641138	1500	3.81436980306346	1500	2.37824507658643	1500	1.69876433260394	1500	1.2096886214442	8000	1.4027295404814	8000	1.14548490153173	8000	0.921514004376368	8000	0.753852516411379
1000	9.55425382932166	1000	9.31357549234136	1000	8.80957549234136	1000	7.70321444201313	1000	6.00136980306346	1000	3.69207002188184	1000	2.30556455142232	1000	1.64364026258206	1000	1.17041619256018	6000	--	6000	--	6000	--	6000	--
1000	9.552	1000	9.31007002188184	1000	8.80402407002188	1000	7.68984682713348	1000	5.98480962800875	1000	3.6697943107221	1000	2.28647483588621	1000	1.63079584245077	1000	1.16317461706783	6000	--	6000	--	6000	--	6000	--
500	7.82796717724289	500	7.66812253829322	500	7.59171553610503	500	7.07159080962801	500	5.67941575492341	500	3.53479868708972	500	2.20702188183807	500	1.57196170678337	500	1.11945185995624	5000	--	5000	--	5000	--	5000	--
500	7.83036105032823	500	7.66149671772429	500	7.58781181619256	500	7.05846389496718	500	5.66495185995624	500	3.51271772428884	500	2.18866301969365	500	1.55915733041576	500	1.11218052516411	5000	--	5000	--	5000	--	5000	--
0	4.81579649890591	0	4.69316411378556	0	5.00408096280088	0	5.25057986870897	0	4.61096717724289	0	2.73060175054705	0	1.71056455142232	0	1.2725932166302	0	0.952312472647702	4500	--	4500	--	4500	--	4500	--
0	4.78312253829322	0	4.65794967177243	0	4.94649234135667	0	5.17198249452954	0	4.55132822757112	0	2.71112253829322	0	1.6824306345733	0	1.23523238512035	0	0.929028884026258	4500	--	4500	--	4500	--	4500	--
																		4000	1.15745623632385	4000	0.954958643326039	4000	0.762277680525164	4000	0.614569365426696
																		4000	1.1538102844639	4000	0.952945951859956	4000	0.760590590809628	4000	0.613329540481401
																		3500	1.1261647702407	3500	0.929955142231948	3500	0.741203282275711	3500	0.596242013129103
																		3500	1.12267330415755	3500	0.92806761487965	3500	0.739735448577681	3500	0.594997811816193
																		3000	1.09474901531729	3000	0.904531728665208	3000	0.719980087527352	3000	0.57775579868709
																		3000	1.0911772428884	3000	0.902566083150985	3000	0.718482713347921	3000	0.576550547045952
																		2500	1.06289277899344	2500	0.878554704595186	2500	0.698478118161926	2500	0.559083369803064
																		2500	1.05924551422319	2500	0.876808096280088	2500	0.697039606126915	2500	0.557826914660831
																		2000	1.03058643326039	2000	0.850670897155361	2000	0.676524288840263	2000	0.539938730853392
																		2000	1.02736170678337	2000	0.850344857768053	2000	0.675075711159737	2000	0.538813566739606
																		1500	0.99971772428884	1500	0.824822538293217	1500	0.653930634573304	1500	0.520292560175055
																		1500	0.994594529540482	1500	0.823173304157549	1500	0.652578336980306	1500	0.519136542669584
																		1000	0.963018380743982	1000	0.794837855579869	1000	0.630500218818381	1000	0.499849234135667
																		1000	0.954335886214442	1000	0.794172647702407	1000	0.629075492341357	1000	0.498759956236324
																		500	0.925746608315099	500	0.76541750547046	500	0.605156017505471	500	0.478432166301969
																		500	0.922810940919037	500	0.763754266958425	500	0.603670897155361	500	0.477313566739606
																		0	0.812110065645514	0	0.681613785557987	0	0.550143107221007	0	0.438327789934355
																		0	0.789727571115974	0	0.671175492341357	0	0.542463019693654	0	0.435474617067834
