# Supplementary material for: Intrinsic topological Weyl phase transition induced by a magnetostructural transformation in a kagome magnet
Source: Nat Commun. 2026 Apr 11;17:5063. doi: 10.1038/s41467-026-71683-7 (PMC13243550; doi:10.1038/s41467-026-71683-7)
Supplement: Supplementary file 3 — Source Data [file 41467_2026_71683_MOESM3_ESM.zip › NCOMMS-25-70324A-DataAvailability/Figure_5a.csv]

0	-49.94538337
0.01936436	-49.94538289
0.03872872	-49.94537245
0.05809308	-49.94534706
0.07745745	-49.94532991
0.09682181	-49.94529717
0.11618617	-49.94525272
0.13555053	-49.94520788
0.15491489	-49.9451523
0.17427925	-49.94509097
0.19364361	-49.94502246
0.21300797	-49.94494705
0.23237234	-49.94485337
0.2517367	-49.94476644
0.27110106	-49.94467215
0.29046542	-49.94456713
0.30982978	-49.94445322
0.32919414	-49.94433799
0.3485585	-49.94421927
0.36792287	-49.94409272
0.38728723	-49.94396024
0.40665159	-49.94381997
0.42601595	-49.94367688
0.44538031	-49.9435356
0.46474467	-49.94337848
0.48410903	-49.94322888
0.50347339	-49.94307157
0.52283776	-49.94290276
0.54220212	-49.94273651
0.56156648	-49.94257009
0.58093084	-49.94240593
0.6002952	-49.94223108
0.61965956	-49.94205594
0.63902392	-49.94188318
0.65838829	-49.94171615
0.67775265	-49.9415457
0.69711701	-49.94137565
0.71648137	-49.9412086
0.73584573	-49.94103612
0.75521009	-49.94086892
0.77457445	-49.9407069
0.77457445	-49.9407069
0.78425663	-49.94086297
0.79393881	-49.94101753
0.803621	-49.94116586
0.81330318	-49.9413185
0.82298536	-49.94146345
0.83266754	-49.94161479
0.84234972	-49.94175768
0.8520319	-49.94190409
0.86171408	-49.94204653
0.87139626	-49.94218165
0.88107844	-49.942314
0.89076062	-49.94244084
0.9004428	-49.94256854
0.91012498	-49.9426946
0.91980716	-49.94281496
0.92948934	-49.94293058
0.93917153	-49.94304248
0.94885371	-49.94315191
0.95853589	-49.94325592
0.96821807	-49.94335353
0.97790025	-49.94344125
0.98758243	-49.94353649
0.99726461	-49.94362754
1.00694679	-49.94371064
1.01662897	-49.94379173
1.02631115	-49.94387386
1.03599333	-49.94393945
1.04567551	-49.94399961
1.05535769	-49.94404901
1.06503987	-49.94410359
1.07472205	-49.94415322
1.08440424	-49.94420246
1.09408642	-49.94424201
1.1037686	-49.94428012
1.11345078	-49.94430758
1.12313296	-49.94433476
1.13281514	-49.94435516
1.14249732	-49.94436858
1.1521795	-49.94437937
1.16186168	-49.9443864
1.16186168	-49.9443864
1.17154386	-49.9443794
1.18122604	-49.94436865
1.19090822	-49.94435527
1.2005904	-49.94433491
1.21027258	-49.94430776
1.21995476	-49.94428034
1.22963695	-49.94424227
1.23931913	-49.94420275
1.24900131	-49.94415355
1.25868349	-49.94410396
1.26836567	-49.94404942
1.27804785	-49.94400005
1.28773003	-49.94393994
1.29741221	-49.94387438
1.30709439	-49.94379229
1.31677657	-49.94371123
1.32645875	-49.94362817
1.33614093	-49.94353716
1.34582311	-49.94344195
1.35550529	-49.94335427
1.36518747	-49.94325669
1.37486966	-49.94315271
1.38455184	-49.94304332
1.39423402	-49.94293145
1.4039162	-49.94281586
1.41359838	-49.94269554
1.42328056	-49.94256951
1.43296274	-49.94244185
1.44264492	-49.94231504
1.4523271	-49.94218272
1.46200928	-49.94204763
1.47169146	-49.94190522
1.48137364	-49.94175884
1.49105582	-49.94161598
1.500738	-49.94146467
1.51042018	-49.94131975
1.52010237	-49.94116713
1.52978455	-49.94101884
1.53946673	-49.9408643
1.54914891	-49.94070825
1.54914891	-49.94070825
1.55883109	-49.94063381
1.56851327	-49.9405606
1.57819545	-49.94048314
1.58787763	-49.94041148
1.59755981	-49.94033848
1.60724199	-49.9402749
1.61692417	-49.94020738
1.62660635	-49.94014701
1.63628853	-49.9400874
1.64597071	-49.94002646
1.65565289	-49.93996806
1.66533508	-49.93990966
1.67501726	-49.93985713
1.68469944	-49.93980997
1.69438162	-49.9397639
1.7040638	-49.93971943
1.71374598	-49.93967784
1.72342816	-49.93964117
1.73311034	-49.93960568
1.74279252	-49.93957106
1.7524747	-49.93953203
1.76215688	-49.93950578
1.77183906	-49.93948288
1.78152124	-49.93946134
1.79120342	-49.93944363
1.8008856	-49.93942911
1.81056779	-49.93940803
1.82024997	-49.93939354
1.82993215	-49.93938107
1.83961433	-49.93937164
1.84929651	-49.93936368
1.85897869	-49.93936195
1.86866087	-49.93935649
1.87834305	-49.93935445
1.88802523	-49.93934776
1.89770741	-49.93934787
1.90738959	-49.93934734
1.91707177	-49.93934583
1.92675395	-49.93934932
1.93643613	-49.93936119
1.93643613	-49.93936119
1.94611831	-49.9393493
1.9558005	-49.93934579
1.96548268	-49.93934727
1.97516486	-49.93934778
1.98484704	-49.93934765
1.99452922	-49.93935432
2.0042114	-49.93935633
2.01389358	-49.93936176
2.02357576	-49.93936347
2.03325794	-49.9393714
2.04294012	-49.93938079
2.0526223	-49.93939322
2.06230448	-49.93940768
2.07198666	-49.93942872
2.08166884	-49.9394432
2.09135102	-49.93946087
2.10103321	-49.93948236
2.11071539	-49.93950522
2.12039757	-49.93953142
2.13007975	-49.93957041
2.13976193	-49.93960497
2.14944411	-49.93964042
2.15912629	-49.93967704
2.16880847	-49.93971858
2.17849065	-49.93976301
2.18817283	-49.93980903
2.19785501	-49.93985615
2.20753719	-49.93990863
2.21721937	-49.939967
2.22690155	-49.94002536
2.23658373	-49.94008627
2.24626592	-49.94014584
2.2559481	-49.94020618
2.26563028	-49.94027367
2.27531246	-49.94033723
2.28499464	-49.9404102
2.29467682	-49.94048184
2.304359	-49.94055928
2.31404118	-49.94063247
2.32372336	-49.9407069
2.32372336	-49.9407069
2.34308772	-49.94039897
2.36245208	-49.94009174
2.38181644	-49.9397883
2.40118081	-49.93947567
2.42054517	-49.93916796
2.43990953	-49.93886575
2.45927389	-49.93857245
2.47863825	-49.9384701
2.49800261	-49.93869167
2.51736697	-49.9389241
2.53673134	-49.93916666
2.5560957	-49.93942275
2.57546006	-49.93969696
2.59482442	-49.93997987
2.61418878	-49.9402645
2.63355314	-49.94054784
2.6529175	-49.94084045
2.67228187	-49.94113068
2.69164623	-49.94142971
2.71101059	-49.94172847
2.73037495	-49.94202366
2.74973931	-49.94231472
2.76910367	-49.94259839
2.78846803	-49.94287758
2.80783239	-49.9431544
2.82719676	-49.94341496
2.84656112	-49.94366071
2.86592548	-49.94389449
2.88528984	-49.94413027
2.9046542	-49.94433708
2.92401856	-49.94452774
2.94338292	-49.94470097
2.96274729	-49.94486157
2.98211165	-49.94499395
3.00147601	-49.94511835
3.02084037	-49.94521497
3.04020473	-49.9452868
3.05956909	-49.94534406
3.07893345	-49.94537609
3.09829781	-49.94538337
3.09829781	-49.94538337
3.11632481	-49.94536966
3.1343518	-49.94531071
3.15237879	-49.94524219
3.17040578	-49.94514529
3.18843277	-49.94502069
3.20645976	-49.94488364
3.22448676	-49.9447045
3.24251375	-49.94449505
3.26054074	-49.94427257
3.27856773	-49.94401565
3.29659472	-49.94373249
3.31462171	-49.94342429
3.3326487	-49.94309205
3.3506757	-49.94274316
3.36870269	-49.94236365
3.38672968	-49.94196022
3.40475667	-49.94152318
3.42278366	-49.9410777
3.44081065	-49.94058462
3.45883764	-49.94009711
3.47686464	-49.93953869
3.49489163	-49.93901668
3.51291862	-49.93849388
3.53094561	-49.93796006
3.5489726	-49.93739154
3.56699959	-49.93681014
3.58502659	-49.93621519
3.60305358	-49.93561021
3.62108057	-49.93500862
3.63910756	-49.93438782
3.65713455	-49.93376318
3.67516154	-49.93313792
3.69318853	-49.93251533
3.71121553	-49.93187874
3.72924252	-49.93128291
3.74726951	-49.93072295
3.7652965	-49.9302084
3.78332349	-49.92975801
3.80135048	-49.92942472
3.81937747	-49.9292584
3.81937747	-49.9292584
3.83874184	-49.92925843
3.8581062	-49.92926385
3.87747056	-49.92925726
3.89683492	-49.92925877
3.91619928	-49.92925658
3.93556364	-49.92925578
3.954928	-49.92925639
3.97429237	-49.92925862
3.99365673	-49.92925324
4.01302109	-49.92924106
4.03238545	-49.92923533
4.05174981	-49.92921669
4.07111417	-49.92920303
4.09047853	-49.92919344
4.1098429	-49.92916928
4.12920726	-49.9291537
4.14857162	-49.92913376
4.16793598	-49.92910064
4.18730034	-49.9290698
4.2066647	-49.92904643
4.22602906	-49.92900912
4.24539342	-49.92897303
4.26475779	-49.92893486
4.28412215	-49.92890454
4.30348651	-49.9288623
4.32285087	-49.92882258
4.34221523	-49.9287879
4.36157959	-49.92875137
4.38094395	-49.92871046
4.40030832	-49.92867032
4.41967268	-49.92862527
4.43903704	-49.92858422
4.4584014	-49.92854116
4.47776576	-49.92850808
4.49713012	-49.92847504
4.51649448	-49.92844503
4.53585884	-49.92841905
4.55522321	-49.92839518
4.57458757	-49.92837642
4.59395193	-49.92835848
4.59395193	-49.92835848
4.60363411	-49.92837982
4.61331629	-49.92839672
4.62299847	-49.92840555
4.63268065	-49.92842138
4.64236283	-49.92844053
4.65204501	-49.92846456
4.66172719	-49.92848098
4.67140937	-49.92849749
4.68109155	-49.92852215
4.69077374	-49.92854284
4.70045592	-49.92856937
4.7101381	-49.92858666
4.71982028	-49.92860726
4.72950246	-49.92862498
4.73918464	-49.92864508
4.74886682	-49.92866554
4.758549	-49.92868564
4.76823118	-49.92870515
4.77791336	-49.92872627
4.78759554	-49.92874024
4.79727772	-49.92876236
4.8069599	-49.92878067
4.81664208	-49.92879455
4.82632426	-49.92881202
4.83600645	-49.92882717
4.84568863	-49.92884574
4.85537081	-49.92886332
4.86505299	-49.92888034
4.87473517	-49.92889056
4.88441735	-49.92890303
4.89409953	-49.92891422
4.90378171	-49.92892642
4.91346389	-49.92893254
4.92314607	-49.9289401
4.93282825	-49.92894638
4.94251043	-49.92895956
4.95219261	-49.92895918
4.96187479	-49.92896595
4.97155697	-49.92896504
4.98123916	-49.92896562
4.98123916	-49.92896562
4.99092134	-49.92896505
5.00060352	-49.92896598
5.0102857	-49.92895922
5.01996788	-49.92895962
5.02965006	-49.92894644
5.03933224	-49.92894018
5.04901442	-49.92893264
5.0586966	-49.92892653
5.06837878	-49.92891435
5.07806096	-49.92890317
5.08774314	-49.92889072
5.09742532	-49.92888051
5.1071075	-49.92886351
5.11678968	-49.92884595
5.12647187	-49.92882741
5.13615405	-49.92881227
5.14583623	-49.92879482
5.15551841	-49.92878096
5.16520059	-49.92876267
5.17488277	-49.92874058
5.18456495	-49.92872664
5.19424713	-49.92870554
5.20392931	-49.92868607
5.21361149	-49.92866599
5.22329367	-49.92864556
5.23297585	-49.92862549
5.24265803	-49.9286078
5.25234021	-49.92858723
5.26202239	-49.92856997
5.27170458	-49.92854348
5.28138676	-49.92852282
5.29106894	-49.9284982
5.30075112	-49.92848173
5.3104333	-49.92846535
5.32011548	-49.92844136
5.32979766	-49.92842225
5.33947984	-49.92840646
5.34916202	-49.92839767
5.3588442	-49.92838082
5.36852638	-49.92835952
5.36852638	-49.92835952
5.37820856	-49.92835538
5.38789074	-49.92834762
5.39757292	-49.92833162
5.4072551	-49.92832295
5.41693729	-49.92831797
5.42661947	-49.92831843
5.43630165	-49.9283115
5.44598383	-49.92830484
5.45566601	-49.92830719
5.46534819	-49.92830546
5.47503037	-49.92831052
5.48471255	-49.92830654
5.49439473	-49.92830606
5.50407691	-49.92830304
5.51375909	-49.92830381
5.52344127	-49.92830478
5.53312345	-49.92830596
5.54280563	-49.92830711
5.55248781	-49.92830986
5.56217	-49.92830728
5.57185218	-49.92831258
5.58153436	-49.9283154
5.59121654	-49.92831411
5.60089872	-49.92831761
5.6105809	-49.92831845
5.62026308	-49.92832455
5.62994526	-49.92833063
5.63962744	-49.92833748
5.64930962	-49.92833849
5.6589918	-49.92834196
5.66867398	-49.92834499
5.67835616	-49.92835032
5.68803834	-49.92834896
5.69772052	-49.92835085
5.70740271	-49.92835237
5.71708489	-49.92836194
5.72676707	-49.9283588
5.73644925	-49.92836365
5.74613143	-49.92836147
5.75581361	-49.9283616
5.75581361	-49.9283616
5.76549579	-49.92836145
5.77517797	-49.9283636
5.78486015	-49.92835873
5.79454233	-49.92836184
5.80422451	-49.92835224
5.81390669	-49.92835071
5.82358887	-49.92834878
5.83327105	-49.92835013
5.84295323	-49.92834476
5.85263542	-49.92834171
5.8623176	-49.92833822
5.87199978	-49.92833719
5.88168196	-49.92833031
5.89136414	-49.9283242
5.90104632	-49.92831808
5.9107285	-49.92831721
5.92041068	-49.92831368
5.93009286	-49.92831496
5.93977504	-49.92831211
5.94945722	-49.92830679
5.9591394	-49.92830934
5.96882158	-49.92830656
5.97850376	-49.92830539
5.98818595	-49.92830418
5.99786813	-49.92830318
6.00755031	-49.92830238
6.01723249	-49.92830537
6.02691467	-49.92830584
6.03659685	-49.92830978
6.04627903	-49.9283047
6.05596121	-49.9283064
6.06564339	-49.92830402
6.07532557	-49.92831066
6.08500775	-49.92831756
6.09468993	-49.92831707
6.10437211	-49.92832202
6.11405429	-49.92833067
6.12373647	-49.92834663
6.13341866	-49.92835437
6.14310084	-49.92835848
6.14310084	-49.92835848
6.1624652	-49.92832641
6.18182956	-49.92829512
6.20119392	-49.92826913
6.22055828	-49.92824692
6.23992264	-49.92823039
6.259287	-49.92821741
6.27865137	-49.92820529
6.29801573	-49.92820575
6.31738009	-49.92820645
6.33674445	-49.92821358
6.35610881	-49.92821902
6.37547317	-49.92822867
6.39483753	-49.92823753
6.41420189	-49.92825001
6.43356626	-49.92827014
6.45293062	-49.92829705
6.47229498	-49.92831969
6.49165934	-49.92835261
6.5110237	-49.92838854
6.53038806	-49.92843105
6.54975242	-49.92846464
6.56911679	-49.92851089
6.58848115	-49.92856236
6.60784551	-49.92860937
6.62720987	-49.92865535
6.64657423	-49.92871539
6.66593859	-49.92876623
6.68530295	-49.92882423
6.70466731	-49.92888813
6.72403168	-49.92893862
6.74339604	-49.92899606
6.7627604	-49.92904593
6.78212476	-49.92908551
6.80148912	-49.92912723
6.82085348	-49.92916445
6.84021784	-49.92919819
6.85958221	-49.92922294
6.87894657	-49.92924726
6.89831093	-49.92925451
6.91767529	-49.9292584
0	-49.93786655
0.01936436	-49.93786434
0.03872872	-49.93785286
0.05809308	-49.93782665
0.07745745	-49.93779963
0.09682181	-49.93776473
0.11618617	-49.93771846
0.13555053	-49.93766495
0.15491489	-49.93761364
0.17427925	-49.9375606
0.19364361	-49.93750284
0.21300797	-49.93744294
0.23237234	-49.93737086
0.2517367	-49.93730864
0.27110106	-49.93725374
0.29046542	-49.93719396
0.30982978	-49.93713279
0.32919414	-49.9370772
0.3485585	-49.93702997
0.36792287	-49.9369826
0.38728723	-49.93693999
0.40665159	-49.93690289
0.42601595	-49.9368729
0.44538031	-49.93685682
0.46474467	-49.93683328
0.48410903	-49.93682242
0.50347339	-49.93681972
0.52283776	-49.93681626
0.54220212	-49.93682117
0.56156648	-49.93683299
0.58093084	-49.93686023
0.6002952	-49.93687882
0.61965956	-49.93690397
0.63902392	-49.9369336
0.65838829	-49.93697285
0.67775265	-49.93701423
0.69711701	-49.93705766
0.71648137	-49.93710287
0.73584573	-49.93714096
0.75521009	-49.93718356
0.77457445	-49.93722729
0.77457445	-49.93722729
0.78425663	-49.93718934
0.79393881	-49.93714937
0.803621	-49.93710689
0.81330318	-49.93707709
0.82298536	-49.93704592
0.83266754	-49.93702339
0.84234972	-49.93699832
0.8520319	-49.93698168
0.86171408	-49.93696581
0.87139626	-49.93694835
0.88107844	-49.9369334
0.89076062	-49.93691929
0.9004428	-49.93690972
0.91012498	-49.93689891
0.91980716	-49.93689542
0.92948934	-49.93689014
0.93917153	-49.93688643
0.94885371	-49.93688529
0.95853589	-49.936884
0.96821807	-49.93688049
0.97790025	-49.9368719
0.98758243	-49.93687742
0.99726461	-49.93688502
1.00694679	-49.9368884
1.01662897	-49.93689478
1.02631115	-49.93690313
1.03599333	-49.93690503
1.04567551	-49.93690671
1.05535769	-49.93690431
1.06503987	-49.9369089
1.07472205	-49.93691338
1.08440424	-49.93692475
1.09408642	-49.93692893
1.1037686	-49.9369357
1.11345078	-49.93693646
1.12313296	-49.93694453
1.13281514	-49.93694759
1.14249732	-49.93694925
1.1521795	-49.93695711
1.16186168	-49.93696114
1.16186168	-49.93696114
1.17154386	-49.93695709
1.18122604	-49.93694919
1.19090822	-49.93694751
1.2005904	-49.93694443
1.21027258	-49.93693632
1.21995476	-49.93693554
1.22963695	-49.93692874
1.23931913	-49.93692454
1.24900131	-49.93691314
1.25868349	-49.93690864
1.26836567	-49.93690402
1.27804785	-49.93690639
1.28773003	-49.93690468
1.29741221	-49.93690277
1.30709439	-49.93689438
1.31677657	-49.93688798
1.32645875	-49.93688458
1.33614093	-49.93687695
1.34582311	-49.93687141
1.35550529	-49.93687997
1.36518747	-49.93688346
1.37486966	-49.93688472
1.38455184	-49.93688584
1.39423402	-49.93688953
1.4039162	-49.93689479
1.41359838	-49.93689826
1.42328056	-49.93690905
1.43296274	-49.9369186
1.44264492	-49.93693269
1.4523271	-49.93694762
1.46200928	-49.93696506
1.47169146	-49.93698091
1.48137364	-49.93699754
1.49105582	-49.93702259
1.500738	-49.9370451
1.51042018	-49.93707626
1.52010237	-49.93710605
1.52978455	-49.93714852
1.53946673	-49.93718847
1.54914891	-49.93722641
1.54914891	-49.93722641
1.55883109	-49.93725171
1.56851327	-49.9372802
1.57819545	-49.93729944
1.58787763	-49.93732496
1.59755981	-49.93734506
1.60724199	-49.93736968
1.61692417	-49.93738877
1.62660635	-49.93741427
1.63628853	-49.93743172
1.64597071	-49.93744691
1.65565289	-49.93746074
1.66533508	-49.93747244
1.67501726	-49.93748496
1.68469944	-49.93749746
1.69438162	-49.9375074
1.7040638	-49.93751273
1.71374598	-49.93751635
1.72342816	-49.93752095
1.73311034	-49.93752103
1.74279252	-49.93751672
1.7524747	-49.93750355
1.76215688	-49.93750197
1.77183906	-49.93750014
1.78152124	-49.93749392
1.79120342	-49.93748794
1.8008856	-49.93748708
1.81056779	-49.937478
1.82024997	-49.9374655
1.82993215	-49.93744494
1.83961433	-49.93743619
1.84929651	-49.93742774
1.85897869	-49.93742476
1.86866087	-49.93741753
1.87834305	-49.93741422
1.88802523	-49.93740672
1.89770741	-49.93740526
1.90738959	-49.93740325
1.91707177	-49.93740065
1.92675395	-49.93740317
1.93643613	-49.93740601
1.93643613	-49.93740601
1.94611831	-49.93740316
1.9558005	-49.93740063
1.96548268	-49.93740323
1.97516486	-49.93740523
1.98484704	-49.93740669
1.99452922	-49.9374142
2.0042114	-49.9374175
2.01389358	-49.93742473
2.02357576	-49.93742772
2.03325794	-49.93743618
2.04294012	-49.93744493
2.0526223	-49.93746551
2.06230448	-49.93747802
2.07198666	-49.93748713
2.08166884	-49.937488
2.09135102	-49.93749401
2.10103321	-49.93750026
2.11071539	-49.93750212
2.12039757	-49.93750373
2.13007975	-49.93751693
2.13976193	-49.93752127
2.14944411	-49.93752124
2.15912629	-49.93751668
2.16880847	-49.93751309
2.17849065	-49.9375078
2.18817283	-49.9374979
2.19785501	-49.93748544
2.20753719	-49.93747295
2.21721937	-49.93746129
2.22690155	-49.9374475
2.23658373	-49.93743234
2.24626592	-49.93741493
2.2559481	-49.93738946
2.26563028	-49.9373704
2.27531246	-49.93734581
2.28499464	-49.93732574
2.29467682	-49.93730025
2.304359	-49.93728104
2.31404118	-49.93725257
2.32372336	-49.93722729
2.32372336	-49.93722729
2.34308772	-49.93733212
2.36245208	-49.93744904
2.38181644	-49.93759564
2.40118081	-49.93774001
2.42054517	-49.93789983
2.43990953	-49.93807343
2.45927389	-49.93825292
2.47863825	-49.93827538
2.49800261	-49.93801144
2.51736697	-49.93776441
2.53673134	-49.93752255
2.5560957	-49.93730554
2.57546006	-49.93711076
2.59482442	-49.93694638
2.61418878	-49.93679597
2.63355314	-49.93667143
2.6529175	-49.93658856
2.67228187	-49.93651572
2.69164623	-49.93647508
2.71101059	-49.93646399
2.73037495	-49.93647631
2.74973931	-49.93651019
2.76910367	-49.9365582
2.78846803	-49.93662801
2.80783239	-49.93671243
2.82719676	-49.93680512
2.84656112	-49.93689979
2.86592548	-49.93700496
2.88528984	-49.93711994
2.9046542	-49.93722635
2.92401856	-49.93732988
2.94338292	-49.93742779
2.96274729	-49.93751959
2.98211165	-49.93761183
3.00147601	-49.93768938
3.02084037	-49.93775117
3.04020473	-49.93779887
3.05956909	-49.93784014
3.07893345	-49.93786117
3.09829781	-49.93786655
3.09829781	-49.93786655
3.11632481	-49.93786834
3.1343518	-49.9378657
3.15237879	-49.93787605
3.17040578	-49.93788984
3.18843277	-49.93790527
3.20645976	-49.93792159
3.22448676	-49.93793498
3.24251375	-49.93792699
3.26054074	-49.93793584
3.27856773	-49.93792967
3.29659472	-49.93791055
3.31462171	-49.93787677
3.3326487	-49.93782739
3.3506757	-49.93778486
3.36870269	-49.9376977
3.38672968	-49.93758806
3.40475667	-49.93741946
3.42278366	-49.9372844
3.44081065	-49.93709999
3.45883764	-49.93689542
3.47686464	-49.93664855
3.49489163	-49.93638957
3.51291862	-49.93610618
3.53094561	-49.93581177
3.5489726	-49.93545877
3.56699959	-49.93508965
3.58502659	-49.93469322
3.60305358	-49.93427274
3.62108057	-49.93382916
3.63910756	-49.93335838
3.65713455	-49.93286656
3.67516154	-49.93235711
3.69318853	-49.93183449
3.71121553	-49.93129717
3.72924252	-49.93077852
3.74726951	-49.9302837
3.7652965	-49.92984858
3.78332349	-49.92948224
3.80135048	-49.92925999
3.81937747	-49.92922926
3.81937747	-49.92922926
3.83874184	-49.92922947
3.8581062	-49.92923514
3.87747056	-49.92922889
3.89683492	-49.92923081
3.91619928	-49.92922907
3.93556364	-49.92922877
3.954928	-49.92922991
3.97429237	-49.92923268
3.99365673	-49.92922786
4.01302109	-49.92921621
4.03238545	-49.929211
4.05174981	-49.92919288
4.07111417	-49.92917969
4.09047853	-49.92917053
4.1098429	-49.92914677
4.12920726	-49.92913154
4.14857162	-49.92911191
4.16793598	-49.92907906
4.18730034	-49.92904845
4.2066647	-49.92902522
4.22602906	-49.92898804
4.24539342	-49.92895201
4.26475779	-49.92891385
4.28412215	-49.92888349
4.30348651	-49.92884116
4.32285087	-49.92880128
4.34221523	-49.92876639
4.36157959	-49.92872961
4.38094395	-49.92868839
4.40030832	-49.92864791
4.41967268	-49.92860244
4.43903704	-49.92856094
4.4584014	-49.92851737
4.47776576	-49.92848374
4.49713012	-49.92845011
4.51649448	-49.92841947
4.53585884	-49.92839283
4.55522321	-49.92836828
4.57458757	-49.9283488
4.59395193	-49.92833013
4.59395193	-49.92833013
4.60363411	-49.92835138
4.61331629	-49.92836819
4.62299847	-49.92837692
4.63268065	-49.92839267
4.64236283	-49.92841172
4.65204501	-49.92843566
4.66172719	-49.928452
4.67140937	-49.92846841
4.68109155	-49.92849298
4.69077374	-49.92851358
4.70045592	-49.92854003
4.7101381	-49.92855723
4.71982028	-49.92857775
4.72950246	-49.92859537
4.73918464	-49.9286154
4.74886682	-49.92863577
4.758549	-49.9286558
4.76823118	-49.92867522
4.77791336	-49.92869627
4.78759554	-49.92871017
4.79727772	-49.92873222
4.8069599	-49.92875046
4.81664208	-49.92876428
4.82632426	-49.92878169
4.83600645	-49.92879679
4.84568863	-49.9288153
4.85537081	-49.92883283
4.86505299	-49.92884981
4.87473517	-49.92885999
4.88441735	-49.92887242
4.89409953	-49.92888358
4.90378171	-49.92889575
4.91346389	-49.92890184
4.92314607	-49.92890938
4.93282825	-49.92891564
4.94251043	-49.92892881
4.95219261	-49.92892841
4.96187479	-49.92893518
4.97155697	-49.92893427
4.98123916	-49.92893485
4.98123916	-49.92893485
4.99092134	-49.92893429
5.00060352	-49.92893522
5.0102857	-49.92892847
5.01996788	-49.92892889
5.02965006	-49.92891574
5.03933224	-49.9289095
5.04901442	-49.92890198
5.0586966	-49.92889591
5.06837878	-49.92888376
5.07806096	-49.92887262
5.08774314	-49.92886021
5.09742532	-49.92885004
5.1071075	-49.92883308
5.11678968	-49.92881557
5.12647187	-49.92879707
5.13615405	-49.92878199
5.14583623	-49.9287646
5.15551841	-49.9287508
5.16520059	-49.92873257
5.17488277	-49.92871053
5.18456495	-49.92869665
5.19424713	-49.92867561
5.20392931	-49.9286562
5.21361149	-49.92863619
5.22329367	-49.92861582
5.23297585	-49.92859581
5.24265803	-49.92857819
5.25234021	-49.92855768
5.26202239	-49.92854049
5.27170458	-49.92851405
5.28138676	-49.92849346
5.29106894	-49.9284689
5.30075112	-49.92845249
5.3104333	-49.92843615
5.32011548	-49.92841222
5.32979766	-49.92839317
5.33947984	-49.92837742
5.34916202	-49.92836869
5.3588442	-49.92835188
5.36852638	-49.92833063
5.36852638	-49.92833063
5.37820856	-49.92832617
5.38789074	-49.92831809
5.39757292	-49.92830178
5.4072551	-49.92829277
5.41693729	-49.92828746
5.42661947	-49.92828758
5.43630165	-49.92828031
5.44598383	-49.92827331
5.45566601	-49.92827532
5.46534819	-49.92827325
5.47503037	-49.92827798
5.48471255	-49.92827367
5.49439473	-49.92827285
5.50407691	-49.92826952
5.51375909	-49.92826996
5.52344127	-49.92827062
5.53312345	-49.9282715
5.54280563	-49.92827234
5.55248781	-49.9282748
5.56217	-49.92827193
5.57185218	-49.92827695
5.58153436	-49.9282795
5.59121654	-49.92827795
5.60089872	-49.92828121
5.6105809	-49.92828182
5.62026308	-49.92828769
5.62994526	-49.92829357
5.63962744	-49.92830022
5.64930962	-49.92830104
5.6589918	-49.92830435
5.66867398	-49.92830722
5.67835616	-49.92831242
5.68803834	-49.92831093
5.69772052	-49.92831272
5.70740271	-49.92831414
5.71708489	-49.92832363
5.72676707	-49.92832043
5.73644925	-49.92832523
5.74613143	-49.92832302
5.75581361	-49.92832314
5.75581361	-49.92832314
5.76549579	-49.92832299
5.77517797	-49.92832516
5.78486015	-49.92832032
5.79454233	-49.92832348
5.80422451	-49.92831395
5.81390669	-49.92831249
5.82358887	-49.92831067
5.83327105	-49.92831213
5.84295323	-49.9283069
5.85263542	-49.92830399
5.8623176	-49.92830066
5.87199978	-49.92829981
5.88168196	-49.92829313
5.89136414	-49.92828722
5.90104632	-49.92828132
5.9107285	-49.92828069
5.92041068	-49.92827741
5.93009286	-49.92827894
5.93977504	-49.92827636
5.94945722	-49.92827133
5.9591394	-49.92827419
5.96882158	-49.92827171
5.97850376	-49.92827085
5.98818595	-49.92826997
5.99786813	-49.92826931
6.00755031	-49.92826885
6.01723249	-49.92827219
6.02691467	-49.92827301
6.03659685	-49.92827731
6.04627903	-49.92827259
6.05596121	-49.92827467
6.06564339	-49.92827266
6.07532557	-49.92827968
6.08500775	-49.92828696
6.09468993	-49.92828685
6.10437211	-49.92829218
6.11405429	-49.9283012
6.12373647	-49.92831754
6.13341866	-49.92832565
6.14310084	-49.92833013
6.14310084	-49.92833013
6.1624652	-49.92829823
6.18182956	-49.9282671
6.20119392	-49.92824126
6.22055828	-49.92821919
6.23992264	-49.9282028
6.259287	-49.92818995
6.27865137	-49.92817794
6.29801573	-49.9281785
6.31738009	-49.92817928
6.33674445	-49.9281865
6.35610881	-49.928192
6.37547317	-49.9282017
6.39483753	-49.92821059
6.41420189	-49.92822309
6.43356626	-49.92824322
6.45293062	-49.92827012
6.47229498	-49.92829274
6.49165934	-49.92832562
6.5110237	-49.9283615
6.53038806	-49.92840395
6.54975242	-49.92843745
6.56911679	-49.9284836
6.58848115	-49.92853496
6.60784551	-49.92858186
6.62720987	-49.92862771
6.64657423	-49.92868763
6.66593859	-49.92873833
6.68530295	-49.9287962
6.70466731	-49.92885999
6.72403168	-49.92891035
6.74339604	-49.92896766
6.7627604	-49.92901742
6.78212476	-49.92905689
6.80148912	-49.9290985
6.82085348	-49.92913563
6.84021784	-49.92916929
6.85958221	-49.92919398
6.87894657	-49.92921824
6.89831093	-49.92922543
6.91767529	-49.92922926
0	-49.91624004
0.01936436	-49.91624548
0.03872872	-49.91624903
0.05809308	-49.91624792
0.07745745	-49.91625913
0.09682181	-49.916265
0.11618617	-49.91626615
0.13555053	-49.91627431
0.15491489	-49.91627564
0.17427925	-49.91627607
0.19364361	-49.91627268
0.21300797	-49.91626544
0.23237234	-49.91624126
0.2517367	-49.91622685
0.27110106	-49.91621047
0.29046542	-49.91618566
0.30982978	-49.91615214
0.32919414	-49.91612061
0.3485585	-49.9160899
0.36792287	-49.91605557
0.38728723	-49.91602072
0.40665159	-49.91598637
0.42601595	-49.91595427
0.44538031	-49.91593343
0.46474467	-49.91591106
0.48410903	-49.91590144
0.50347339	-49.91589669
0.52283776	-49.91589157
0.54220212	-49.91590603
0.56156648	-49.91593355
0.58093084	-49.91597989
0.6002952	-49.91602839
0.61965956	-49.91608708
0.63902392	-49.91616977
0.65838829	-49.91627095
0.67775265	-49.91637886
0.69711701	-49.91649833
0.71648137	-49.9166302
0.73584573	-49.91675823
0.75521009	-49.91690626
0.77457445	-49.91706266
0.77457445	-49.91706266
0.78425663	-49.91690358
0.79393881	-49.9167507
0.803621	-49.91658867
0.81330318	-49.91643135
0.82298536	-49.91627157
0.83266754	-49.91611954
0.84234972	-49.9159637
0.8520319	-49.91581481
0.86171408	-49.91566212
0.87139626	-49.91551065
0.88107844	-49.91536106
0.89076062	-49.91521014
0.9004428	-49.91506527
0.91012498	-49.91492917
0.91980716	-49.91479367
0.92948934	-49.91465659
0.93917153	-49.91452267
0.94885371	-49.91439762
0.95853589	-49.91427082
0.96821807	-49.91414647
0.97790025	-49.91401589
0.98758243	-49.91390157
0.99726461	-49.91379167
1.00694679	-49.91368658
1.01662897	-49.91358651
1.02631115	-49.91349171
1.03599333	-49.91340042
1.04567551	-49.91331569
1.05535769	-49.91323556
1.06503987	-49.91316337
1.07472205	-49.91309745
1.08440424	-49.91304283
1.09408642	-49.91299016
1.1037686	-49.9129444
1.11345078	-49.91290083
1.12313296	-49.91287207
1.13281514	-49.91284807
1.14249732	-49.91282996
1.1521795	-49.91282315
1.16186168	-49.91283162
1.16186168	-49.91283162
1.17154386	-49.91282313
1.18122604	-49.91282991
1.19090822	-49.912848
1.2005904	-49.91287198
1.21027258	-49.91290072
1.21995476	-49.91294426
1.22963695	-49.91299001
1.23931913	-49.91304266
1.24900131	-49.91309726
1.25868349	-49.91316315
1.26836567	-49.91323532
1.27804785	-49.91331544
1.28773003	-49.91340014
1.29741221	-49.91349141
1.30709439	-49.9135862
1.31677657	-49.91368625
1.32645875	-49.91379132
1.33614093	-49.91390121
1.34582311	-49.91401552
1.35550529	-49.91414608
1.36518747	-49.91427041
1.37486966	-49.9143972
1.38455184	-49.91452224
1.39423402	-49.91465615
1.4039162	-49.91479321
1.41359838	-49.9149287
1.42328056	-49.91506479
1.43296274	-49.91520965
1.44264492	-49.91536056
1.4523271	-49.91551014
1.46200928	-49.91566161
1.47169146	-49.91581429
1.48137364	-49.91596317
1.49105582	-49.91611901
1.500738	-49.91627104
1.51042018	-49.91643081
1.52010237	-49.91658812
1.52978455	-49.91675016
1.53946673	-49.91690303
1.54914891	-49.91706211
1.54914891	-49.91706211
1.55883109	-49.91714981
1.56851327	-49.91723453
1.57819545	-49.91731417
1.58787763	-49.91740454
1.59755981	-49.91749089
1.60724199	-49.91758207
1.61692417	-49.91767066
1.62660635	-49.91776663
1.63628853	-49.9178575
1.64597071	-49.91794608
1.65565289	-49.91803442
1.66533508	-49.91812019
1.67501726	-49.91820882
1.68469944	-49.91829553
1.69438162	-49.91838313
1.7040638	-49.91846649
1.71374598	-49.91854826
1.72342816	-49.91863092
1.73311034	-49.91870869
1.74279252	-49.91878103
1.7524747	-49.91884634
1.76215688	-49.91891909
1.77183906	-49.91898906
1.78152124	-49.9190545
1.79120342	-49.91911814
1.8008856	-49.91918212
1.81056779	-49.91923506
1.82024997	-49.91928478
1.82993215	-49.91932641
1.83961433	-49.91937141
1.84929651	-49.91941257
1.85897869	-49.91945798
1.86866087	-49.91949122
1.87834305	-49.91952348
1.88802523	-49.91954554
1.89770741	-49.91956957
1.90738959	-49.91958734
1.91707177	-49.91959876
1.92675395	-49.9196106
1.93643613	-49.91961565
1.93643613	-49.91961565
1.94611831	-49.91961063
1.9558005	-49.91959881
1.96548268	-49.91958742
1.97516486	-49.91956967
1.98484704	-49.91954567
1.99452922	-49.91952363
2.0042114	-49.9194914
2.01389358	-49.91945818
2.02357576	-49.91941279
2.03325794	-49.91937166
2.04294012	-49.91932668
2.0526223	-49.91928507
2.06230448	-49.91923538
2.07198666	-49.91918245
2.08166884	-49.91911849
2.09135102	-49.91905487
2.10103321	-49.91898944
2.11071539	-49.91891949
2.12039757	-49.91884676
2.13007975	-49.91878146
2.13976193	-49.91870914
2.14944411	-49.91863137
2.15912629	-49.91854873
2.16880847	-49.91846697
2.17849065	-49.91838362
2.18817283	-49.91829603
2.19785501	-49.91820933
2.20753719	-49.9181207
2.21721937	-49.91803494
2.22690155	-49.9179466
2.23658373	-49.91785803
2.24626592	-49.91776716
2.2559481	-49.9176712
2.26563028	-49.91758261
2.27531246	-49.91749143
2.28499464	-49.91740508
2.29467682	-49.91731471
2.304359	-49.91723507
2.31404118	-49.91715035
2.32372336	-49.91706266
2.32372336	-49.91706266
2.34308772	-49.9173824
2.36245208	-49.91770302
2.38181644	-49.91801634
2.40118081	-49.91832053
2.42054517	-49.91861669
2.43990953	-49.91890146
2.45927389	-49.91917158
2.47863825	-49.91943242
2.49800261	-49.91967405
2.51736697	-49.91989315
2.53673134	-49.92007755
2.5560957	-49.92024509
2.57546006	-49.92038475
2.59482442	-49.92049806
2.61418878	-49.92057418
2.63355314	-49.92061291
2.6529175	-49.92062456
2.67228187	-49.92059006
2.69164623	-49.92053076
2.71101059	-49.92043347
2.73037495	-49.92030535
2.74973931	-49.92014628
2.76910367	-49.91995629
2.78846803	-49.9197442
2.80783239	-49.9195155
2.82719676	-49.91926159
2.84656112	-49.91899205
2.86592548	-49.91871278
2.88528984	-49.91843916
2.9046542	-49.91815005
2.92401856	-49.91786266
2.94338292	-49.91758138
2.96274729	-49.91731156
2.98211165	-49.9170563
3.00147601	-49.91682822
3.02084037	-49.91662855
3.04020473	-49.91645522
3.05956909	-49.91634522
3.07893345	-49.91626922
3.09829781	-49.91624004
3.09829781	-49.91624004
3.11632481	-49.91620955
3.1343518	-49.91609553
3.15237879	-49.91594033
3.17040578	-49.91572337
3.18843277	-49.91544757
3.20645976	-49.91512995
3.22448676	-49.91474464
3.24251375	-49.91430398
3.26054074	-49.91383383
3.27856773	-49.91331468
3.29659472	-49.91276253
3.31462171	-49.91219372
3.3326487	-49.91165609
3.3506757	-49.91134092
3.36870269	-49.91144123
3.38672968	-49.91176244
3.40475667	-49.91213341
3.42278366	-49.91259337
3.44081065	-49.91305806
3.45883764	-49.91355471
3.47686464	-49.91406192
3.49489163	-49.91459886
3.51291862	-49.91515749
3.53094561	-49.91574309
3.5489726	-49.91631958
3.56699959	-49.91691729
3.58502659	-49.9175263
3.60305358	-49.91815848
3.62108057	-49.91878613
3.63910756	-49.91941771
3.65713455	-49.92005124
3.67516154	-49.92068313
3.69318853	-49.92130804
3.71121553	-49.92191507
3.72924252	-49.92250163
3.74726951	-49.92304496
3.7652965	-49.92353367
3.78332349	-49.92389137
3.80135048	-49.92408442
3.81937747	-49.92408227
3.81937747	-49.92408227
3.83874184	-49.92407241
3.8581062	-49.92404779
3.87747056	-49.92399375
3.89683492	-49.92392796
3.91619928	-49.92384159
3.93556364	-49.92374129
3.954928	-49.92362607
3.97429237	-49.923502
3.99365673	-49.92335926
4.01302109	-49.92320081
4.03238545	-49.92304207
4.05174981	-49.92286569
4.07111417	-49.92268794
4.09047853	-49.92251292
4.1098429	-49.92232487
4.12920726	-49.92214563
4.14857162	-49.92196405
4.16793598	-49.92177539
4.18730034	-49.92159424
4.2066647	-49.92142497
4.22602906	-49.92124984
4.24539342	-49.92108337
4.26475779	-49.9209237
4.28412215	-49.92077952
4.30348651	-49.92063575
4.32285087	-49.92050448
4.34221523	-49.92038826
4.36157959	-49.92028102
4.38094395	-49.92018124
4.40030832	-49.92009287
4.41967268	-49.92001014
4.43903704	-49.91994218
4.4584014	-49.91988105
4.47776576	-49.91984001
4.49713012	-49.91980716
4.51649448	-49.91978326
4.53585884	-49.91977215
4.55522321	-49.91977046
4.57458757	-49.91977848
4.59395193	-49.91979021
4.59395193	-49.91979021
4.60363411	-49.91978308
4.61331629	-49.91977362
4.62299847	-49.91975703
4.63268065	-49.91974815
4.64236283	-49.91974398
4.65204501	-49.91974706
4.66172719	-49.91974336
4.67140937	-49.91973982
4.68109155	-49.91974319
4.69077374	-49.91974472
4.70045592	-49.91975282
4.7101381	-49.91975269
4.71982028	-49.91975598
4.72950246	-49.91975645
4.73918464	-49.91976196
4.74886682	-49.91976687
4.758549	-49.91977199
4.76823118	-49.91977704
4.77791336	-49.91978329
4.78759554	-49.91978735
4.79727772	-49.91979661
4.8069599	-49.91980292
4.81664208	-49.91980403
4.82632426	-49.9198107
4.83600645	-49.91981381
4.84568863	-49.91982216
4.85537081	-49.91983117
4.86505299	-49.91984064
4.87473517	-49.91984481
4.88441735	-49.91985016
4.89409953	-49.91985481
4.90378171	-49.9198626
4.91346389	-49.91986213
4.92314607	-49.91986496
4.93282825	-49.91986723
4.94251043	-49.91987864
4.95219261	-49.91987688
4.96187479	-49.91988309
4.97155697	-49.91988068
4.98123916	-49.91988086
4.98123916	-49.91988086
4.99092134	-49.91988062
5.00060352	-49.91988297
5.0102857	-49.91987671
5.01996788	-49.9198784
5.02965006	-49.91986693
5.03933224	-49.9198646
5.04901442	-49.91986171
5.0586966	-49.91986212
5.06837878	-49.91985427
5.07806096	-49.91984956
5.08774314	-49.91984415
5.09742532	-49.91983992
5.1071075	-49.91983038
5.11678968	-49.9198213
5.12647187	-49.9198129
5.13615405	-49.91980971
5.14583623	-49.91980298
5.15551841	-49.91980181
5.16520059	-49.91979543
5.17488277	-49.9197861
5.18456495	-49.91978197
5.19424713	-49.91977566
5.20392931	-49.91977054
5.21361149	-49.91976534
5.22329367	-49.91976037
5.23297585	-49.91975478
5.24265803	-49.91975424
5.25234021	-49.91975087
5.26202239	-49.91975093
5.27170458	-49.91974276
5.28138676	-49.91974115
5.29106894	-49.91973771
5.30075112	-49.91974117
5.3104333	-49.91974479
5.32011548	-49.91974164
5.32979766	-49.91974573
5.33947984	-49.91975454
5.34916202	-49.91977105
5.3588442	-49.91978044
5.36852638	-49.9197875
5.36852638	-49.9197875
5.37820856	-49.91980125
5.38789074	-49.91981126
5.39757292	-49.91981529
5.4072551	-49.91982643
5.41693729	-49.91984085
5.42661947	-49.91985926
5.43630165	-49.91987259
5.44598383	-49.91988735
5.45566601	-49.91991016
5.46534819	-49.91992857
5.47503037	-49.9199532
5.48471255	-49.91996948
5.49439473	-49.9199887
5.50407691	-49.92000619
5.51375909	-49.92002544
5.52344127	-49.9200449
5.53312345	-49.92006406
5.54280563	-49.9200826
5.55248781	-49.92010193
5.56217	-49.92011639
5.57185218	-49.92013771
5.58153436	-49.92015514
5.59121654	-49.92016715
5.60089872	-49.92018374
5.6105809	-49.92019679
5.62026308	-49.92021496
5.62994526	-49.92023107
5.63962744	-49.92024791
5.64930962	-49.9202577
5.6589918	-49.92026949
5.66867398	-49.92028005
5.67835616	-49.92029173
5.68803834	-49.92029667
5.69772052	-49.92030379
5.70740271	-49.92030975
5.71708489	-49.92032099
5.72676707	-49.92032054
5.73644925	-49.92032662
5.74613143	-49.92032592
5.75581361	-49.92032652
5.75581361	-49.92032652
5.76549579	-49.92032602
5.77517797	-49.92032681
5.78486015	-49.92032083
5.79454233	-49.92032137
5.80422451	-49.92031023
5.81390669	-49.92030436
5.82358887	-49.92029733
5.83327105	-49.92029249
5.84295323	-49.9202809
5.85263542	-49.92027043
5.8623176	-49.92025873
5.87199978	-49.92024903
5.88168196	-49.92023227
5.89136414	-49.92021624
5.90104632	-49.92019817
5.9107285	-49.92018519
5.92041068	-49.92016869
5.93009286	-49.92015676
5.93977504	-49.9201394
5.94945722	-49.92011815
5.9591394	-49.92010377
5.96882158	-49.92008451
5.97850376	-49.92006604
5.98818595	-49.92004695
5.99786813	-49.92002756
6.00755031	-49.92000836
6.01723249	-49.91999094
6.02691467	-49.91997177
6.03659685	-49.91995554
6.04627903	-49.91993097
6.05596121	-49.91991261
6.06564339	-49.91988984
6.07532557	-49.91987512
6.08500775	-49.91986183
6.09468993	-49.91984345
6.10437211	-49.91982907
6.11405429	-49.91981795
6.12373647	-49.91981395
6.13341866	-49.91980395
6.14310084	-49.91979021
6.14310084	-49.91979021
6.1624652	-49.91981872
6.18182956	-49.91985106
6.20119392	-49.9198943
6.22055828	-49.91994641
6.23992264	-49.92000985
6.259287	-49.9200834
6.27865137	-49.92016502
6.29801573	-49.92026504
6.31738009	-49.92037184
6.33674445	-49.92049215
6.35610881	-49.92061623
6.37547317	-49.92074806
6.39483753	-49.92088292
6.41420189	-49.92102251
6.43356626	-49.92117618
6.45293062	-49.92133953
6.47229498	-49.92149746
6.49165934	-49.9216667
6.5110237	-49.92183768
6.53038806	-49.92201343
6.54975242	-49.92217658
6.56911679	-49.92234816
6.58848115	-49.92251951
6.60784551	-49.92267802
6.62720987	-49.92282878
6.64657423	-49.92298497
6.66593859	-49.92312089
6.68530295	-49.92325715
6.70466731	-49.92339236
6.72403168	-49.9235066
6.74339604	-49.92361786
6.7627604	-49.92371645
6.78212476	-49.92379809
6.80148912	-49.92387026
6.82085348	-49.92393495
6.84021784	-49.92398917
6.85958221	-49.92402832
6.87894657	-49.92406555
6.89831093	-49.92407643
6.91767529	-49.92408227
0	-49.90800582
0.01936436	-49.90799526
0.03872872	-49.90795979
0.05809308	-49.90789015
0.07745745	-49.90780972
0.09682181	-49.90770712
0.11618617	-49.90758288
0.13555053	-49.90743829
0.15491489	-49.90728721
0.17427925	-49.90711902
0.19364361	-49.90693878
0.21300797	-49.90674888
0.23237234	-49.90654253
0.2517367	-49.90633887
0.27110106	-49.90613373
0.29046542	-49.90592056
0.30982978	-49.90570513
0.32919414	-49.90549137
0.3485585	-49.90528427
0.36792287	-49.90507279
0.38728723	-49.90486303
0.40665159	-49.90465524
0.42601595	-49.90445007
0.44538031	-49.90425218
0.46474467	-49.90404723
0.48410903	-49.90385114
0.50347339	-49.90365539
0.52283776	-49.90346045
0.54220212	-49.90326722
0.56156648	-49.90307684
0.58093084	-49.90289512
0.6002952	-49.9027086
0.61965956	-49.9025236
0.63902392	-49.90234803
0.65838829	-49.90217796
0.67775265	-49.90201669
0.69711701	-49.9018661
0.71648137	-49.90173215
0.73584573	-49.90160545
0.75521009	-49.90151222
0.77457445	-49.9014476
0.77457445	-49.9014476
0.78425663	-49.90146798
0.79393881	-49.90149286
0.803621	-49.90151556
0.81330318	-49.90154741
0.82298536	-49.90157364
0.83266754	-49.90160699
0.84234972	-49.90164064
0.8520319	-49.90168121
0.86171408	-49.90172209
0.87139626	-49.90176086
0.88107844	-49.9018012
0.89076062	-49.90183852
0.9004428	-49.90188369
0.91012498	-49.9019306
0.91980716	-49.90197668
0.92948934	-49.90202175
0.93917153	-49.90206719
0.94885371	-49.9021164
0.95853589	-49.9021623
0.96821807	-49.90220404
0.97790025	-49.9022425
0.98758243	-49.90228944
0.99726461	-49.90233741
1.00694679	-49.9023811
1.01662897	-49.90242564
1.02631115	-49.90247155
1.03599333	-49.90250587
1.04567551	-49.90254098
1.05535769	-49.90256875
1.06503987	-49.90260203
1.07472205	-49.90263289
1.08440424	-49.90266638
1.09408642	-49.90269187
1.1037686	-49.90271954
1.11345078	-49.90273492
1.12313296	-49.90275355
1.13281514	-49.90277069
1.14249732	-49.90277984
1.1521795	-49.90278766
1.16186168	-49.9027953
1.16186168	-49.9027953
1.17154386	-49.90278764
1.18122604	-49.9027798
1.19090822	-49.90277064
1.2005904	-49.90275348
1.21027258	-49.90273483
1.21995476	-49.90271943
1.22963695	-49.90269174
1.23931913	-49.90266624
1.24900131	-49.90263273
1.25868349	-49.90260185
1.26836567	-49.90256855
1.27804785	-49.90254076
1.28773003	-49.90250563
1.29741221	-49.90247129
1.30709439	-49.90242536
1.31677657	-49.9023808
1.32645875	-49.90233709
1.33614093	-49.90228909
1.34582311	-49.90224214
1.35550529	-49.90220365
1.36518747	-49.90216189
1.37486966	-49.90211596
1.38455184	-49.90206674
1.39423402	-49.90202126
1.4039162	-49.90197617
1.41359838	-49.90193006
1.42328056	-49.90188313
1.43296274	-49.90183794
1.44264492	-49.90180059
1.4523271	-49.90176023
1.46200928	-49.90172143
1.47169146	-49.90168053
1.48137364	-49.90163993
1.49105582	-49.90160625
1.500738	-49.90157287
1.51042018	-49.90154661
1.52010237	-49.90151474
1.52978455	-49.90149201
1.53946673	-49.90146711
1.54914891	-49.9014467
1.54914891	-49.9014467
1.55883109	-49.90143628
1.56851327	-49.901429
1.57819545	-49.90142913
1.58787763	-49.90144357
1.59755981	-49.90146516
1.60724199	-49.9015046
1.61692417	-49.9015463
1.62660635	-49.90160009
1.63628853	-49.901662
1.64597071	-49.90172644
1.65565289	-49.90179672
1.66533508	-49.90186944
1.67501726	-49.90194838
1.68469944	-49.90202465
1.69438162	-49.90210855
1.7040638	-49.90219348
1.71374598	-49.90227916
1.72342816	-49.90236613
1.73311034	-49.90245079
1.74279252	-49.90253202
1.7524747	-49.90260909
1.76215688	-49.9026906
1.77183906	-49.90277526
1.78152124	-49.90285038
1.79120342	-49.90292606
1.8008856	-49.90299992
1.81056779	-49.90306367
1.82024997	-49.9031197
1.82993215	-49.90316935
1.83961433	-49.90322206
1.84929651	-49.90327034
1.85897869	-49.90331749
1.86866087	-49.90335661
1.87834305	-49.90339282
1.88802523	-49.90342193
1.89770741	-49.90344713
1.90738959	-49.9034713
1.91707177	-49.9034848
1.92675395	-49.90349884
1.93643613	-49.90350199
1.93643613	-49.90350199
1.94611831	-49.90349886
1.9558005	-49.90348485
1.96548268	-49.90347137
1.97516486	-49.90344723
1.98484704	-49.90342206
1.99452922	-49.90339298
2.0042114	-49.90335679
2.01389358	-49.9033177
2.02357576	-49.90327057
2.03325794	-49.90322233
2.04294012	-49.90316963
2.0526223	-49.90312001
2.06230448	-49.903064
2.07198666	-49.90300029
2.08166884	-49.90292645
2.09135102	-49.9028508
2.10103321	-49.90277571
2.11071539	-49.90269107
2.12039757	-49.90260959
2.13007975	-49.90253254
2.13976193	-49.90245134
2.14944411	-49.90236671
2.15912629	-49.90227977
2.16880847	-49.90219412
2.17849065	-49.90210921
2.18817283	-49.90202535
2.19785501	-49.9019491
2.20753719	-49.90187019
2.21721937	-49.9017975
2.22690155	-49.90172725
2.23658373	-49.90166283
2.24626592	-49.90160095
2.2559481	-49.90154717
2.26563028	-49.90150549
2.27531246	-49.90146606
2.28499464	-49.90144448
2.29467682	-49.90143005
2.304359	-49.90142992
2.31404118	-49.90143719
2.32372336	-49.9014476
2.32372336	-49.9014476
2.34308772	-49.90142043
2.36245208	-49.9014065
2.38181644	-49.90140939
2.40118081	-49.90141548
2.42054517	-49.90143459
2.43990953	-49.9014665
2.45927389	-49.90151229
2.47863825	-49.90156915
2.49800261	-49.90164753
2.51736697	-49.90173828
2.53673134	-49.90183231
2.5560957	-49.90195151
2.57546006	-49.90208359
2.59482442	-49.90223868
2.61418878	-49.90239885
2.63355314	-49.90257324
2.6529175	-49.90277286
2.67228187	-49.90297261
2.69164623	-49.9031906
2.71101059	-49.9034223
2.73037495	-49.90366367
2.74973931	-49.90391537
2.76910367	-49.9041724
2.78846803	-49.90444306
2.80783239	-49.90472415
2.82719676	-49.9050066
2.84656112	-49.90528783
2.86592548	-49.90557626
2.88528984	-49.90587342
2.9046542	-49.90615965
2.92401856	-49.90644051
2.94338292	-49.90671091
2.96274729	-49.90696592
2.98211165	-49.90721271
3.00147601	-49.90743705
3.02084037	-49.90762837
3.04020473	-49.90778419
3.05956909	-49.90791251
3.07893345	-49.90798372
3.09829781	-49.90800582
3.09829781	-49.90800582
3.11632481	-49.90802019
3.1343518	-49.90804688
3.15237879	-49.90811803
3.17040578	-49.90821755
3.18843277	-49.9083486
3.20645976	-49.90850466
3.22448676	-49.90868733
3.24251375	-49.90888367
3.26054074	-49.90912123
3.27856773	-49.90937732
3.29659472	-49.90964938
3.31462171	-49.90992447
3.3326487	-49.9101592
3.3506757	-49.91018987
3.36870269	-49.90977527
3.38672968	-49.90913484
3.40475667	-49.90839825
3.42278366	-49.90765098
3.44081065	-49.90694218
3.45883764	-49.90765502
3.47686464	-49.90859036
3.49489163	-49.90954921
3.51291862	-49.91051389
3.53094561	-49.91149992
3.5489726	-49.91245485
3.56699959	-49.91341147
3.58502659	-49.91436116
3.60305358	-49.91530945
3.62108057	-49.91624175
3.63910756	-49.91715912
3.65713455	-49.91806013
3.67516154	-49.91894144
3.69318853	-49.9197983
3.71121553	-49.92060981
3.72924252	-49.92140211
3.74726951	-49.92215154
3.7652965	-49.92283431
3.78332349	-49.92340267
3.80135048	-49.92383133
3.81937747	-49.924052
3.81937747	-49.924052
3.83874184	-49.92404213
3.8581062	-49.92401761
3.87747056	-49.92396374
3.89683492	-49.92389823
3.91619928	-49.92381222
3.93556364	-49.92371235
3.954928	-49.9235976
3.97429237	-49.92347406
3.99365673	-49.92333189
4.01302109	-49.92317404
4.03238545	-49.92301594
4.05174981	-49.92284022
4.07111417	-49.92266314
4.09047853	-49.9224888
4.1098429	-49.92230144
4.12920726	-49.92212289
4.14857162	-49.92194201
4.16793598	-49.92175406
4.18730034	-49.92157362
4.2066647	-49.92140505
4.22602906	-49.92123062
4.24539342	-49.92106485
4.26475779	-49.92090587
4.28412215	-49.92076236
4.30348651	-49.92061925
4.32285087	-49.92048861
4.34221523	-49.92037298
4.36157959	-49.92026629
4.38094395	-49.920167
4.40030832	-49.92007907
4.41967268	-49.9199967
4.43903704	-49.91992902
4.4584014	-49.91986805
4.47776576	-49.91982707
4.49713012	-49.91979417
4.51649448	-49.91977012
4.53585884	-49.91975875
4.55522321	-49.91975669
4.57458757	-49.91976425
4.59395193	-49.91977545
4.59395193	-49.91977545
4.60363411	-49.91976824
4.61331629	-49.91975869
4.62299847	-49.91974199
4.63268065	-49.91973299
4.64236283	-49.91972869
4.65204501	-49.91973163
4.66172719	-49.91972778
4.67140937	-49.91972408
4.68109155	-49.91972727
4.69077374	-49.91972863
4.70045592	-49.91973655
4.7101381	-49.91973623
4.71982028	-49.91973933
4.72950246	-49.91973962
4.73918464	-49.91974494
4.74886682	-49.91974966
4.758549	-49.91975459
4.76823118	-49.91975946
4.77791336	-49.91976551
4.78759554	-49.91976941
4.79727772	-49.9197785
4.8069599	-49.91978465
4.81664208	-49.9197856
4.82632426	-49.91979212
4.83600645	-49.91979509
4.84568863	-49.9198033
4.85537081	-49.91981219
4.86505299	-49.91982156
4.87473517	-49.91982563
4.88441735	-49.91983089
4.89409953	-49.91983546
4.90378171	-49.91984318
4.91346389	-49.91984265
4.92314607	-49.91984543
4.93282825	-49.91984767
4.94251043	-49.91985906
4.95219261	-49.9198573
4.96187479	-49.91986351
4.97155697	-49.91986112
4.98123916	-49.91986133
4.98123916	-49.91986133
4.99092134	-49.91986114
5.00060352	-49.91986355
5.0102857	-49.91985736
5.01996788	-49.91985914
5.02965006	-49.91984777
5.03933224	-49.91984555
5.04901442	-49.91984279
5.0586966	-49.91984334
5.06837878	-49.91983564
5.07806096	-49.91983109
5.08774314	-49.91982585
5.09742532	-49.9198218
5.1071075	-49.91981245
5.11678968	-49.91980358
5.12647187	-49.91979539
5.13615405	-49.91979244
5.14583623	-49.91978594
5.15551841	-49.91978501
5.16520059	-49.91977889
5.17488277	-49.91976982
5.18456495	-49.91976594
5.19424713	-49.9197599
5.20392931	-49.91975506
5.21361149	-49.91975015
5.22329367	-49.91974545
5.23297585	-49.91974015
5.24265803	-49.91973989
5.25234021	-49.91973681
5.26202239	-49.91973715
5.27170458	-49.91972925
5.28138676	-49.91972792
[truncated: 93,940 more rows]
