# Supplementary material for: Intrinsic topological Weyl phase transition induced by a magnetostructural transformation in a kagome magnet
Source: Nat Commun. 2026 Apr 11;17:5063. doi: 10.1038/s41467-026-71683-7 (PMC13243550; doi:10.1038/s41467-026-71683-7)
Supplement: Supplementary file 3 — Source Data [file 41467_2026_71683_MOESM3_ESM.zip › NCOMMS-25-70324A-DataAvailability/Figure_4a_MT.csv]

T	M/H	T	M/H	T	M/H
K	cm3/mol-Mn	K	cm3/mol-Mn	K	cm3/mol-Mn
	100 Oe ZFC		100 Oe FC-C		100 Oe FC-W
4.998413	0.205786525076586	394.9909	0.0140707423102845	4.998773	0.353155825076586
4.997016	0.208183931028446	392.8076	0.0142929582682713	7.148635	0.353309105776806
7.171494	0.210784228621445	390.5483	0.014630842990372	9.154103	0.353421842363239
9.195382	0.213106533873085	388.4074	0.0149776251781182	11.14931	0.353585387396061
11.17132	0.214500772385121	386.2685	0.0152776670166302	13.24483	0.353776132910285
13.18322	0.216109706520788	384.3333	0.0155879389733042	15.17293	0.353987920306346
15.18801	0.21720935868709	382.3967	0.0159370888004376	17.19994	0.354190811947484
17.20335	0.218134346126915	380.1411	0.0163422510905908	19.17465	0.354387031772429
19.1611	0.218835742188184	378.3075	0.0166450061343545	21.19077	0.354645008665208
21.18167	0.219442193172867	376.2855	0.0170580514319475	23.23561	0.354907946652079
23.19368	0.220123573785558	374.3901	0.0174504089671773	25.19102	0.355194834748359
25.21815	0.220694783894967	372.4232	0.0178507179387309	27.18594	0.355514910853391
27.1847	0.221160784595186	370.4641	0.0181851812166302	29.17262	0.355834986958424
29.16768	0.221690424157549	368.6276	0.0184807084595186	31.1509	0.356242994179431
31.18159	0.222068151597374	366.696	0.018729361916849	33.1934	0.356654422844639
33.15763	0.222415941400437	364.7662	0.0185616598293217	35.19268	0.357104684901532
35.19244	0.22263183452954	362.7708	0.0189447076148797	37.19283	0.357571369890591
37.15702	0.222771600525164	360.7485	0.019315797452954	39.24991	0.358044555623633
39.1797	0.22294352809628	358.725	0.0196793943282276	41.21696	0.358645019080963
41.2132	0.223138379343545	356.6708	0.0200404422275711	43.18514	0.359203569846827
43.18135	0.223302779737418	354.6816	0.0204014901269146	45.17366	0.359802493654267
45.1878	0.22341414774617	352.7671	0.0207439595842451	47.19958	0.360425709715536
47.1674	0.223531332210066	350.7469	0.0210871133304158	49.17133	0.361059019037199
49.20768	0.223659294223194	348.733	0.0214255796980306	51.20507	0.361727398161926
51.18641	0.223779557986871	346.7258	0.0217598547964989	53.19803	0.362444875010941
53.21561	0.223928219737418	344.7642	0.0221110660437637	55.15512	0.36311872844639
55.17402	0.223989121444201	342.7153	0.0224744576323851	57.14824	0.363863234704595
57.1864	0.223987581794311	340.7723	0.0228196471378555	59.17826	0.364569078643326
59.16259	0.223919152910285	338.7714	0.0232071428008752	61.15896	0.365298188402626
61.15511	0.223808982407003	336.7415	0.0235917302363239	63.15131	0.365985214398249
63.18936	0.223678967527352	334.7511	0.0240015850371991	65.25917	0.366746656805252
65.19847	0.223623540131291	332.7492	0.0244062050284464	67.2221	0.367425129190372
67.1787	0.223534411509847	330.7458	0.02484288395186	69.17412	0.36809573225383
69.18849	0.223442716805252	328.7213	0.0252795799824945	71.14172	0.368735884463895
71.20352	0.223350337811816	326.7416	0.0257129401050328	73.18114	0.36939947356674
73.20092	0.223213308971554	324.722	0.0261865877330416	75.18182	0.370074182363239
75.222	0.223129483588621	322.7422	0.0266317518380744	77.22694	0.370668145076587
77.22404	0.223565888796499	320.7243	0.0271149281881838	79.17519	0.371254922757112
79.17676	0.223891439212254	318.7697	0.0276051013916849	81.16338	0.371795853085339
81.16345	0.224293629978118	316.7924	0.0281085840131291	83.14882	0.372276737067834
83.1636	0.224515339562363	314.7291	0.0286455967877461	85.17027	0.372692613610503
85.17876	0.224519274223195	312.7749	0.0292139157768052	87.16637	0.373042456280088
87.15392	0.224399010459519	310.7552	0.0298060993391685	89.24316	0.3733604795186
89.20798	0.224128032078775	308.6554	0.0304813897811816	91.16727	0.373662421969366
91.17303	0.223794270196937	306.7419	0.0311490332954048	93.15696	0.3738312702407
93.1868	0.223328440568928	304.6753	0.0319648766652079	95.19296	0.373980787352297
95.16402	0.222939080218818	302.7477	0.032843469321663	97.19696	0.374129449102845
97.17343	0.222449813698031	300.6848	0.0340115845864333	99.15463	0.374165887483588
99.19231	0.221884248971554	298.6962	0.0354438695579869	101.2364	0.374079324945295
101.1904	0.221271810459519	296.246	0.0368586025207878	103.1783	0.373952560437637
103.1925	0.220550398949672	294.7641	0.0397456171378556	105.162	0.37367473916849
105.2011	0.219977991334792	292.7659	0.0426921648840263	107.2113	0.373350215185996
107.1835	0.21934639273523	290.7159	0.0464772572822757	109.1779	0.372966500218818
109.1519	0.21859059571116	288.7564	0.0508921691291028	111.1693	0.372474667614879
111.1638	0.217771159824945	286.7238	0.0560872386827133	113.2189	0.371880362757112
113.2106	0.216972594748359	284.7685	0.0617996819212254	115.2071	0.371254580612691
115.1842	0.216022288621444	282.743	0.0679286859912473	117.1527	0.370476544201313
117.1497	0.214992262844639	280.7241	0.0743741394354486	119.2372	0.369590732297593
119.1463	0.214061116805252	278.7375	0.0808593500612689	121.1928	0.36861852892779
121.171	0.213141261531729	276.7753	0.087491255107221	123.2653	0.367572080218818
123.1883	0.212177098555799	274.7668	0.0939111845776806	125.2248	0.366462334792122
125.1852	0.211074367089715	272.2484	0.0989715689803061	127.1297	0.365294595886215
127.2008	0.209903377811816	270.7133	0.106821542376367	129.1938	0.364003513916849
129.131	0.208797567045952	268.7581	0.11288307556674	131.1482	0.362746304245076
131.2377	0.207585520437637	266.7845	0.118963495129103	133.173	0.361421349978118
133.2206	0.206490487221006	264.7812	0.124941989868709	135.148	0.360267296849015
135.1763	0.20550887487965	262.7651	0.130575141137855	137.1426	0.358836277811816
137.1678	0.204591756761488	260.6919	0.136172914673961	139.1475	0.357380282231948
139.199	0.203538294091903	258.7655	0.141454409908097	141.1858	0.355852778468272
141.1777	0.202451472341357	256.7227	0.14662404102407	143.1789	0.354303206389497
143.2334	0.201359860568928	254.696	0.151504406140043	145.1566	0.352781690153173
145.1673	0.200307082188184	252.751	0.156310560131291	147.2065	0.351138199431072
147.1868	0.199311784070022	250.7206	0.161000744271335	149.1781	0.349536108183807
149.1983	0.198169021706783	248.7478	0.165537031851203	151.2086	0.347885603501094
151.204	0.197075870284464	246.737	0.169963850323851	153.1971	0.346200200087527
153.1689	0.195950899431072	244.6964	0.174355941137855	155.2013	0.344493070503282
155.1749	0.194833284682713	242.7462	0.178537972385121	157.2011	0.3427394092779
157.1815	0.193724394617067	240.7315	0.182761060962801	159.1643	0.340990538074398
159.202	0.192604213785558	238.7359	0.186775441444201	161.2206	0.339136457461707
161.1897	0.191491731203501	236.3516	0.190311504026258	163.1678	0.33732138131291
163.1624	0.190396869059081	234.7375	0.195196470984682	165.1457	0.335462168533917
165.1859	0.189271556061269	232.7559	0.199267476367615	167.2133	0.333512629628009
167.1722	0.188147269496718	230.7848	0.203096927789934	169.165	0.331602095185996
169.1538	0.187021785426696	228.752	0.207002164201313	171.1435	0.329646910897155
171.1635	0.185924870415755	226.7119	0.2108497492779	173.1872	0.327591820437637
173.1667	0.18473934	224.8124	0.21447425619256	175.1615	0.325548362888403
175.1974	0.183571087877461	222.7681	0.218284547527352	177.201	0.323461966214442
177.1493	0.182436708052516	220.7838	0.222034450371991	179.2183	0.321313470328228
179.1655	0.181209607089715	218.7561	0.225698474967177	181.1535	0.319162408358862
181.1725	0.180002692647703	216.7919	0.22930211107221	183.1587	0.316917256673961
183.1393	0.178755747308534	214.7435	0.233049961050328	185.1694	0.314642167352297
185.2122	0.177437635929978	212.7653	0.236644530328228	187.1642	0.312316098512035
187.1709	0.176197191334792	210.7165	0.240283920525164	189.158	0.30990654643326
189.1854	0.174865565251642	208.7621	0.243812627002188	191.216	0.307449094135667
191.216	0.173528464857768	206.7525	0.247446885032823	193.1804	0.304987878249453
193.159	0.172186745514224	204.7939	0.250925467352297	195.1752	0.302441981619256
195.1534	0.170774715492342	202.7516	0.254545184245076	197.1939	0.299737501050328
197.1606	0.169335690275711	200.7603	0.258028385514224	199.1536	0.297184077242888
199.1989	0.167823309295405	198.7845	0.261492426695842	201.146	0.294501493916849
201.1652	0.166375268573304	196.7595	0.265052268315098	203.1562	0.291754929584245
203.164	0.164864324599563	194.7545	0.268596713435449	205.1842	0.288935659562363
205.1642	0.163298363803064	192.7605	0.272019012997812	207.2432	0.286003652954048
207.17	0.161689617846827	190.7796	0.275430192866521	209.2079	0.283027167571116
209.2079	0.160052319938731	188.8105	0.278848215623633	211.1913	0.280062315098468
211.1744	0.158382107737418	186.6995	0.282431151991248	213.1461	0.277000806827133
213.1418	0.156713041719912	184.7319	0.285708553391685	215.2094	0.273725287221006
215.144	0.154927133382933	182.7865	0.28903128892779	217.1598	0.270594323632385
217.1864	0.153102648262582	180.7176	0.292379514223194	219.1483	0.267314185076586
219.1799	0.151274604840263	178.7875	0.295637926608315	221.2542	0.263746816280088
221.1898	0.149371580468272	176.7729	0.29893294844639	223.2068	0.260276958643326
223.1507	0.14747603195186	174.7422	0.30216552892779	225.1542	0.256764161881838
225.1637	0.145449904017506	172.7355	0.305364237111597	227.1194	0.253157788621445
227.192	0.143437564503282	170.7782	0.308534547308534	229.1763	0.249335522231948
229.1469	0.14140755322976	168.7654	0.311532074573304	231.2088	0.245419850415755
231.1588	0.139254010713348	166.7345	0.31472650595186	233.1877	0.241398969190372
233.1656	0.137026582109409	164.7948	0.317571436805252	235.1705	0.237334122407002
235.2015	0.134739808555799	162.8087	0.320578715185996	237.1815	0.233141997899343
237.1762	0.132437330573304	160.7539	0.323551094835886	239.1942	0.228825161750547
239.1996	0.130010346236324	158.7807	0.326308094573304	241.1647	0.224448108183807
241.1865	0.127597937251641	156.7502	0.329175264814004	243.1563	0.219810340568928
243.1728	0.125013463838075	154.7342	0.331829792297593	245.1745	0.215060349584245
245.1747	0.122443668420131	152.7733	0.334524692822757	247.1746	0.210098229059081
247.1462	0.11979233998687	150.7581	0.337146716586433	249.149	0.205077601838075
249.149	0.117015085299781	148.8118	0.339683033172867	251.1545	0.199770428665208
251.1546	0.114094916888403	146.7746	0.342073083019694	253.1919	0.194136849715536
253.1501	0.111098621343545	144.7206	0.344510006652079	255.1588	0.188446988008752
255.1709	0.107938472835886	142.8112	0.346668424726477	257.1988	0.182320036805252
257.168	0.104738310538293	140.7988	0.348862425820569	259.1897	0.176125169934355
259.1397	0.101453758319475	138.8194	0.351042912210066	261.1856	0.169537333089715
261.1349	0.0979153691553611	136.3586	0.352674427877461	263.1415	0.162715161531729
263.1223	0.0943131700568927	134.7838	0.355053871247264	265.1335	0.155474222310722
265.1597	0.0904202679518598	132.7277	0.356901108971554	267.1754	0.147994876857768
267.1954	0.086476625829322	130.743	0.358732779124727	269.5258	0.137956513536105
269.1817	0.0823864603588624	128.7746	0.360476176017506	271.1637	0.132440341444201
271.1569	0.0782536123719911	126.7813	0.362463008665208	273.1682	0.124290786393873
273.1543	0.0739052647221006	124.7882	0.364055006652079	275.1956	0.115897521873085
275.1322	0.0694969904770241	122.7782	0.366594231466083	277.1461	0.107713974774617
277.1675	0.0649338616673961	120.757	0.367996510371991	279.139	0.0993344986739609
279.1752	0.0603212929890591	118.7952	0.369306752428884	281.1976	0.0910363160875271
281.5142	0.054502117798687	116.8174	0.370316933829322	283.1524	0.0832754713129104
283.1673	0.0514796995273523	114.769	0.371337892778994	285.1497	0.0758912762231948
285.18	0.0473722557636761	112.7717	0.372218914660831	287.1831	0.0691937136630197
287.2215	0.0436641116455142	110.7677	0.372940839387309	289.1602	0.0634828956105033
289.1523	0.0404702276980306	108.7821	0.373449950284464	291.5435	0.0570813050809628
291.1566	0.0376943586958424	106.786	0.373922964945295	293.1968	0.0543885600656455
293.1649	0.035551012083151	104.7723	0.374269044026258	295.1644	0.0512864905733042
295.1442	0.033823268297593	102.7879	0.374578342582057	297.1533	0.0486989378599562
297.1656	0.0323854748008752	100.7784	0.37463838892779	299.2114	0.0466597913304158
299.1655	0.0312879781444201	98.76861	0.374632743544858	301.1566	0.0451207059781182
301.1734	0.0303921071947484	96.76538	0.374599555536105	303.2003	0.0438186582800875
303.4615	0.0294818832866521	94.77331	0.374438063369803	305.1815	0.0427239329934355
305.1772	0.0290286958949672	92.79308	0.374205747308534	307.1762	0.0417519691247265
307.1498	0.0284595557592998	90.77452	0.373910476673961	309.1442	0.0408452350897155
309.1575	0.0279310110590809	88.74242	0.373529669934355	311.138	0.0400079563719912
311.1921	0.0274138768752736	86.79356	0.3730732492779	313.1673	0.0392138733873085
313.1307	0.0269391514923413	84.78638	0.372521370328227	315.1682	0.0384510110809628
315.1358	0.0264729455054705	82.79498	0.371996178643326	317.1905	0.0376970787439825
317.1764	0.0260195699343545	80.75581	0.371393833391685	319.187	0.0370117805776806
319.1348	0.0255967820743982	78.74089	0.370750088665208	321.1372	0.036338132428884
321.1324	0.0251894420350109	76.75753	0.370045784376367	323.1604	0.0356809585339169
323.1409	0.0248078825776806	74.80592	0.369336176849015	325.1357	0.0350486585382932
325.1652	0.0244385034617067	72.76721	0.368601421706784	327.1505	0.0344366819212254
327.1454	0.0240492970765864	70.75833	0.367746916017506	329.1807	0.0338247737330416
329.1857	0.0236551809190372	68.73952	0.367039703501094	331.1547	0.0332536149452954
331.17	0.0232915498293217	66.77348	0.366324450590809	333.1423	0.03269759604814
333.1786	0.0229242577943107	64.80922	0.365534781269146	335.1334	0.0321437668752736
335.1857	0.0223419450984682	62.75068	0.364778642100657	337.139	0.0315967463763676
337.1497	0.0219312007221006	60.77967	0.364009843588621	339.5075	0.0309144419737418
339.1524	0.0215851045339169	58.73147	0.363206488490153	341.1526	0.0305456958249453
341.158	0.0212530191597374	56.76508	0.362491748796499	343.1879	0.0300462505076587
343.1383	0.0209251079474836	54.77374	0.361734069978118	345.1535	0.0295566589496718
345.1647	0.0206233707833698	52.78046	0.360991445514224	347.1816	0.0290765618993436
347.1478	0.0203287502231948	50.74885	0.360306985601751	349.1544	0.0286003310809628
349.1373	0.0200197424901532	48.76826	0.359592930196937	351.202	0.0281302588621444
351.1443	0.0197206056236324	46.7934	0.35897724131291	353.1983	0.027662615868709
353.1692	0.0194208015754924	44.75007	0.358353512035011	355.2239	0.0272071361094092
355.147	0.0191278917374179	42.74121	0.357814805645515	357.1776	0.0267499627352297
357.1357	0.0188364531203501	40.79392	0.357288929671773	359.1531	0.0262957489102845
359.1531	0.018544193356674	38.72314	0.356750565426696	361.1572	0.0258523126345733
361.1266	0.0182641652560175	36.78062	0.356272076455142	363.1779	0.0254028546170679
363.215	0.0179770889803064	34.786	0.355827630853391	365.1593	0.0249622068183807
365.178	0.0177047591291028	32.80381	0.355427835098468	367.1816	0.0245082324945295
367.1626	0.0174295552647703	30.75412	0.355101429321663	369.1819	0.0240910386958424
369.1373	0.0171566095536105	28.82454	0.354809237986871	371.1659	0.023665103107221
371.166	0.016892658819256	26.80478	0.354504387308534	373.1389	0.0232307507658643
373.1911	0.0166130241846827	24.52889	0.354210827396061	375.1595	0.0228082366214442
375.4501	0.0162115502113785	22.7499	0.353970984157549	377.2493	0.0223797349496718
377.2092	0.0160174003601751	20.7997	0.353735588796499	379.1602	0.021989399487965
379.1871	0.0157624668420131	18.8111	0.353567082669584	381.1249	0.0216094481094092
381.1862	0.0155316579269146	16.83271	0.35337257356674	383.1378	0.0212212339431072
383.1379	0.0152978672231948	14.82482	0.353255218030634	385.1584	0.0208393152341357
385.1584	0.0150762123820569	12.83939	0.353154456498906	387.1302	0.0204797214485776
387.1513	0.0148391559098468	10.82672	0.353130506389497	389.2078	0.0201107871203501
389.1652	0.0145901637295405	8.789325	0.353115452035011	391.1714	0.0197609273435449
391.1284	0.0143741371641138	6.833123	0.353069946827133	393.1915	0.0194126243238512
393.1697	0.0141497109531729	4.99836	0.353094923369803	394.9762	0.0191125465601751
394.9616	0.0140197559487965
