# Supplementary material for: Intrinsic topological Weyl phase transition induced by a magnetostructural transformation in a kagome magnet
Source: Nat Commun. 2026 Apr 11;17:5063. doi: 10.1038/s41467-026-71683-7 (PMC13243550; doi:10.1038/s41467-026-71683-7)
Supplement: Supplementary file 3 — Source Data [file 41467_2026_71683_MOESM3_ESM.zip › NCOMMS-25-70324A-DataAvailability/Figure_2d_data.csv]

Q	I
1.85313381e-03	4.84851824e-02
1.85165310e-03	5.01027476e-02
1.85017357e-03	5.38211715e-02
1.84869522e-03	5.63198930e-02
1.84721806e-03	4.98472593e-02
1.84574207e-03	5.16811388e-02
1.84426727e-03	5.34234312e-02
1.84279364e-03	5.44830910e-02
1.84132119e-03	5.10580961e-02
1.83984992e-03	5.56771672e-02
1.83837982e-03	5.26042191e-02
1.83691089e-03	5.66157109e-02
1.83544315e-03	5.36903585e-02
1.83397657e-03	5.43106212e-02
1.83251116e-03	5.54048794e-02
1.83104693e-03	6.06188227e-02
1.82958387e-03	5.32181936e-02
1.82812197e-03	5.10039362e-02
1.82666124e-03	5.65036407e-02
1.82520168e-03	5.18905641e-02
1.82374329e-03	5.79769659e-02
1.82228606e-03	5.46022201e-02
1.82083000e-03	4.90261568e-02
1.81937510e-03	4.59418696e-02
1.81792136e-03	4.90326154e-02
1.81646878e-03	5.07377024e-02
1.81501737e-03	5.47705015e-02
1.81356711e-03	5.05255810e-02
1.81211802e-03	4.78307730e-02
1.81067008e-03	5.38330781e-02
1.80922329e-03	5.04328465e-02
1.80777767e-03	5.75131689e-02
1.80633320e-03	5.49461276e-02
1.80488988e-03	5.03116651e-02
1.80344772e-03	4.90729595e-02
1.80200670e-03	5.12842910e-02
1.80056684e-03	5.05617079e-02
1.79912814e-03	5.76852491e-02
1.79769058e-03	5.02486723e-02
1.79625416e-03	5.65582997e-02
1.79481890e-03	5.47712344e-02
1.79338478e-03	5.37242642e-02
1.79195181e-03	5.64885388e-02
1.79051999e-03	5.25428712e-02
1.78908931e-03	5.29933851e-02
1.78765977e-03	5.10674766e-02
1.78623137e-03	5.61230463e-02
1.78480412e-03	5.39726831e-02
1.78337800e-03	5.32533293e-02
1.78195303e-03	5.11799431e-02
1.78052919e-03	5.36028496e-02
1.77910649e-03	5.30706568e-02
1.77768493e-03	5.37699417e-02
1.77626450e-03	5.21398496e-02
1.77484521e-03	5.33308082e-02
1.77342705e-03	5.25240603e-02
1.77201003e-03	5.53704066e-02
1.77059414e-03	5.13883606e-02
1.76917938e-03	5.28081553e-02
1.76776575e-03	5.06986199e-02
1.76635325e-03	5.18119695e-02
1.76494188e-03	5.44358593e-02
1.76353163e-03	5.34518097e-02
1.76212252e-03	5.60840216e-02
1.76071452e-03	5.28302493e-02
1.75930766e-03	5.08506912e-02
1.75790192e-03	5.71956750e-02
1.75649730e-03	5.66020113e-02
1.75509380e-03	5.14316866e-02
1.75369143e-03	5.58239337e-02
1.75229017e-03	5.06017995e-02
1.75089004e-03	5.41235279e-02
1.74949102e-03	5.21154532e-02
1.74809312e-03	5.16453177e-02
1.74669634e-03	5.12663709e-02
1.74530067e-03	5.14849137e-02
1.74390612e-03	5.14663851e-02
1.74251269e-03	5.35188903e-02
1.74112037e-03	4.83162672e-02
1.73972916e-03	5.38714726e-02
1.73833906e-03	5.08948603e-02
1.73695007e-03	5.27814607e-02
1.73556219e-03	5.19845851e-02
1.73417542e-03	5.20639083e-02
1.73278976e-03	5.23019072e-02
1.73140521e-03	5.59156599e-02
1.73002176e-03	5.39864601e-02
1.72863942e-03	5.05871416e-02
1.72725818e-03	5.29420390e-02
1.72587805e-03	5.13187289e-02
1.72449902e-03	5.12238048e-02
1.72312109e-03	5.37914998e-02
1.72174426e-03	5.43961004e-02
1.72036854e-03	5.57677724e-02
1.71899391e-03	5.69367845e-02
1.71762038e-03	5.43177295e-02
1.71624794e-03	4.91169364e-02
1.71487661e-03	5.39886232e-02
1.71350637e-03	5.64120348e-02
1.71213722e-03	5.55523582e-02
1.71076917e-03	5.55601457e-02
1.70940221e-03	5.19334909e-02
1.70803635e-03	5.63500703e-02
1.70667157e-03	5.17249022e-02
1.70530789e-03	5.32534345e-02
1.70394529e-03	5.02576222e-02
1.70258379e-03	5.58958397e-02
1.70122337e-03	5.48596816e-02
1.69986404e-03	5.46105671e-02
1.69850579e-03	5.36391797e-02
1.69714863e-03	5.63350208e-02
1.69579256e-03	5.12391950e-02
1.69443757e-03	5.28129123e-02
1.69308366e-03	5.25196150e-02
1.69173083e-03	5.45611146e-02
1.69037909e-03	5.33417579e-02
1.68902842e-03	5.39593805e-02
1.68767883e-03	5.61293615e-02
1.68633032e-03	5.30583036e-02
1.68498289e-03	5.33322819e-02
1.68363654e-03	5.35237434e-02
1.68229126e-03	5.33849085e-02
1.68094706e-03	5.48976078e-02
1.67960393e-03	5.16883599e-02
1.67826187e-03	5.22413739e-02
1.67692089e-03	5.48934342e-02
1.67558097e-03	5.33860907e-02
1.67424213e-03	5.60265610e-02
1.67290436e-03	5.34020642e-02
1.67156766e-03	5.15479946e-02
1.67023202e-03	5.52180499e-02
1.66889745e-03	5.41679252e-02
1.66756395e-03	5.29843921e-02
1.66623152e-03	5.18434168e-02
1.66490015e-03	5.31133128e-02
1.66356984e-03	5.43852904e-02
1.66224059e-03	5.35087697e-02
1.66091241e-03	5.41972065e-02
1.65958529e-03	5.40861299e-02
1.65825923e-03	5.03918290e-02
1.65693423e-03	5.46429436e-02
1.65561029e-03	5.33766100e-02
1.65428740e-03	5.50922808e-02
1.65296557e-03	5.44728619e-02
1.65164480e-03	5.49229382e-02
1.65032509e-03	5.44415261e-02
1.64900642e-03	5.42215300e-02
1.64768882e-03	5.72838279e-02
1.64637226e-03	5.18676490e-02
1.64505676e-03	5.08255430e-02
1.64374231e-03	5.38156675e-02
1.64242890e-03	5.54636657e-02
1.64111655e-03	5.50484560e-02
1.63980525e-03	5.38513255e-02
1.63849499e-03	5.57053301e-02
1.63718578e-03	5.31435621e-02
1.63587762e-03	5.15476463e-02
1.63457050e-03	5.59409284e-02
1.63326443e-03	5.30782337e-02
1.63195940e-03	5.60552404e-02
1.63065541e-03	5.46975014e-02
1.62935247e-03	5.67472263e-02
1.62805056e-03	5.36819543e-02
1.62674970e-03	5.45230212e-02
1.62544988e-03	5.28100284e-02
1.62415109e-03	5.33805556e-02
1.62285334e-03	5.12933050e-02
1.62155663e-03	5.22621007e-02
1.62026096e-03	5.44601843e-02
1.61896632e-03	5.32639385e-02
1.61767271e-03	5.43694263e-02
1.61638014e-03	5.30089289e-02
1.61508860e-03	5.37061072e-02
1.61379810e-03	5.45281287e-02
1.61250862e-03	5.35221386e-02
1.61122018e-03	5.33069580e-02
1.60993276e-03	5.63327142e-02
1.60864637e-03	5.35855422e-02
1.60736102e-03	5.38040411e-02
1.60607668e-03	5.39910165e-02
1.60479338e-03	5.29685240e-02
1.60351110e-03	5.32785606e-02
1.60222984e-03	5.25449948e-02
1.60094961e-03	5.43921001e-02
1.59967040e-03	5.40201624e-02
1.59839221e-03	5.81968986e-02
1.59711505e-03	5.32492995e-02
1.59583890e-03	5.49503484e-02
1.59456378e-03	5.27832311e-02
1.59328967e-03	5.58971008e-02
1.59201658e-03	5.23067294e-02
1.59074451e-03	5.38031892e-02
1.58947346e-03	5.50707924e-02
1.58820342e-03	4.95705164e-02
1.58693439e-03	5.58351563e-02
1.58566638e-03	5.50657012e-02
1.58439939e-03	5.00764228e-02
1.58313340e-03	5.21904301e-02
1.58186843e-03	5.38452678e-02
1.58060446e-03	5.36590233e-02
1.57934151e-03	5.41601425e-02
1.57807957e-03	5.57039210e-02
1.57681863e-03	5.66062884e-02
1.57555871e-03	5.14185391e-02
1.57429979e-03	5.49710259e-02
1.57304187e-03	5.38205053e-02
1.57178496e-03	5.32404778e-02
1.57052905e-03	5.43997924e-02
1.56927415e-03	5.38124493e-02
1.56802025e-03	5.27669080e-02
1.56676736e-03	5.45067312e-02
1.56551546e-03	5.42568495e-02
1.56426456e-03	5.13527955e-02
1.56301467e-03	5.33197556e-02
1.56176577e-03	5.23040585e-02
1.56051787e-03	5.36421373e-02
1.55927097e-03	5.22392282e-02
1.55802506e-03	5.62889443e-02
1.55678015e-03	5.13596102e-02
1.55553623e-03	5.27995825e-02
1.55429331e-03	5.36746648e-02
1.55305138e-03	5.27435164e-02
1.55181044e-03	5.48172279e-02
1.55057050e-03	5.51531028e-02
1.54933154e-03	5.45392738e-02
1.54809358e-03	5.48022390e-02
1.54685660e-03	5.16579605e-02
1.54562062e-03	5.64607758e-02
1.54438562e-03	5.48369879e-02
1.54315161e-03	5.53208561e-02
1.54191858e-03	5.47161213e-02
1.54068654e-03	5.38692027e-02
1.53945548e-03	5.44820051e-02
1.53822541e-03	5.35561567e-02
1.53699632e-03	5.44749465e-02
1.53576821e-03	5.35863863e-02
1.53454108e-03	5.36228011e-02
1.53331493e-03	5.36422698e-02
1.53208977e-03	5.33533422e-02
1.53086558e-03	5.40020763e-02
1.52964237e-03	5.30763014e-02
1.52842014e-03	5.50015368e-02
1.52719888e-03	5.32143862e-02
1.52597860e-03	5.41060232e-02
1.52475930e-03	5.18487539e-02
1.52354097e-03	5.40201531e-02
1.52232361e-03	5.23739641e-02
1.52110723e-03	5.38575977e-02
1.51989181e-03	5.43634646e-02
1.51867737e-03	5.28634702e-02
1.51746390e-03	5.27939944e-02
1.51625140e-03	5.39958760e-02
1.51503987e-03	5.50690003e-02
1.51382930e-03	5.34029433e-02
1.51261971e-03	5.39152843e-02
1.51141107e-03	5.21835233e-02
1.51020341e-03	5.35750466e-02
1.50899671e-03	5.34363105e-02
1.50779097e-03	5.47380662e-02
1.50658620e-03	5.35044180e-02
1.50538239e-03	5.58516256e-02
1.50417954e-03	5.26542484e-02
1.50297766e-03	5.28955675e-02
1.50177673e-03	5.49698451e-02
1.50057676e-03	5.28159118e-02
1.49937776e-03	5.30106041e-02
1.49817971e-03	5.17797322e-02
1.49698261e-03	5.63534504e-02
1.49578648e-03	5.33916042e-02
1.49459130e-03	5.18307854e-02
1.49339707e-03	5.48663785e-02
1.49220380e-03	5.46327391e-02
1.49101148e-03	5.43159972e-02
1.48982012e-03	5.35099861e-02
1.48862970e-03	5.28461070e-02
1.48744024e-03	5.38427501e-02
1.48625173e-03	5.29546446e-02
1.48506417e-03	5.28214088e-02
1.48387756e-03	5.37485797e-02
1.48269189e-03	5.41151398e-02
1.48150717e-03	5.13909642e-02
1.48032340e-03	5.34937946e-02
1.47914058e-03	5.26599245e-02
1.47795870e-03	5.38412695e-02
1.47677776e-03	5.56642454e-02
1.47559777e-03	5.47556009e-02
1.47441872e-03	5.30569742e-02
1.47324062e-03	5.33796744e-02
1.47206345e-03	5.38709543e-02
1.47088723e-03	5.37188937e-02
1.46971194e-03	5.51286675e-02
1.46853759e-03	5.47090929e-02
1.46736419e-03	5.39353426e-02
1.46619172e-03	5.31860823e-02
1.46502018e-03	5.27643503e-02
1.46384959e-03	5.33524734e-02
1.46267992e-03	5.43500813e-02
1.46151120e-03	5.42052873e-02
1.46034340e-03	5.42920302e-02
1.45917654e-03	5.58778486e-02
1.45801062e-03	5.09523019e-02
1.45684562e-03	5.30996518e-02
1.45568155e-03	5.39819859e-02
1.45451842e-03	5.39686679e-02
1.45335621e-03	5.48535794e-02
1.45219494e-03	5.30789081e-02
1.45103459e-03	5.40942186e-02
1.44987516e-03	5.36652283e-02
1.44871667e-03	5.35676621e-02
1.44755910e-03	5.28099985e-02
1.44640245e-03	5.26452465e-02
1.44524673e-03	5.56750792e-02
1.44409193e-03	5.27981246e-02
1.44293806e-03	5.47642163e-02
1.44178511e-03	5.27577474e-02
1.44063307e-03	5.47474912e-02
1.43948196e-03	5.30926291e-02
1.43833177e-03	5.25253483e-02
1.43718250e-03	5.31245109e-02
1.43603415e-03	5.31927275e-02
1.43488671e-03	5.28974605e-02
1.43374019e-03	5.56891284e-02
1.43259459e-03	5.49697705e-02
1.43144990e-03	5.19921856e-02
1.43030613e-03	5.50271175e-02
1.42916327e-03	5.52708406e-02
1.42802132e-03	5.44019093e-02
1.42688029e-03	5.34950944e-02
1.42574016e-03	5.42051509e-02
1.42460095e-03	5.56116890e-02
1.42346265e-03	5.44216883e-02
1.42232526e-03	5.27120254e-02
1.42118878e-03	5.42342714e-02
1.42005320e-03	5.51058327e-02
1.41891854e-03	5.51207237e-02
1.41778478e-03	5.23440831e-02
1.41665192e-03	5.30074169e-02
1.41551997e-03	5.49912054e-02
1.41438893e-03	5.16994913e-02
1.41325879e-03	5.22862262e-02
1.41212955e-03	5.49207420e-02
1.41100121e-03	5.23558103e-02
1.40987378e-03	5.32114599e-02
1.40874724e-03	5.52500189e-02
1.40762161e-03	5.55653381e-02
1.40649688e-03	5.53320760e-02
1.40537304e-03	5.50805147e-02
1.40425010e-03	5.57111387e-02
1.40312806e-03	5.35062349e-02
1.40200692e-03	5.30310342e-02
1.40088667e-03	5.20231369e-02
1.39976732e-03	5.25492953e-02
1.39864886e-03	5.28421553e-02
1.39753130e-03	5.40877453e-02
1.39641463e-03	5.32494460e-02
1.39529885e-03	5.21261402e-02
1.39418396e-03	5.56505760e-02
1.39306996e-03	5.31639366e-02
1.39195686e-03	5.26867196e-02
1.39084464e-03	5.61472719e-02
1.38973331e-03	5.60059151e-02
1.38862287e-03	5.57894027e-02
1.38751332e-03	5.38905272e-02
1.38640465e-03	5.32112478e-02
1.38529687e-03	5.34027651e-02
1.38418997e-03	5.39341084e-02
1.38308396e-03	5.41760410e-02
1.38197883e-03	5.55794107e-02
1.38087459e-03	5.35805228e-02
1.37977123e-03	5.34131414e-02
1.37866875e-03	5.54203227e-02
1.37756715e-03	5.23927338e-02
1.37646643e-03	5.24346258e-02
1.37536659e-03	5.34137080e-02
1.37426763e-03	5.26728755e-02
1.37316954e-03	5.39258750e-02
1.37207234e-03	5.34527302e-02
1.37097601e-03	5.41970558e-02
1.36988056e-03	5.41793727e-02
1.36878598e-03	5.51899243e-02
1.36769228e-03	5.37785305e-02
1.36659945e-03	5.38164889e-02
1.36550749e-03	5.27798887e-02
1.36441641e-03	5.47538744e-02
1.36332620e-03	5.36859137e-02
1.36223686e-03	5.26973722e-02
1.36114839e-03	5.27738271e-02
1.36006079e-03	5.29825615e-02
1.35897405e-03	5.47712300e-02
1.35788819e-03	5.37829100e-02
1.35680320e-03	5.43013034e-02
1.35571907e-03	5.37956696e-02
1.35463581e-03	5.38872362e-02
1.35355341e-03	5.42815113e-02
1.35247188e-03	5.22182941e-02
1.35139121e-03	5.32187271e-02
1.35031141e-03	5.29415413e-02
1.34923246e-03	5.45204008e-02
1.34815439e-03	5.28718522e-02
1.34707717e-03	5.39045885e-02
1.34600081e-03	5.32430277e-02
1.34492531e-03	5.24127261e-02
1.34385068e-03	5.33156949e-02
1.34277690e-03	5.43697709e-02
1.34170398e-03	5.45146827e-02
1.34063191e-03	5.43024652e-02
1.33956071e-03	5.36671418e-02
1.33849035e-03	5.36143527e-02
1.33742086e-03	5.47846685e-02
1.33635222e-03	5.31947075e-02
1.33528443e-03	5.36156345e-02
1.33421750e-03	5.47474090e-02
1.33315141e-03	5.31181451e-02
1.33208618e-03	5.46985971e-02
1.33102181e-03	5.29209928e-02
1.32995828e-03	5.30697566e-02
1.32889560e-03	5.47795157e-02
1.32783377e-03	5.41280778e-02
1.32677279e-03	5.31606627e-02
1.32571266e-03	5.32152442e-02
1.32465337e-03	5.31805173e-02
1.32359493e-03	5.40035839e-02
1.32253734e-03	5.39037916e-02
1.32148059e-03	5.38759113e-02
1.32042468e-03	5.33014235e-02
1.31936962e-03	5.46048431e-02
1.31831540e-03	5.28723620e-02
1.31726203e-03	5.42759887e-02
1.31620949e-03	5.34428959e-02
1.31515780e-03	5.46011460e-02
1.31410695e-03	5.59906117e-02
1.31305694e-03	5.37007955e-02
1.31200776e-03	5.40131359e-02
1.31095943e-03	5.23901393e-02
1.30991193e-03	5.55863126e-02
1.30886527e-03	5.06479475e-02
1.30781944e-03	5.40688734e-02
1.30677446e-03	5.35390657e-02
1.30573030e-03	5.36019416e-02
1.30468698e-03	5.31229661e-02
1.30364450e-03	5.42287672e-02
1.30260284e-03	5.31949019e-02
1.30156202e-03	5.38975208e-02
1.30052203e-03	5.45062754e-02
1.29948288e-03	5.45251350e-02
1.29844455e-03	5.38070943e-02
1.29740705e-03	5.42201805e-02
1.29637038e-03	5.47987913e-02
1.29533454e-03	5.42984964e-02
1.29429953e-03	5.29057829e-02
1.29326534e-03	5.34913576e-02
1.29223198e-03	5.34804725e-02
1.29119945e-03	5.32283153e-02
1.29016774e-03	5.24702022e-02
1.28913685e-03	5.23728919e-02
1.28810679e-03	5.34092333e-02
1.28707756e-03	5.29148183e-02
1.28604914e-03	5.27924882e-02
1.28502155e-03	5.35605146e-02
1.28399477e-03	5.34319107e-02
1.28296882e-03	5.38620849e-02
1.28194369e-03	5.29333451e-02
1.28091938e-03	5.50509890e-02
1.27989588e-03	5.34743391e-02
1.27887320e-03	5.39654126e-02
1.27785134e-03	5.41239891e-02
1.27683030e-03	5.42065714e-02
1.27581007e-03	5.41188688e-02
1.27479066e-03	5.46834332e-02
1.27377206e-03	5.41610504e-02
1.27275428e-03	5.27163457e-02
1.27173731e-03	5.40167490e-02
1.27072115e-03	5.36872146e-02
1.26970581e-03	5.34323861e-02
1.26869127e-03	5.33268853e-02
1.26767755e-03	5.45463663e-02
1.26666463e-03	5.34898526e-02
1.26565253e-03	5.38268969e-02
1.26464123e-03	5.36904878e-02
1.26363074e-03	5.39840067e-02
1.26262106e-03	5.46868537e-02
1.26161219e-03	5.36174471e-02
1.26060412e-03	5.45916513e-02
1.25959686e-03	5.49123829e-02
1.25859040e-03	5.36664589e-02
1.25758475e-03	5.63285697e-02
1.25657990e-03	5.27487066e-02
1.25557585e-03	5.35702367e-02
1.25457261e-03	5.26941235e-02
1.25357016e-03	5.30965572e-02
1.25256852e-03	5.30464157e-02
1.25156768e-03	5.29904456e-02
1.25056764e-03	5.28516017e-02
1.24956840e-03	5.45895017e-02
1.24856995e-03	5.38319525e-02
1.24757230e-03	5.40421738e-02
1.24657545e-03	5.38606780e-02
1.24557940e-03	5.39332886e-02
1.24458414e-03	5.46329940e-02
1.24358968e-03	5.32762526e-02
1.24259602e-03	5.41015976e-02
1.24160314e-03	5.45238102e-02
1.24061106e-03	5.31484851e-02
1.23961978e-03	5.41363617e-02
1.23862928e-03	5.14455483e-02
1.23763958e-03	5.47615046e-02
1.23665066e-03	5.41435152e-02
1.23566254e-03	5.37558755e-02
1.23467521e-03	5.36158028e-02
1.23368866e-03	5.36927886e-02
1.23270291e-03	5.33423566e-02
1.23171794e-03	5.52757076e-02
1.23073376e-03	5.44099116e-02
1.22975036e-03	5.19218552e-02
1.22876775e-03	5.49678196e-02
1.22778593e-03	5.33433600e-02
1.22680489e-03	5.37329091e-02
1.22582463e-03	5.46445205e-02
1.22484516e-03	5.27811587e-02
1.22386647e-03	5.46692631e-02
1.22288856e-03	5.50292951e-02
1.22191144e-03	5.52223296e-02
1.22093509e-03	5.37120113e-02
1.21995953e-03	5.30326834e-02
1.21898474e-03	5.45814904e-02
1.21801073e-03	5.39730339e-02
1.21703750e-03	5.30855647e-02
1.21606505e-03	5.33795166e-02
1.21509338e-03	5.27969598e-02
1.21412248e-03	5.48248325e-02
1.21315236e-03	5.40226583e-02
1.21218301e-03	5.50862556e-02
1.21121444e-03	5.36582956e-02
1.21024664e-03	5.39267150e-02
1.20927962e-03	5.40107375e-02
1.20831336e-03	5.34714152e-02
1.20734788e-03	5.44980916e-02
1.20638318e-03	5.23275589e-02
1.20541924e-03	5.44861099e-02
1.20445607e-03	5.33870303e-02
1.20349367e-03	5.31808769e-02
1.20253204e-03	5.52512298e-02
1.20157118e-03	5.37108055e-02
1.20061109e-03	5.31893734e-02
1.19965176e-03	5.39356864e-02
1.19869320e-03	5.38705218e-02
1.19773541e-03	5.40350355e-02
1.19677838e-03	5.38023531e-02
1.19582212e-03	5.31727979e-02
1.19486662e-03	5.44937429e-02
1.19391188e-03	5.35301689e-02
1.19295791e-03	5.38559653e-02
1.19200470e-03	5.35763147e-02
1.19105225e-03	5.36147145e-02
1.19010056e-03	5.41106585e-02
1.18914963e-03	5.34749860e-02
1.18819946e-03	5.30466804e-02
1.18725006e-03	5.31286196e-02
1.18630141e-03	5.58920544e-02
1.18535351e-03	5.39195097e-02
1.18440638e-03	5.40590495e-02
1.18346000e-03	5.50273625e-02
1.18251438e-03	5.32952953e-02
1.18156951e-03	5.44160782e-02
1.18062540e-03	5.46592722e-02
1.17968205e-03	5.39050812e-02
1.17873944e-03	5.46335635e-02
1.17779759e-03	5.40718081e-02
1.17685650e-03	5.49609955e-02
1.17591615e-03	5.37300027e-02
1.17497656e-03	5.21628067e-02
1.17403771e-03	5.54179218e-02
1.17309962e-03	5.34724286e-02
1.17216228e-03	5.46873510e-02
1.17122568e-03	5.40907376e-02
1.17028984e-03	5.37185668e-02
1.16935474e-03	5.31277124e-02
1.16842039e-03	5.36129264e-02
1.16748678e-03	5.27274798e-02
1.16655392e-03	5.29591737e-02
1.16562181e-03	5.38105585e-02
1.16469044e-03	5.34551227e-02
1.16375982e-03	5.31841524e-02
1.16282994e-03	5.37619132e-02
1.16190080e-03	5.41965470e-02
1.16097240e-03	5.36236615e-02
1.16004475e-03	5.35805459e-02
1.15911784e-03	5.43653837e-02
1.15819167e-03	5.35371093e-02
1.15726624e-03	5.34231797e-02
1.15634154e-03	5.36636200e-02
1.15541759e-03	5.40957805e-02
1.15449437e-03	5.37925261e-02
1.15357190e-03	5.40598469e-02
1.15265016e-03	5.38289358e-02
1.15172915e-03	5.44670402e-02
1.15080889e-03	5.30867614e-02
1.14988935e-03	5.28419111e-02
1.14897056e-03	5.15127954e-02
1.14805249e-03	5.29918179e-02
1.14713516e-03	5.41014899e-02
1.14621857e-03	5.43737733e-02
1.14530270e-03	5.34250446e-02
1.14438757e-03	5.42271893e-02
1.14347317e-03	5.39002768e-02
1.14255950e-03	5.42897418e-02
1.14164655e-03	5.42480200e-02
1.14073434e-03	5.28458161e-02
1.13982286e-03	5.39746290e-02
1.13891211e-03	5.41329594e-02
1.13800208e-03	5.25279634e-02
1.13709278e-03	5.47861784e-02
1.13618421e-03	5.35514130e-02
1.13527636e-03	5.30865951e-02
1.13436924e-03	5.24875963e-02
1.13346284e-03	5.48683576e-02
1.13255717e-03	5.34566520e-02
1.13165222e-03	5.43570503e-02
1.13074800e-03	5.39961022e-02
1.12984449e-03	5.36463211e-02
1.12894171e-03	5.47211992e-02
1.12803965e-03	5.47022401e-02
1.12713831e-03	5.27858257e-02
1.12623769e-03	5.53504428e-02
1.12533779e-03	5.41236267e-02
1.12443861e-03	5.39991954e-02
1.12354015e-03	5.41946049e-02
1.12264241e-03	5.38579227e-02
1.12174538e-03	5.37645595e-02
1.12084907e-03	5.50125334e-02
1.11995348e-03	5.41645841e-02
1.11905860e-03	5.33080128e-02
1.11816444e-03	5.36920247e-02
1.11727099e-03	5.42979925e-02
1.11637825e-03	5.36786739e-02
1.11548623e-03	5.43863673e-02
1.11459492e-03	5.43027804e-02
1.11370433e-03	5.37163458e-02
1.11281444e-03	5.41860230e-02
1.11192527e-03	5.44435163e-02
1.11103681e-03	5.49459699e-02
1.11014905e-03	5.30551670e-02
1.10926201e-03	5.41612189e-02
1.10837567e-03	5.15780015e-02
1.10749005e-03	5.41939095e-02
1.10660513e-03	5.44859787e-02
1.10572091e-03	5.50506088e-02
1.10483741e-03	5.41946666e-02
1.10395461e-03	5.38691544e-02
1.10307251e-03	5.47561325e-02
1.10219112e-03	5.39672853e-02
1.10131044e-03	5.39907968e-02
1.10043046e-03	5.47892000e-02
1.09955118e-03	5.33286748e-02
1.09867260e-03	5.43712607e-02
1.09779473e-03	5.42527045e-02
1.09691756e-03	5.43321012e-02
1.09604109e-03	5.40220687e-02
1.09516531e-03	5.44533236e-02
1.09429024e-03	5.39686749e-02
1.09341587e-03	5.40682994e-02
1.09254220e-03	5.32239782e-02
1.09166922e-03	5.41040864e-02
1.09079694e-03	5.32921199e-02
1.08992536e-03	5.53468036e-02
1.08905448e-03	5.32795850e-02
1.08818429e-03	5.36105428e-02
1.08731480e-03	5.38969448e-02
1.08644600e-03	5.40206229e-02
1.08557789e-03	5.37501927e-02
1.08471048e-03	5.28239958e-02
1.08384376e-03	5.36790538e-02
1.08297774e-03	5.40439353e-02
1.08211241e-03	5.42515282e-02
1.08124776e-03	5.55422763e-02
1.08038381e-03	5.41310519e-02
1.07952055e-03	5.40697335e-02
1.07865798e-03	5.44600771e-02
1.07779610e-03	5.39633427e-02
1.07693491e-03	5.37121745e-02
1.07607440e-03	5.37834082e-02
1.07521458e-03	5.31272199e-02
1.07435545e-03	5.36798682e-02
1.07349701e-03	5.30531674e-02
1.07263925e-03	5.32824499e-02
1.07178218e-03	5.37084439e-02
1.07092579e-03	5.39672845e-02
1.07007009e-03	5.36987852e-02
1.06921507e-03	5.35818511e-02
1.06836073e-03	5.39389169e-02
1.06750708e-03	5.38851351e-02
1.06665411e-03	5.39322633e-02
1.06580182e-03	5.39363865e-02
1.06495021e-03	5.26193715e-02
1.06409928e-03	5.38664532e-02
1.06324903e-03	5.41268116e-02
1.06239946e-03	5.29744116e-02
1.06155057e-03	5.55373096e-02
1.06070236e-03	5.39569337e-02
1.05985482e-03	5.49687945e-02
1.05900797e-03	5.34688406e-02
1.05816179e-03	5.38120024e-02
1.05731628e-03	5.31313449e-02
1.05647145e-03	5.47597274e-02
1.05562730e-03	5.36261665e-02
1.05478382e-03	5.40903873e-02
1.05394101e-03	5.46060462e-02
1.05309888e-03	5.34759853e-02
1.05225742e-03	5.51032910e-02
1.05141664e-03	5.32169455e-02
1.05057652e-03	5.44937209e-02
1.04973708e-03	5.27828923e-02
1.04889830e-03	5.40092014e-02
1.04806020e-03	5.34592202e-02
1.04722277e-03	5.41109168e-02
1.04638601e-03	5.36454245e-02
1.04554991e-03	5.40351986e-02
1.04471448e-03	5.53136602e-02
1.04387972e-03	5.19488646e-02
1.04304563e-03	5.39865182e-02
1.04221220e-03	5.33972817e-02
1.04137944e-03	5.29042166e-02
1.04054735e-03	5.26753362e-02
1.03971592e-03	5.47500629e-02
1.03888515e-03	5.35192827e-02
1.03805505e-03	5.40577026e-02
1.03722561e-03	5.35469831e-02
1.03639684e-03	5.38306690e-02
1.03556872e-03	5.29860441e-02
1.03474127e-03	5.35031122e-02
1.03391448e-03	5.43201144e-02
1.03308835e-03	5.46313319e-02
1.03226288e-03	5.36527596e-02
1.03143807e-03	5.31603223e-02
1.03061392e-03	5.23009740e-02
1.02979043e-03	5.37712796e-02
1.02896759e-03	5.20791732e-02
1.02814541e-03	5.32440207e-02
1.02732389e-03	5.29475317e-02
1.02650303e-03	5.40682577e-02
1.02568282e-03	5.41378575e-02
1.02486327e-03	5.52153643e-02
1.02404437e-03	5.37368409e-02
1.02322613e-03	5.51045363e-02
1.02240854e-03	5.31725916e-02
1.02159160e-03	5.39602662e-02
1.02077532e-03	5.34952176e-02
1.01995968e-03	5.35494889e-02
1.01914470e-03	5.34772898e-02
1.01833038e-03	5.31404917e-02
1.01751670e-03	5.43808700e-02
1.01670367e-03	5.38868911e-02
1.01589129e-03	5.40209705e-02
1.01507956e-03	5.43550601e-02
1.01426848e-03	5.47328306e-02
1.01345805e-03	5.26779402e-02
1.01264827e-03	5.40217326e-02
1.01183913e-03	5.39281418e-02
1.01103064e-03	5.33519150e-02
1.01022279e-03	5.43740412e-02
1.00941559e-03	5.32804092e-02
1.00860904e-03	5.30369285e-02
1.00780313e-03	5.30349886e-02
1.00699786e-03	5.28411772e-02
1.00619324e-03	5.41697134e-02
1.00538926e-03	5.48079443e-02
1.00458592e-03	5.39085994e-02
1.00378322e-03	5.42249910e-02
1.00298117e-03	5.44638033e-02
1.00217976e-03	5.44557508e-02
1.00137898e-03	5.41092740e-02
1.00057885e-03	5.41642825e-02
9.99779356e-04	5.32798698e-02
9.98980500e-04	5.41175039e-02
9.98182284e-04	5.47464126e-02
9.97384705e-04	5.35493329e-02
9.96587763e-04	5.37266983e-02
9.95791458e-04	5.38846269e-02
9.94995789e-04	5.35276576e-02
9.94200756e-04	5.29225831e-02
9.93406359e-04	5.26159995e-02
9.92612596e-04	5.37121412e-02
9.91819467e-04	5.31398185e-02
9.91026972e-04	5.37177049e-02
9.90235111e-04	5.28745544e-02
9.89443882e-04	5.30702758e-02
9.88653285e-04	5.37186182e-02
9.87863320e-04	5.41452269e-02
9.87073986e-04	5.35314733e-02
9.86285283e-04	5.38810335e-02
9.85497210e-04	5.37690602e-02
9.84709767e-04	5.39129960e-02
9.83922953e-04	5.40480313e-02
9.83136767e-04	5.34411501e-02
9.82351210e-04	5.41132231e-02
9.81566281e-04	5.38264463e-02
9.80781979e-04	5.38997122e-02
9.79998303e-04	5.44160085e-02
9.79215253e-04	5.38803937e-02
9.78432830e-04	5.36245361e-02
9.77651031e-04	5.31448670e-02
9.76869857e-04	5.42447726e-02
9.76089308e-04	5.35864724e-02
9.75309382e-04	5.37958614e-02
9.74530079e-04	5.30498671e-02
9.73751399e-04	5.35948417e-02
9.72973341e-04	5.41238617e-02
9.72195904e-04	5.40960142e-02
9.71419089e-04	5.40926037e-02
9.70642895e-04	5.44488965e-02
9.69867321e-04	5.42149394e-02
9.69092366e-04	5.33412844e-02
9.68318031e-04	5.44565881e-02
9.67544314e-04	5.44585935e-02
9.66771216e-04	5.30422360e-02
9.65998736e-04	5.32430415e-02
9.65226872e-04	5.30363725e-02
9.64455626e-04	5.35120921e-02
9.63684995e-04	5.37220768e-02
9.62914981e-04	5.40249580e-02
9.62145581e-04	5.36187710e-02
9.61376797e-04	5.33121881e-02
9.60608627e-04	5.28108473e-02
9.59841070e-04	5.23495187e-02
9.59074127e-04	5.44351041e-02
9.58307797e-04	5.45820431e-02
9.57542079e-04	5.28734742e-02
9.56776972e-04	5.32644779e-02
9.56012478e-04	5.38508663e-02
9.55248594e-04	5.30009954e-02
9.54485320e-04	5.36323640e-02
9.53722656e-04	5.26514833e-02
9.52960602e-04	5.28577584e-02
9.52199156e-04	5.40227259e-02
9.51438319e-04	5.42290930e-02
9.50678090e-04	5.37666586e-02
9.49918468e-04	5.28385135e-02
9.49159454e-04	5.31483489e-02
9.48401046e-04	5.30224726e-02
9.47643243e-04	5.43244369e-02
9.46886047e-04	5.28874815e-02
9.46129455e-04	5.37024748e-02
9.45373468e-04	5.25600422e-02
9.44618085e-04	5.30304668e-02
9.43863305e-04	5.28619440e-02
9.43109129e-04	5.39732220e-02
9.42355555e-04	5.43635475e-02
9.41602583e-04	5.44509658e-02
9.40850213e-04	5.34189527e-02
9.40098444e-04	5.46289100e-02
9.39347276e-04	5.27470612e-02
9.38596708e-04	5.37127313e-02
9.37846740e-04	5.41383912e-02
9.37097371e-04	5.38343100e-02
9.36348601e-04	5.45891198e-02
9.35600429e-04	5.40128649e-02
9.34852854e-04	5.28371970e-02
9.34105878e-04	5.46329510e-02
9.33359498e-04	5.46313723e-02
9.32613714e-04	5.36149995e-02
9.31868527e-04	5.43557968e-02
9.31123934e-04	5.42658373e-02
9.30379937e-04	5.35795768e-02
9.29636534e-04	5.43009966e-02
9.28893725e-04	5.45389890e-02
9.28151510e-04	5.28041060e-02
9.27409888e-04	5.38019811e-02
9.26668858e-04	5.31543756e-02
9.25928421e-04	5.41393971e-02
9.25188575e-04	5.27093375e-02
9.24449320e-04	5.38852823e-02
9.23710656e-04	5.49465065e-02
9.22972582e-04	5.36730883e-02
9.22235098e-04	5.42178397e-02
9.21498203e-04	5.38762880e-02
9.20761897e-04	5.28874159e-02
9.20026180e-04	5.36961377e-02
9.19291050e-04	5.31120400e-02
9.18556507e-04	5.37819699e-02
9.17822552e-04	5.43586182e-02
9.17089183e-04	5.40466520e-02
9.16356400e-04	5.41605026e-02
9.15624202e-04	5.39760600e-02
9.14892590e-04	5.33598279e-02
9.14161562e-04	5.43732371e-02
9.13431118e-04	5.30834391e-02
9.12701258e-04	5.45297561e-02
9.11971981e-04	5.43524859e-02
9.11243287e-04	5.30971976e-02
9.10515175e-04	5.32666062e-02
9.09787644e-04	5.38051302e-02
9.09060695e-04	5.44795261e-02
9.08334327e-04	5.33701655e-02
9.07608540e-04	5.24799049e-02
9.06883332e-04	5.38940824e-02
9.06158704e-04	5.27364995e-02
9.05434654e-04	5.35884988e-02
9.04711184e-04	5.37731328e-02
9.03988291e-04	5.38871429e-02
9.03265976e-04	5.33085537e-02
9.02544238e-04	5.37321821e-02
9.01823077e-04	5.28911799e-02
9.01102492e-04	5.31316795e-02
9.00382483e-04	5.37386233e-02
8.99663049e-04	5.38253756e-02
8.98944190e-04	5.44132510e-02
8.98225905e-04	5.29511896e-02
8.97508194e-04	5.33224752e-02
8.96791057e-04	5.40416937e-02
8.96074493e-04	5.39541888e-02
8.95358501e-04	5.30765758e-02
8.94643082e-04	5.45023301e-02
8.93928234e-04	5.39186272e-02
8.93213957e-04	5.37281745e-02
8.92500251e-04	5.35274192e-02
8.91787115e-04	5.33807861e-02
8.91074549e-04	5.40932292e-02
8.90362553e-04	5.35078290e-02
8.89651125e-04	5.40794442e-02
8.88940266e-04	5.34307278e-02
8.88229975e-04	5.47966822e-02
8.87520251e-04	5.35205938e-02
8.86811095e-04	5.30537736e-02
8.86102505e-04	5.29780320e-02
8.85394481e-04	5.37835275e-02
8.84687023e-04	5.36781697e-02
8.83980130e-04	5.26261565e-02
8.83273802e-04	5.33786731e-02
8.82568039e-04	5.26923738e-02
8.81862839e-04	5.31672883e-02
8.81158203e-04	5.29878521e-02
8.80454130e-04	5.27332667e-02
8.79750619e-04	5.34331279e-02
8.79047671e-04	5.28181934e-02
8.78345284e-04	5.35008854e-02
8.77643459e-04	5.47268555e-02
8.76942194e-04	5.36210765e-02
8.76241490e-04	5.21227446e-02
8.75541345e-04	5.42154398e-02
8.74841760e-04	5.37497841e-02
8.74142734e-04	5.26689541e-02
8.73444267e-04	5.25034755e-02
8.72746357e-04	5.32064102e-02
8.72049006e-04	5.30968370e-02
8.71352211e-04	5.27419274e-02
8.70655973e-04	5.26165014e-02
8.69960292e-04	5.22181575e-02
8.69265166e-04	5.29941809e-02
8.68570596e-04	5.31051805e-02
8.67876581e-04	5.31685157e-02
8.67183120e-04	5.30805377e-02
8.66490214e-04	5.38825822e-02
8.65797861e-04	5.32270079e-02
8.65106061e-04	5.31388063e-02
8.64414814e-04	5.28214662e-02
8.63724119e-04	5.41581085e-02
8.63033977e-04	5.27014586e-02
8.62344385e-04	5.40378445e-02
8.61655345e-04	5.30790739e-02
8.60966856e-04	5.27007250e-02
8.60278916e-04	5.28720076e-02
8.59591526e-04	5.28223722e-02
8.58904685e-04	5.29488047e-02
8.58218394e-04	5.34554113e-02
8.57532650e-04	5.40052568e-02
8.56847455e-04	5.36399293e-02
8.56162807e-04	5.32012437e-02
8.55478706e-04	5.34173693e-02
8.54795151e-04	5.26103673e-02
8.54112143e-04	5.31668855e-02
8.53429681e-04	5.31500152e-02
8.52747764e-04	5.24666737e-02
8.52066391e-04	5.33886712e-02
8.51385563e-04	5.37414831e-02
8.50705280e-04	5.26395095e-02
8.50025539e-04	5.31314660e-02
8.49346342e-04	5.26019494e-02
8.48667688e-04	5.35954547e-02
8.47989576e-04	5.29811512e-02
8.47312005e-04	5.25387359e-02
8.46634977e-04	5.29888883e-02
8.45958489e-04	5.30762823e-02
8.45282541e-04	5.40869044e-02
8.44607134e-04	5.31750013e-02
8.43932266e-04	5.30690071e-02
8.43257938e-04	5.30485239e-02
8.42584148e-04	5.48928187e-02
8.41910897e-04	5.35739447e-02
8.41238184e-04	5.37696941e-02
8.40566008e-04	5.33091022e-02
8.39894369e-04	5.31685959e-02
8.39223267e-04	5.43154243e-02
8.38552702e-04	5.29066521e-02
8.37882672e-04	5.32156651e-02
8.37213177e-04	5.29310244e-02
8.36544217e-04	5.38287030e-02
8.35875792e-04	5.31864518e-02
8.35207901e-04	5.40946716e-02
8.34540544e-04	5.35101765e-02
8.33873720e-04	5.31551020e-02
8.33207429e-04	5.26130025e-02
8.32541670e-04	5.34827406e-02
8.31876443e-04	5.27611860e-02
8.31211747e-04	5.34455019e-02
8.30547583e-04	5.30848789e-02
8.29883949e-04	5.35388600e-02
8.29220846e-04	5.37773281e-02
8.28558273e-04	5.37177617e-02
8.27896228e-04	5.27800974e-02
8.27234713e-04	5.30025514e-02
8.26573727e-04	5.31279398e-02
8.25913268e-04	5.39229190e-02
8.25253338e-04	5.36248632e-02
8.24593934e-04	5.28641266e-02
8.23935058e-04	5.33559662e-02
8.23276708e-04	5.35498906e-02
8.22618884e-04	5.28486710e-02
8.21961586e-04	5.36380960e-02
8.21304813e-04	5.31174336e-02
8.20648564e-04	5.37954322e-02
8.19992840e-04	5.33110742e-02
8.19337640e-04	5.40540121e-02
8.18682964e-04	5.34409851e-02
8.18028810e-04	5.35421210e-02
8.17375180e-04	5.25005293e-02
8.16722071e-04	5.35845348e-02
8.16069485e-04	5.40605224e-02
8.15417419e-04	5.31271495e-02
8.14765875e-04	5.34114164e-02
8.14114852e-04	5.36575140e-02
8.13464348e-04	5.42314231e-02
8.12814365e-04	5.37851533e-02
8.12164901e-04	5.41128142e-02
8.11515955e-04	5.32977459e-02
8.10867529e-04	5.33737645e-02
8.10219620e-04	5.35535220e-02
8.09572229e-04	5.33381707e-02
8.08925355e-04	5.32131281e-02
8.08278999e-04	5.29982596e-02
8.07633158e-04	5.33461433e-02
8.06987834e-04	5.31238808e-02
8.06343025e-04	5.45711008e-02
8.05698732e-04	5.25714240e-02
8.05054953e-04	5.34345260e-02
8.04411689e-04	5.35051021e-02
8.03768939e-04	5.25042329e-02
8.03126702e-04	5.32752917e-02
8.02484979e-04	5.30774021e-02
8.01843768e-04	5.32886723e-02
8.01203070e-04	5.40353896e-02
8.00562883e-04	5.36969768e-02
7.99923208e-04	5.44482118e-02
7.99284045e-04	5.34189835e-02
7.98645392e-04	5.32573145e-02
7.98007249e-04	5.30395330e-02
7.97369616e-04	5.29515971e-02
7.96732493e-04	5.32269510e-02
7.96095878e-04	5.28942316e-02
7.95459773e-04	5.27697622e-02
7.94824175e-04	5.30376098e-02
7.94189086e-04	5.29975265e-02
7.93554504e-04	5.29203005e-02
7.92920429e-04	5.38503081e-02
7.92286861e-04	5.26730196e-02
7.91653798e-04	5.24985792e-02
7.91021242e-04	5.40171805e-02
7.90389191e-04	5.32672649e-02
7.89757646e-04	5.35726366e-02
7.89126604e-04	5.37077587e-02
7.88496067e-04	5.26278369e-02
7.87866034e-04	5.24831471e-02
7.87236505e-04	5.26001203e-02
7.86607478e-04	5.31735228e-02
7.85978954e-04	5.23208347e-02
7.85350932e-04	5.23909899e-02
7.84723412e-04	5.27878818e-02
7.84096393e-04	5.28713780e-02
7.83469876e-04	5.38463651e-02
7.82843859e-04	5.42287677e-02
7.82218342e-04	5.20866568e-02
7.81593325e-04	5.37445078e-02
7.80968807e-04	5.31930872e-02
7.80344788e-04	5.31165082e-02
7.79721268e-04	5.27443960e-02
7.79098247e-04	5.34841847e-02
7.78475723e-04	5.29744424e-02
7.77853696e-04	5.34433708e-02
7.77232167e-04	5.33036559e-02
7.76611134e-04	5.32463702e-02
7.75990597e-04	5.30642409e-02
7.75370556e-04	5.31474548e-02
7.74751011e-04	5.38602939e-02
7.74131960e-04	5.38647523e-02
7.73513405e-04	5.40299322e-02
7.72895343e-04	5.30346419e-02
7.72277775e-04	5.37114220e-02
7.71660701e-04	5.39978496e-02
7.71044120e-04	5.28756504e-02
7.70428032e-04	5.19552332e-02
7.69812435e-04	5.38866005e-02
7.69197331e-04	5.28992730e-02
7.68582718e-04	5.30689696e-02
7.67968596e-04	5.23589961e-02
7.67354965e-04	5.17404976e-02
7.66741825e-04	5.31745257e-02
7.66129174e-04	5.22710212e-02
7.65517013e-04	5.20636406e-02
7.64905340e-04	5.30574257e-02
7.64294157e-04	5.26333916e-02
7.63683462e-04	5.33262414e-02
7.63073255e-04	5.35977328e-02
7.62463535e-04	5.29145872e-02
7.61854303e-04	5.26618665e-02
7.61245558e-04	5.41650110e-02
7.60637298e-04	5.23321129e-02
7.60029525e-04	5.33930973e-02
7.59422238e-04	5.36411375e-02
7.58815436e-04	5.40030316e-02
7.58209118e-04	5.39224977e-02
7.57603285e-04	5.33393826e-02
7.56997937e-04	5.23983785e-02
7.56393071e-04	5.31285123e-02
7.55788690e-04	5.28468850e-02
7.55184791e-04	5.31488279e-02
7.54581374e-04	5.34779838e-02
7.53978440e-04	5.30986733e-02
7.53375988e-04	5.36924449e-02
7.52774017e-04	5.29107389e-02
7.52172526e-04	5.36624746e-02
7.51571517e-04	5.34115489e-02
7.50970988e-04	5.33759574e-02
7.50370938e-04	5.36180441e-02
7.49771368e-04	5.27624721e-02
7.49172277e-04	5.26765913e-02
7.48573665e-04	5.32809645e-02
7.47975531e-04	5.28683658e-02
7.47377875e-04	5.30213817e-02
7.46780697e-04	5.26376745e-02
7.46183996e-04	5.33954323e-02
7.45587771e-04	5.31900026e-02
7.44992023e-04	5.31873003e-02
7.44396751e-04	5.27185061e-02
7.43801955e-04	5.28078685e-02
7.43207634e-04	5.17606798e-02
7.42613788e-04	5.24082862e-02
7.42020416e-04	5.19678707e-02
7.41427518e-04	5.19607731e-02
7.40835094e-04	5.26035731e-02
7.40243144e-04	5.24249901e-02
7.39651666e-04	5.30887269e-02
7.39060661e-04	5.33878777e-02
7.38470129e-04	5.32795528e-02
7.37880068e-04	5.32757800e-02
7.37290478e-04	5.29697206e-02
7.36701360e-04	5.31558104e-02
7.36112713e-04	5.32780788e-02
7.35524535e-04	5.53043740e-02
7.34936828e-04	5.36221245e-02
7.34349591e-04	5.36201181e-02
7.33762822e-04	5.30612770e-02
7.33176523e-04	5.35980454e-02
7.32590692e-04	5.19937060e-02
7.32005329e-04	5.43330297e-02
7.31420433e-04	5.39463085e-02
7.30836006e-04	5.32644409e-02
7.30252045e-04	5.38736432e-02
7.29668550e-04	5.41472655e-02
7.29085522e-04	5.35786510e-02
7.28502960e-04	5.28953887e-02
7.27920863e-04	5.23632420e-02
7.27339232e-04	5.33110956e-02
7.26758065e-04	5.27734685e-02
7.26177362e-04	5.33531350e-02
7.25597124e-04	5.31957187e-02
7.25017349e-04	5.27057801e-02
7.24438037e-04	5.30644159e-02
7.23859188e-04	5.29120052e-02
7.23280802e-04	5.23642620e-02
7.22702878e-04	5.33161739e-02
7.22125416e-04	5.26251618e-02
7.21548415e-04	5.33227055e-02
7.20971875e-04	5.32051689e-02
7.20395796e-04	5.32043359e-02
7.19820177e-04	5.42384579e-02
7.19245018e-04	5.52442310e-02
7.18670319e-04	5.38827274e-02
7.18096078e-04	5.31555364e-02
7.17522297e-04	5.33537378e-02
7.16948974e-04	5.40958076e-02
7.16376109e-04	5.38934462e-02
7.15803702e-04	5.37789011e-02
7.15231753e-04	5.31844104e-02
7.14660260e-04	5.37599697e-02
7.14089224e-04	5.35400861e-02
7.13518644e-04	5.43930550e-02
7.12948521e-04	5.29548414e-02
7.12378852e-04	5.22054868e-02
7.11809639e-04	5.24979394e-02
7.11240881e-04	5.28421096e-02
7.10672577e-04	5.25376530e-02
7.10104727e-04	5.28674361e-02
7.09537332e-04	5.36626177e-02
7.08970389e-04	5.28362547e-02
7.08403899e-04	5.33938771e-02
7.07837862e-04	5.25560046e-02
7.07272278e-04	5.28094028e-02
7.06707145e-04	5.37911582e-02
7.06142464e-04	5.29703319e-02
7.05578234e-04	5.32184506e-02
7.05014454e-04	5.27807277e-02
7.04451126e-04	5.22095816e-02
7.03888247e-04	5.33569707e-02
7.03325818e-04	5.29571966e-02
7.02763839e-04	5.25668681e-02
7.02202309e-04	5.33837228e-02
7.01641227e-04	5.39685815e-02
7.01080593e-04	5.29887803e-02
7.00520408e-04	5.22800133e-02
6.99960670e-04	5.21263279e-02
6.99401380e-04	5.28653773e-02
6.98842536e-04	5.34251814e-02
6.98284139e-04	5.24085155e-02
6.97726188e-04	5.24674669e-02
6.97168683e-04	5.33651016e-02
6.96611623e-04	5.27800622e-02
6.96055008e-04	5.28850521e-02
6.95498839e-04	5.25392706e-02
6.94943113e-04	5.36960752e-02
6.94387832e-04	5.34621245e-02
6.93832994e-04	5.37139468e-02
6.93278600e-04	5.37062655e-02
6.92724648e-04	5.45263684e-02
6.92171140e-04	5.38719297e-02
6.91618073e-04	5.55931049e-02
6.91065449e-04	5.45382892e-02
6.90513266e-04	5.33062163e-02
6.89961524e-04	5.32875635e-02
6.89410223e-04	5.44279408e-02
6.88859362e-04	5.36049279e-02
6.88308942e-04	5.28125639e-02
6.87758962e-04	5.39995493e-02
6.87209421e-04	5.37368630e-02
6.86660319e-04	5.47846971e-02
6.86111656e-04	5.46051600e-02
6.85563431e-04	5.41013522e-02
6.85015644e-04	5.42599353e-02
6.84468295e-04	5.32427641e-02
6.83921383e-04	5.35843133e-02
6.83374909e-04	5.18680847e-02
6.82828871e-04	5.20715196e-02
6.82283269e-04	5.29528288e-02
6.81738103e-04	5.28146835e-02
6.81193373e-04	5.23079628e-02
6.80649078e-04	5.28216395e-02
6.80105218e-04	5.32058575e-02
6.79561793e-04	5.18830756e-02
6.79018802e-04	5.19770544e-02
6.78476244e-04	5.18188193e-02
6.77934120e-04	5.23410416e-02
6.77392430e-04	5.35419780e-02
6.76851172e-04	5.36476543e-02
6.76310346e-04	5.37934876e-02
6.75769953e-04	5.23432297e-02
6.75229992e-04	5.18631322e-02
6.74690462e-04	5.32664906e-02
6.74151363e-04	5.45037730e-02
6.73612695e-04	5.36622023e-02
6.73074457e-04	5.26300136e-02
6.72536650e-04	5.27278506e-02
6.71999272e-04	5.16576026e-02
6.71462323e-04	5.21170414e-02
6.70925804e-04	5.26097955e-02
6.70389713e-04	5.26906161e-02
6.69854050e-04	5.23942894e-02
6.69318816e-04	5.26759594e-02
6.68784009e-04	5.30208787e-02
6.68249630e-04	5.24574118e-02
6.67715677e-04	5.22915206e-02
6.67182151e-04	5.11579991e-02
6.66649052e-04	5.16004711e-02
6.66116378e-04	5.19341891e-02
6.65584131e-04	5.21983485e-02
6.65052308e-04	5.21169832e-02
6.64520910e-04	5.24249449e-02
6.63989937e-04	5.33490569e-02
6.63459388e-04	5.18731125e-02
6.62929263e-04	5.17003781e-02
6.62399562e-04	5.13654306e-02
6.61870284e-04	5.19573249e-02
6.61341429e-04	5.14341962e-02
6.60812996e-04	5.30612285e-02
6.60284986e-04	5.33170352e-02
6.59757398e-04	5.23167523e-02
6.59230231e-04	5.28947761e-02
6.58703485e-04	5.28387894e-02
6.58177160e-04	5.24862864e-02
6.57651256e-04	5.21546723e-02
6.57125772e-04	5.17716623e-02
6.56600708e-04	5.21738498e-02
6.56076063e-04	5.20050687e-02
6.55551838e-04	5.25823567e-02
6.55028031e-04	5.30108795e-02
6.54504643e-04	5.24699357e-02
6.53981674e-04	5.20775258e-02
6.53459122e-04	5.38152112e-02
6.52936987e-04	5.34284261e-02
6.52415270e-04	5.26508185e-02
6.51893970e-04	5.10592489e-02
6.51373086e-04	5.07559261e-02
6.50852619e-04	5.13919826e-02
6.50332567e-04	5.19711819e-02
6.49812931e-04	5.12302531e-02
6.49293710e-04	5.22320553e-02
6.48774904e-04	5.26683959e-02
6.48256512e-04	5.38233460e-02
6.47738535e-04	5.31486389e-02
6.47220971e-04	5.36271083e-02
6.46703821e-04	5.27910852e-02
6.46187085e-04	5.27370789e-02
6.45670761e-04	5.26926275e-02
6.45154850e-04	5.39776256e-02
6.44639351e-04	5.38860678e-02
6.44124264e-04	5.44507341e-02
6.43609588e-04	5.22151996e-02
6.43095324e-04	5.13074117e-02
6.42581471e-04	5.28484409e-02
6.42068028e-04	5.38377478e-02
6.41554995e-04	5.28702081e-02
6.41042373e-04	5.28839709e-02
6.40530160e-04	5.29379162e-02
6.40018356e-04	5.21358766e-02
6.39506961e-04	5.27882908e-02
6.38995975e-04	5.19587243e-02
6.38485397e-04	5.15038445e-02
6.37975227e-04	5.19841910e-02
6.37465465e-04	5.21306905e-02
6.36956110e-04	5.26720099e-02
6.36447162e-04	5.22316263e-02
6.35938621e-04	5.18594241e-02
6.35430486e-04	5.17957130e-02
6.34922757e-04	5.15807227e-02
6.34415434e-04	5.10285156e-02
6.33908516e-04	5.19215320e-02
6.33402003e-04	5.24375909e-02
6.32895895e-04	5.15679080e-02
6.32390191e-04	5.14612708e-02
6.31884892e-04	5.15895738e-02
6.31379996e-04	5.26997452e-02
6.30875503e-04	5.33438232e-02
6.30371414e-04	5.31207412e-02
6.29867727e-04	5.20918760e-02
6.29364443e-04	5.41320064e-02
6.28861561e-04	5.39913428e-02
6.28359081e-04	5.39252372e-02
6.27857003e-04	5.49347830e-02
6.27355325e-04	5.24962910e-02
6.26854048e-04	5.17380141e-02
6.26353172e-04	5.17881885e-02
6.25852697e-04	5.31779337e-02
6.25352621e-04	5.37407559e-02
6.24852944e-04	5.22393338e-02
6.24353667e-04	5.24938052e-02
6.23854789e-04	5.38090390e-02
6.23356309e-04	5.19761319e-02
6.22858228e-04	5.19252601e-02
6.22360545e-04	5.26140198e-02
6.21863259e-04	5.47629490e-02
6.21366371e-04	5.30742748e-02
6.20869880e-04	5.32893016e-02
6.20373785e-04	5.27635948e-02
6.19878087e-04	5.38143798e-02
6.19382785e-04	5.34476771e-02
6.18887878e-04	5.21781744e-02
6.18393368e-04	5.19763585e-02
6.17899252e-04	5.12444619e-02
6.17405531e-04	5.13408200e-02
6.16912205e-04	5.22712676e-02
6.16419272e-04	5.13835704e-02
6.15926734e-04	5.15895458e-02
6.15434589e-04	5.32178312e-02
6.14942838e-04	5.45066452e-02
6.14451479e-04	5.36274940e-02
6.13960513e-04	5.40749633e-02
6.13469939e-04	5.33946620e-02
6.12979757e-04	5.21280391e-02
6.12489967e-04	5.09025840e-02
6.12000569e-04	5.11525087e-02
6.11511561e-04	5.19715472e-02
6.11022944e-04	5.36522148e-02
6.10534717e-04	5.29738747e-02
6.10046881e-04	5.22226440e-02
6.09559434e-04	5.19763824e-02
6.09072377e-04	5.23548153e-02
6.08585709e-04	5.51174162e-02
6.08099430e-04	5.39197683e-02
6.07613540e-04	5.31584482e-02
6.07128037e-04	5.16706922e-02
6.06642923e-04	5.19219992e-02
6.06158196e-04	5.35005485e-02
6.05673857e-04	5.52039475e-02
6.05189904e-04	5.48949532e-02
6.04706339e-04	5.44477112e-02
6.04223159e-04	5.34490804e-02
6.03740366e-04	5.21305985e-02
6.03257958e-04	5.11390549e-02
6.02775936e-04	5.09920003e-02
6.02294299e-04	5.14118230e-02
6.01813047e-04	5.12666269e-02
6.01332180e-04	5.11590604e-02
6.00851697e-04	5.09416366e-02
6.00371597e-04	5.21877479e-02
5.99891881e-04	5.27206514e-02
5.99412549e-04	5.25405282e-02
5.98933599e-04	5.27628103e-02
5.98455033e-04	5.22679487e-02
5.97976848e-04	5.43620733e-02
5.97499046e-04	5.48891147e-02
5.97021626e-04	5.60168432e-02
5.96544587e-04	5.82724992e-02
5.96067929e-04	5.45369494e-02
5.95591652e-04	5.40857735e-02
5.95115755e-04	5.38935297e-02
5.94640239e-04	5.58444923e-02
5.94165103e-04	5.32979540e-02
5.93690346e-04	5.52055649e-02
5.93215969e-04	5.54954407e-02
5.92741971e-04	5.34863518e-02
5.92268351e-04	5.26339452e-02
5.91795110e-04	5.19124748e-02
5.91322247e-04	5.37021709e-02
5.90849762e-04	5.64747741e-02
5.90377655e-04	5.44662606e-02
5.89905925e-04	5.27059813e-02
5.89434571e-04	5.16337393e-02
5.88963594e-04	5.22407741e-02
5.88492994e-04	5.31868734e-02
5.88022770e-04	5.55059054e-02
5.87552921e-04	5.49104969e-02
5.87083448e-04	5.51099645e-02
5.86614350e-04	5.37487961e-02
5.86145626e-04	5.23171472e-02
5.85677278e-04	5.42305658e-02
5.85209303e-04	5.56700876e-02
5.84741702e-04	5.37723849e-02
5.84274475e-04	5.22545474e-02
5.83807622e-04	5.19825526e-02
5.83341141e-04	5.15033964e-02
5.82875033e-04	5.09512124e-02
5.82409298e-04	5.04412391e-02
5.81943934e-04	5.01256420e-02
5.81478943e-04	5.07687288e-02
5.81014323e-04	5.07685433e-02
5.80550074e-04	5.11271033e-02
5.80086197e-04	5.35159224e-02
5.79622689e-04	5.48861290e-02
5.79159553e-04	5.37175679e-02
5.78696786e-04	5.15834463e-02
5.78234389e-04	5.11343750e-02
5.77772362e-04	5.14499242e-02
5.77310703e-04	5.17258255e-02
5.76849414e-04	5.55782311e-02
5.76388493e-04	5.64562474e-02
5.75927941e-04	5.32767540e-02
5.75467756e-04	5.42720131e-02
5.75007939e-04	5.34464751e-02
5.74548490e-04	5.18897577e-02
5.74089408e-04	5.17384916e-02
5.73630692e-04	5.13309272e-02
5.73172343e-04	5.39081668e-02
5.72714361e-04	5.82443507e-02
5.72256744e-04	5.43413293e-02
5.71799493e-04	5.43150668e-02
5.71342607e-04	5.43278749e-02
5.70886086e-04	5.34068679e-02
5.70429930e-04	5.29008869e-02
5.69974139e-04	5.19370500e-02
5.69518712e-04	5.28540575e-02
5.69063648e-04	5.70826242e-02
5.68608949e-04	5.98992176e-02
5.68154612e-04	5.58973712e-02
5.67700639e-04	5.29070553e-02
5.67247028e-04	5.15192769e-02
5.66793780e-04	5.20162652e-02
5.66340894e-04	5.12343447e-02
5.65888370e-04	5.02989073e-02
5.65436207e-04	5.14050652e-02
5.64984406e-04	5.08933567e-02
5.64532966e-04	5.09253251e-02
5.64081886e-04	5.10792076e-02
5.63631167e-04	5.25764004e-02
5.63180808e-04	5.18701341e-02
5.62730809e-04	5.02394049e-02
5.62281169e-04	5.06075310e-02
5.61831889e-04	5.23331632e-02
5.61382967e-04	5.42654639e-02
5.60934405e-04	5.19937066e-02
5.60486201e-04	5.27281369e-02
5.60038354e-04	5.44149844e-02
5.59590866e-04	5.20518012e-02
5.59143736e-04	5.02895042e-02
5.58696962e-04	5.02038131e-02
5.58250546e-04	4.97797498e-02
5.57804486e-04	4.93123218e-02
5.57358783e-04	5.02301347e-02
5.56913435e-04	4.94422444e-02
5.56468444e-04	4.91554744e-02
5.56023808e-04	4.90930276e-02
5.55579528e-04	4.99992173e-02
5.55135602e-04	4.99140053e-02
5.54692032e-04	5.06578243e-02
5.54248815e-04	5.33190404e-02
5.53805953e-04	5.41696175e-02
5.53363445e-04	5.17428419e-02
5.52921290e-04	5.00131420e-02
5.52479488e-04	5.00661993e-02
5.52038040e-04	5.05982490e-02
5.51596944e-04	5.04561134e-02
5.51156201e-04	4.98658824e-02
5.50715810e-04	5.01588185e-02
5.50275771e-04	4.96458012e-02
5.49836083e-04	4.92219009e-02
5.49396747e-04	4.90986592e-02
5.48957761e-04	4.96882140e-02
5.48519127e-04	5.13256179e-02
5.48080843e-04	5.28061816e-02
5.47642909e-04	5.24139982e-02
5.47205325e-04	5.07257329e-02
5.46768091e-04	4.94317743e-02
5.46331206e-04	4.96339295e-02
5.45894670e-04	4.98007544e-02
5.45458483e-04	4.95422682e-02
5.45022645e-04	5.02154420e-02
5.44587155e-04	5.19890123e-02
5.44152012e-04	5.05068626e-02
5.43717218e-04	5.08808233e-02
5.43282771e-04	4.93456971e-02
5.42848671e-04	4.96789704e-02
5.42414917e-04	5.09443280e-02
5.41981511e-04	5.24528431e-02
5.41548451e-04	5.41115416e-02
5.41115736e-04	5.61257907e-02
5.40683368e-04	5.62631213e-02
5.40251345e-04	5.38499211e-02
5.39819667e-04	5.17708944e-02
5.39388334e-04	5.26215182e-02
5.38957346e-04	5.51873862e-02
5.38526702e-04	5.37349596e-02
5.38096402e-04	5.08896345e-02
5.37666447e-04	4.96660355e-02
5.37236834e-04	4.96002321e-02
5.36807565e-04	4.90532754e-02
5.36378639e-04	4.90887097e-02
5.35950056e-04	4.89819021e-02
5.35521815e-04	5.00751676e-02
5.35093916e-04	5.39206315e-02
5.34666359e-04	6.09701388e-02
5.34239144e-04	5.70945968e-02
5.33812270e-04	5.23357059e-02
5.33385737e-04	5.15403381e-02
5.32959545e-04	5.31463983e-02
5.32533694e-04	5.38322428e-02
5.32108183e-04	5.39410775e-02
5.31683011e-04	5.83708130e-02
5.31258180e-04	5.99421780e-02
5.30833688e-04	5.62298848e-02
5.30409535e-04	5.67520990e-02
5.29985721e-04	5.34692380e-02
5.29562246e-04	5.16084225e-02
5.29139109e-04	5.12420852e-02
5.28716311e-04	5.37582980e-02
5.28293850e-04	5.40729973e-02
5.27871726e-04	5.24567731e-02
5.27449940e-04	5.09026367e-02
5.27028491e-04	5.03881843e-02
5.26607379e-04	5.14181165e-02
5.26186603e-04	5.07933062e-02
5.25766163e-04	5.05155774e-02
5.25346060e-04	5.00794266e-02
5.24926292e-04	5.25852200e-02
5.24506859e-04	5.22810230e-02
5.24087761e-04	5.02119233e-02
5.23668999e-04	5.04200298e-02
5.23250571e-04	5.17297356e-02
5.22832477e-04	5.79804521e-02
5.22414718e-04	6.13623396e-02
5.21997292e-04	5.72655033e-02
5.21580200e-04	5.66295010e-02
5.21163441e-04	5.86075849e-02
5.20747015e-04	5.54243101e-02
5.20330922e-04	5.19724003e-02
5.19915161e-04	5.06704831e-02
5.19499732e-04	5.07087023e-02
5.19084636e-04	5.44750654e-02
5.18669871e-04	5.51382412e-02
5.18255437e-04	5.12437178e-02
5.17841335e-04	5.05304629e-02
5.17427563e-04	5.00041662e-02
5.17014122e-04	4.92963205e-02
1.16636347e+01	5.06945749e-02
1.16543150e+01	5.12469395e-02
1.16450029e+01	5.32335997e-02
1.16356981e+01	5.49455562e-02
1.16264008e+01	6.98966660e-02
1.16171109e+01	9.10106816e-02
1.16078285e+01	7.35065141e-02
1.15985535e+01	5.91604486e-02
1.15892858e+01	5.80874060e-02
1.15800256e+01	5.77641421e-02
1.15707728e+01	5.66757361e-02
1.15615273e+01	5.66085112e-02
1.15522893e+01	5.46779589e-02
1.15430586e+01	5.32473914e-02
1.15338353e+01	5.74321018e-02
1.15246194e+01	6.54192088e-02
1.15154108e+01	6.65880954e-02
1.15062096e+01	5.90787574e-02
1.14970158e+01	5.34510667e-02
1.14878293e+01	5.18564870e-02
1.14786501e+01	5.14579360e-02
1.14694783e+01	5.10198254e-02
1.14603138e+01	5.03670078e-02
1.14511566e+01	5.10359777e-02
1.14420067e+01	5.10341288e-02
1.14328641e+01	5.25728447e-02
1.14237289e+01	5.26035790e-02
1.14146009e+01	5.10455171e-02
1.14054803e+01	5.02659598e-02
1.13963669e+01	5.25337138e-02
1.13872608e+01	5.65994416e-02
1.13781620e+01	5.23368544e-02
1.13690704e+01	5.19978495e-02
1.13599861e+01	5.16108128e-02
1.13509091e+01	5.24147295e-02
1.13418393e+01	6.01391000e-02
1.13327768e+01	7.07331036e-02
1.13237215e+01	6.42038214e-02
1.13146734e+01	5.96181440e-02
1.13056326e+01	6.55040507e-02
1.12965990e+01	6.79518412e-02
1.12875726e+01	5.71582015e-02
1.12785534e+01	5.15437454e-02
1.12695414e+01	5.04491589e-02
1.12605367e+01	5.10738996e-02
1.12515391e+01	5.07728415e-02
1.12425487e+01	5.00781432e-02
1.12335655e+01	5.04878542e-02
1.12245895e+01	5.03253514e-02
1.12156206e+01	4.95058692e-02
1.12066589e+01	4.90494328e-02
1.11977044e+01	4.94686939e-02
1.11887570e+01	4.96596088e-02
1.11798168e+01	4.87352587e-02
1.11708837e+01	5.07917517e-02
1.11619577e+01	5.31794235e-02
1.11530389e+01	6.55832157e-02
1.11441272e+01	7.38934160e-02
1.11352226e+01	6.10901469e-02
1.11263252e+01	5.36362917e-02
1.11174348e+01	5.08732163e-02
1.11085515e+01	5.00537636e-02
1.10996754e+01	5.10843909e-02
1.10908063e+01	5.07137626e-02
1.10819444e+01	5.29506856e-02
1.10730895e+01	6.17387273e-02
1.10642416e+01	6.63121677e-02
1.10554009e+01	6.00270021e-02
1.10465672e+01	7.11384518e-02
1.10377406e+01	6.84037045e-02
1.10289210e+01	5.82343937e-02
1.10201084e+01	5.49828303e-02
1.10113029e+01	5.95668617e-02
1.10025045e+01	7.38903228e-02
1.09937130e+01	7.73373844e-02
1.09849286e+01	6.69360119e-02
1.09761513e+01	6.00197483e-02
1.09673809e+01	5.37504918e-02
1.09586175e+01	5.24686529e-02
1.09498611e+01	5.28050055e-02
1.09411118e+01	5.30942579e-02
1.09323694e+01	5.10949550e-02
1.09236340e+01	5.11016885e-02
1.09149056e+01	5.09979393e-02
1.09061841e+01	5.54176858e-02
1.08974696e+01	5.38569323e-02
1.08887621e+01	5.16103312e-02
1.08800616e+01	5.20505039e-02
1.08713680e+01	5.17000196e-02
1.08626813e+01	5.72509435e-02
1.08540016e+01	7.34096812e-02
1.08453288e+01	7.73308613e-02
1.08366629e+01	7.39634122e-02
1.08280040e+01	6.79480336e-02
1.08193520e+01	6.65644729e-02
1.08107069e+01	6.06115034e-02
1.08020687e+01	5.87958470e-02
1.07934374e+01	5.36634714e-02
1.07848130e+01	5.16986915e-02
1.07761955e+01	5.00945255e-02
1.07675848e+01	4.93823048e-02
1.07589811e+01	5.06314758e-02
1.07503842e+01	4.92977174e-02
1.07417942e+01	4.90299936e-02
1.07332111e+01	4.85697772e-02
1.07246348e+01	4.83858876e-02
1.07160654e+01	4.97230890e-02
1.07075028e+01	4.98790029e-02
1.06989470e+01	4.84034863e-02
1.06903981e+01	4.95012239e-02
1.06818561e+01	4.93822512e-02
1.06733208e+01	5.07807581e-02
1.06647924e+01	5.75308176e-02
1.06562707e+01	7.95786931e-02
1.06477559e+01	7.39450330e-02
1.06392479e+01	5.94135432e-02
1.06307467e+01	5.58593414e-02
1.06222523e+01	6.36953526e-02
1.06137646e+01	6.67912927e-02
1.06052838e+01	5.76716232e-02
1.05968097e+01	5.24015870e-02
1.05883424e+01	5.29594994e-02
1.05798819e+01	6.81039665e-02
1.05714281e+01	9.26730083e-02
1.05629810e+01	7.40697152e-02
1.05545408e+01	6.84745619e-02
1.05461072e+01	8.05090152e-02
1.05376804e+01	6.81606672e-02
1.05292604e+01	5.62372458e-02
1.05208470e+01	5.48288582e-02
1.05124404e+01	5.60936315e-02
1.05040405e+01	7.66759658e-02
1.04956473e+01	8.37697229e-02
1.04872608e+01	7.01749143e-02
1.04788810e+01	6.08330430e-02
1.04705079e+01	5.36915574e-02
1.04621415e+01	5.07718452e-02
1.04537818e+01	5.25240817e-02
1.04454288e+01	5.39290411e-02
1.04370824e+01	5.06315780e-02
1.04287427e+01	4.84875942e-02
1.04204097e+01	4.94994647e-02
1.04120833e+01	5.21827962e-02
1.04037636e+01	6.15484605e-02
1.03954505e+01	5.98850860e-02
1.03871441e+01	5.12553651e-02
1.03788443e+01	5.06092786e-02
1.03705511e+01	4.97645711e-02
1.03622646e+01	5.09647068e-02
1.03539847e+01	5.67383076e-02
1.03457113e+01	7.93730804e-02
1.03374447e+01	7.18346590e-02
1.03291846e+01	5.83512380e-02
1.03209311e+01	5.76092110e-02
1.03126842e+01	7.67418229e-02
1.03044439e+01	9.30868847e-02
1.02962101e+01	6.88923511e-02
1.02879830e+01	5.50629978e-02
1.02797624e+01	4.96738195e-02
1.02715484e+01	4.82275631e-02
1.02633410e+01	4.65742883e-02
1.02551401e+01	4.72223396e-02
1.02469457e+01	4.86357565e-02
1.02387579e+01	4.75612866e-02
1.02305767e+01	4.71059199e-02
1.02224020e+01	4.70768820e-02
1.02142338e+01	4.78768404e-02
1.02060722e+01	4.69683174e-02
1.01979170e+01	4.62559317e-02
1.01897684e+01	4.69158742e-02
1.01816263e+01	4.66986753e-02
1.01734907e+01	4.61897079e-02
1.01653616e+01	4.75839668e-02
1.01572390e+01	4.99573203e-02
1.01491229e+01	5.91981734e-02
1.01410132e+01	1.03602899e-01
1.01329101e+01	1.08110593e-01
1.01248134e+01	7.16735998e-02
1.01167232e+01	5.82914217e-02
1.01086394e+01	5.94551728e-02
1.01005621e+01	7.29315838e-02
1.00924913e+01	6.55385492e-02
1.00844269e+01	5.88358499e-02
1.00763690e+01	5.81341475e-02
1.00683175e+01	6.03430129e-02
1.00602724e+01	6.13513492e-02
1.00522337e+01	5.92253701e-02
1.00442015e+01	5.57822744e-02
1.00361757e+01	5.04772022e-02
1.00281563e+01	4.83600947e-02
1.00201433e+01	4.71966865e-02
1.00121367e+01	4.77890565e-02
1.00041365e+01	4.77502635e-02
9.99614275e+00	4.62714610e-02
9.98815534e+00	4.63425354e-02
9.98017431e+00	4.73776763e-02
9.97219965e+00	4.70534568e-02
9.96423137e+00	5.24368562e-02
9.95626946e+00	5.67621837e-02
9.94831390e+00	5.10949298e-02
9.94036470e+00	4.78185853e-02
9.93242185e+00	4.68569992e-02
9.92448535e+00	4.63137167e-02
9.91655519e+00	4.64370174e-02
9.90863136e+00	4.49629508e-02
9.90071387e+00	4.63796706e-02
9.89280270e+00	4.76297460e-02
9.88489785e+00	4.81536297e-02
9.87699932e+00	5.81840801e-02
9.86910709e+00	6.35153467e-02
9.86122118e+00	5.51012139e-02
9.85334156e+00	5.00189613e-02
9.84546824e+00	4.81196861e-02
9.83760121e+00	4.72595243e-02
9.82974046e+00	4.84325151e-02
9.82188600e+00	5.19392846e-02
9.81403781e+00	6.90720076e-02
9.80619589e+00	7.15109454e-02
9.79836023e+00	7.10560171e-02
9.79053084e+00	7.41663496e-02
9.78270770e+00	6.89740123e-02
9.77489081e+00	9.00215357e-02
9.76708017e+00	8.51238459e-02
9.75927576e+00	6.17055562e-02
9.75147760e+00	5.33498138e-02
9.74368566e+00	4.84165909e-02
9.73589995e+00	4.78997203e-02
9.72812045e+00	4.61620707e-02
9.72034718e+00	4.67631866e-02
9.71258011e+00	4.75003202e-02
9.70481925e+00	4.86268602e-02
9.69706459e+00	4.78039350e-02
9.68931613e+00	4.80910447e-02
9.68157385e+00	4.64310514e-02
9.67383776e+00	4.61160767e-02
9.66610786e+00	4.55720870e-02
9.65838412e+00	4.47122805e-02
9.65066656e+00	4.66251889e-02
9.64295517e+00	4.65332592e-02
9.63524994e+00	4.50646997e-02
9.62755086e+00	4.49782977e-02
9.61985793e+00	4.58450619e-02
9.61217115e+00	4.49260922e-02
9.60449051e+00	4.68883574e-02
9.59681601e+00	4.48397107e-02
9.58914764e+00	4.49565099e-02
9.58148539e+00	4.65545659e-02
9.57382927e+00	4.63855606e-02
9.56617926e+00	4.52188487e-02
9.55853537e+00	4.58406091e-02
9.55089758e+00	4.56660057e-02
9.54326590e+00	4.68654648e-02
9.53564031e+00	4.71437514e-02
9.52802082e+00	4.84981879e-02
9.52040741e+00	5.03410948e-02
9.51280009e+00	5.67839913e-02
9.50519884e+00	7.96459753e-02
9.49760367e+00	7.93333792e-02
9.49001456e+00	6.52751096e-02
9.48243152e+00	7.22024557e-02
9.47485454e+00	1.14495129e-01
9.46728361e+00	1.00000558e-01
9.45971872e+00	6.65360642e-02
9.45215989e+00	5.42303576e-02
9.44460709e+00	5.17807002e-02
9.43706033e+00	5.02681320e-02
9.42951959e+00	4.77733430e-02
9.42198488e+00	4.84157188e-02
9.41445619e+00	5.27878409e-02
9.40693352e+00	6.27724434e-02
9.39941685e+00	5.99090554e-02
9.39190619e+00	5.33833423e-02
9.38440154e+00	4.89043574e-02
9.37690287e+00	5.12906520e-02
9.36941020e+00	5.51201575e-02
9.36192352e+00	6.01362509e-02
9.35444281e+00	5.32307482e-02
9.34696809e+00	5.07307324e-02
9.33949933e+00	4.91208165e-02
9.33203654e+00	5.05983427e-02
9.32457972e+00	5.22422318e-02
9.31712885e+00	6.38981529e-02
9.30968394e+00	6.83206508e-02
9.30224497e+00	5.90611534e-02
9.29481195e+00	5.22426002e-02
9.28738486e+00	5.04015708e-02
9.27996371e+00	4.89686946e-02
9.27254849e+00	5.28457166e-02
9.26513919e+00	5.74204296e-02
9.25773582e+00	6.99176536e-02
9.25033835e+00	1.05138797e-01
9.24294680e+00	1.08349091e-01
9.23556115e+00	9.07156894e-02
9.22818141e+00	8.50708997e-02
9.22080756e+00	7.52570195e-02
9.21343960e+00	8.55924494e-02
9.20607753e+00	1.05645127e-01
9.19872134e+00	8.34260220e-02
9.19137103e+00	6.18984538e-02
9.18402659e+00	5.41173150e-02
9.17668801e+00	5.01771031e-02
9.16935530e+00	4.89699910e-02
9.16202845e+00	4.71570312e-02
9.15470746e+00	4.81677098e-02
9.14739231e+00	4.86998741e-02
9.14008301e+00	4.71688861e-02
9.13277954e+00	4.80939868e-02
9.12548192e+00	4.79868475e-02
9.11819012e+00	4.93962395e-02
9.11090415e+00	4.95862589e-02
9.10362400e+00	4.70525829e-02
9.09634966e+00	4.65889173e-02
9.08908114e+00	4.72866658e-02
9.08181842e+00	4.72608003e-02
9.07456151e+00	4.66206474e-02
9.06731040e+00	4.76867132e-02
9.06006508e+00	4.72415502e-02
9.05282554e+00	4.67078884e-02
9.04559180e+00	4.80809290e-02
9.03836383e+00	5.05922742e-02
9.03114163e+00	5.15689633e-02
9.02392521e+00	6.60784053e-02
9.01671455e+00	8.80916150e-02
9.00950965e+00	7.87394308e-02
9.00231051e+00	5.81677503e-02
8.99511712e+00	5.30907889e-02
8.98792948e+00	5.07450978e-02
8.98074758e+00	5.02168613e-02
8.97357142e+00	4.77556987e-02
8.96640099e+00	4.91178592e-02
8.95923630e+00	5.14490774e-02
8.95207732e+00	5.21422035e-02
8.94492407e+00	5.17846480e-02
8.93777653e+00	5.13192535e-02
8.93063470e+00	6.05285904e-02
8.92349857e+00	8.78003900e-02
8.91636815e+00	9.34683589e-02
8.90924343e+00	7.29144223e-02
8.90212439e+00	6.59523174e-02
8.89501105e+00	8.49356279e-02
8.88790339e+00	1.10802359e-01
8.88080141e+00	8.36575496e-02
8.87370510e+00	6.42753351e-02
8.86661446e+00	5.54443652e-02
8.85952949e+00	5.37173963e-02
8.85245017e+00	5.74784664e-02
8.84537652e+00	6.92306577e-02
8.83830851e+00	1.09024596e-01
8.83124615e+00	1.27810932e-01
8.82418944e+00	9.35866679e-02
8.81713836e+00	7.24329785e-02
8.81009291e+00	6.16394134e-02
8.80305310e+00	5.48580721e-02
8.79601891e+00	5.10385948e-02
8.78899034e+00	5.06828514e-02
8.78196738e+00	5.33459125e-02
8.77495004e+00	5.76052142e-02
8.76793830e+00	5.71622715e-02
8.76093217e+00	5.23802276e-02
8.75393163e+00	5.04960756e-02
8.74693668e+00	4.94804553e-02
8.73994733e+00	5.02783273e-02
8.73296356e+00	4.87760293e-02
8.72598536e+00	5.47789031e-02
8.71901275e+00	6.23829998e-02
8.71204570e+00	6.08915538e-02
8.70508422e+00	5.55358338e-02
8.69812830e+00	5.06713435e-02
8.69117794e+00	4.95049034e-02
8.68423314e+00	4.81200434e-02
8.67729388e+00	4.98484170e-02
8.67036017e+00	5.12724120e-02
8.66343199e+00	5.79708503e-02
8.65650935e+00	7.85462043e-02
8.64959224e+00	1.22668897e-01
8.64268066e+00	1.13774901e-01
8.63577460e+00	8.75218023e-02
8.62887406e+00	8.44153083e-02
8.62197903e+00	7.25481972e-02
8.61508951e+00	7.52401076e-02
8.60820550e+00	1.03693735e-01
8.60132698e+00	1.19442865e-01
8.59445396e+00	8.57952850e-02
8.58758644e+00	6.57472600e-02
8.58072439e+00	5.56153475e-02
8.57386784e+00	5.01920385e-02
8.56701676e+00	5.13514333e-02
8.56017115e+00	4.97564539e-02
8.55333101e+00	5.17108856e-02
8.54649634e+00	5.01272549e-02
8.53966713e+00	5.03377966e-02
8.53284337e+00	5.11869481e-02
8.52602507e+00	5.24119273e-02
8.51921221e+00	5.21906257e-02
8.51240480e+00	4.98142109e-02
8.50560283e+00	4.84774146e-02
8.49880629e+00	4.81423566e-02
8.49201518e+00	4.77650691e-02
8.48522949e+00	4.86452366e-02
8.47844923e+00	4.84420919e-02
8.47167439e+00	4.91986654e-02
[truncated: 2,613 more rows]
