# Supplementary material for: Intrinsic topological Weyl phase transition induced by a magnetostructural transformation in a kagome magnet
Source: Nat Commun. 2026 Apr 11;17:5063. doi: 10.1038/s41467-026-71683-7 (PMC13243550; doi:10.1038/s41467-026-71683-7)
Supplement: Supplementary file 3 — Source Data [file 41467_2026_71683_MOESM3_ESM.zip › NCOMMS-25-70324A-DataAvailability/Figure_2e_data.csv]

Q	I
1.85313381e-03	4.36711063e-02
1.85165310e-03	4.79948076e-02
1.85017357e-03	4.71090700e-02
1.84869522e-03	5.24211769e-02
1.84721806e-03	5.33744889e-02
1.84574207e-03	4.78046516e-02
1.84426727e-03	4.53389501e-02
1.84279364e-03	5.41615240e-02
1.84132119e-03	5.36476210e-02
1.83984992e-03	4.66907852e-02
1.83837982e-03	4.85082397e-02
1.83691089e-03	4.55471589e-02
1.83544315e-03	4.85654407e-02
1.83397657e-03	5.26027079e-02
1.83251116e-03	4.39421114e-02
1.83104693e-03	4.74649305e-02
1.82958387e-03	5.41886346e-02
1.82812197e-03	5.21754233e-02
1.82666124e-03	4.69008944e-02
1.82520168e-03	4.84438367e-02
1.82374329e-03	4.84485310e-02
1.82228606e-03	4.86031433e-02
1.82083000e-03	4.85633124e-02
1.81937510e-03	5.04294530e-02
1.81792136e-03	4.57284005e-02
1.81646878e-03	4.44062895e-02
1.81501737e-03	4.85724703e-02
1.81356711e-03	5.26868776e-02
1.81211802e-03	4.74656290e-02
1.81067008e-03	4.87428269e-02
1.80922329e-03	5.14469719e-02
1.80777767e-03	4.83581734e-02
1.80633320e-03	5.13613778e-02
1.80488988e-03	4.84031753e-02
1.80344772e-03	4.32546073e-02
1.80200670e-03	5.19222979e-02
1.80056684e-03	4.65570217e-02
1.79912814e-03	4.49394002e-02
1.79769058e-03	5.08947769e-02
1.79625416e-03	4.97097223e-02
1.79481890e-03	5.17824746e-02
1.79338478e-03	4.72855621e-02
1.79195181e-03	4.57456226e-02
1.79051999e-03	5.01173593e-02
1.78908931e-03	4.74671943e-02
1.78765977e-03	4.40091087e-02
1.78623137e-03	5.10731627e-02
1.78480412e-03	4.91240858e-02
1.78337800e-03	5.51253263e-02
1.78195303e-03	4.87970903e-02
1.78052919e-03	5.19590296e-02
1.77910649e-03	4.70092267e-02
1.77768493e-03	5.13225738e-02
1.77626450e-03	4.78621288e-02
1.77484521e-03	5.01110182e-02
1.77342705e-03	5.05050129e-02
1.77201003e-03	4.89848517e-02
1.77059414e-03	4.75971809e-02
1.76917938e-03	4.96613327e-02
1.76776575e-03	4.77655763e-02
1.76635325e-03	5.03872886e-02
1.76494188e-03	5.24856816e-02
1.76353163e-03	4.94527931e-02
1.76212252e-03	4.96133811e-02
1.76071452e-03	5.14658377e-02
1.75930766e-03	5.19694488e-02
1.75790192e-03	4.77945154e-02
1.75649730e-03	5.12786867e-02
1.75509380e-03	5.11982257e-02
1.75369143e-03	4.84096034e-02
1.75229017e-03	4.90359455e-02
1.75089004e-03	4.74920498e-02
1.74949102e-03	4.85440663e-02
1.74809312e-03	4.77036688e-02
1.74669634e-03	4.83148334e-02
1.74530067e-03	4.67246534e-02
1.74390612e-03	4.60280494e-02
1.74251269e-03	4.64487989e-02
1.74112037e-03	4.85136923e-02
1.73972916e-03	4.99786419e-02
1.73833906e-03	4.82237648e-02
1.73695007e-03	4.81434082e-02
1.73556219e-03	4.97134557e-02
1.73417542e-03	4.67416389e-02
1.73278976e-03	4.86202572e-02
1.73140521e-03	5.12783678e-02
1.73002176e-03	4.68832913e-02
1.72863942e-03	4.67925020e-02
1.72725818e-03	5.07437052e-02
1.72587805e-03	4.98018140e-02
1.72449902e-03	4.87653111e-02
1.72312109e-03	4.89211954e-02
1.72174426e-03	5.03787653e-02
1.72036854e-03	5.12552641e-02
1.71899391e-03	5.14762599e-02
1.71762038e-03	5.26406608e-02
1.71624794e-03	4.93715669e-02
1.71487661e-03	5.27934648e-02
1.71350637e-03	4.96616112e-02
1.71213722e-03	5.14605809e-02
1.71076917e-03	4.67092968e-02
1.70940221e-03	4.97849221e-02
1.70803635e-03	4.96390939e-02
1.70667157e-03	4.96907161e-02
1.70530789e-03	5.05427224e-02
1.70394529e-03	4.96760498e-02
1.70258379e-03	5.14591592e-02
1.70122337e-03	4.83621271e-02
1.69986404e-03	4.75875180e-02
1.69850579e-03	4.89959926e-02
1.69714863e-03	5.19707612e-02
1.69579256e-03	4.98700441e-02
1.69443757e-03	4.94940942e-02
1.69308366e-03	4.90145057e-02
1.69173083e-03	5.01550258e-02
1.69037909e-03	5.19839657e-02
1.68902842e-03	4.86006927e-02
1.68767883e-03	4.88166004e-02
1.68633032e-03	5.06827448e-02
1.68498289e-03	5.09551900e-02
1.68363654e-03	5.01945789e-02
1.68229126e-03	5.14413134e-02
1.68094706e-03	4.84263955e-02
1.67960393e-03	4.81890354e-02
1.67826187e-03	4.83519716e-02
1.67692089e-03	4.76937804e-02
1.67558097e-03	5.13182587e-02
1.67424213e-03	4.44911416e-02
1.67290436e-03	4.92898605e-02
1.67156766e-03	4.77923936e-02
1.67023202e-03	4.79154815e-02
1.66889745e-03	4.96596869e-02
1.66756395e-03	4.90365956e-02
1.66623152e-03	4.94128145e-02
1.66490015e-03	4.78770942e-02
1.66356984e-03	5.18163634e-02
1.66224059e-03	4.65308029e-02
1.66091241e-03	4.96686125e-02
1.65958529e-03	5.18186727e-02
1.65825923e-03	4.77207756e-02
1.65693423e-03	4.80673171e-02
1.65561029e-03	4.71817098e-02
1.65428740e-03	4.78180160e-02
1.65296557e-03	4.96574646e-02
1.65164480e-03	5.24490166e-02
1.65032509e-03	5.14103626e-02
1.64900642e-03	4.90724959e-02
1.64768882e-03	4.58123675e-02
1.64637226e-03	5.01344752e-02
1.64505676e-03	4.90885036e-02
1.64374231e-03	4.74882534e-02
1.64242890e-03	5.04291806e-02
1.64111655e-03	4.82749994e-02
1.63980525e-03	4.93120576e-02
1.63849499e-03	4.67604680e-02
1.63718578e-03	5.00644321e-02
1.63587762e-03	4.83140541e-02
1.63457050e-03	5.03760018e-02
1.63326443e-03	4.77116426e-02
1.63195940e-03	5.08234217e-02
1.63065541e-03	4.99371966e-02
1.62935247e-03	5.05573078e-02
1.62805056e-03	4.98832737e-02
1.62674970e-03	4.74199305e-02
1.62544988e-03	4.66311139e-02
1.62415109e-03	4.76364692e-02
1.62285334e-03	5.13839770e-02
1.62155663e-03	4.70184665e-02
1.62026096e-03	4.74962546e-02
1.61896632e-03	4.85724911e-02
1.61767271e-03	4.82632614e-02
1.61638014e-03	5.06625225e-02
1.61508860e-03	5.02113445e-02
1.61379810e-03	4.79281600e-02
1.61250862e-03	4.95360475e-02
1.61122018e-03	4.90922715e-02
1.60993276e-03	4.97430143e-02
1.60864637e-03	4.92076851e-02
1.60736102e-03	4.86823354e-02
1.60607668e-03	4.99981603e-02
1.60479338e-03	5.05838525e-02
1.60351110e-03	4.71535838e-02
1.60222984e-03	4.82806598e-02
1.60094961e-03	5.01896404e-02
1.59967040e-03	5.23949828e-02
1.59839221e-03	4.89889462e-02
1.59711505e-03	5.18701521e-02
1.59583890e-03	4.73522717e-02
1.59456378e-03	4.73497575e-02
1.59328967e-03	5.00833136e-02
1.59201658e-03	4.81665685e-02
1.59074451e-03	4.93640723e-02
1.58947346e-03	5.09680536e-02
1.58820342e-03	4.89024100e-02
1.58693439e-03	5.02930942e-02
1.58566638e-03	4.94518392e-02
1.58439939e-03	5.00121610e-02
1.58313340e-03	4.93840802e-02
1.58186843e-03	4.90977566e-02
1.58060446e-03	4.98861694e-02
1.57934151e-03	4.94271337e-02
1.57807957e-03	4.88702989e-02
1.57681863e-03	5.11968236e-02
1.57555871e-03	4.93567374e-02
1.57429979e-03	4.95026491e-02
1.57304187e-03	5.08602526e-02
1.57178496e-03	5.05694250e-02
1.57052905e-03	4.94327827e-02
1.56927415e-03	4.64112353e-02
1.56802025e-03	4.81282352e-02
1.56676736e-03	4.80960396e-02
1.56551546e-03	4.73978753e-02
1.56426456e-03	4.92704796e-02
1.56301467e-03	4.92205421e-02
1.56176577e-03	4.83370599e-02
1.56051787e-03	4.76287407e-02
1.55927097e-03	5.00980638e-02
1.55802506e-03	4.90916073e-02
1.55678015e-03	5.17209357e-02
1.55553623e-03	5.17270685e-02
1.55429331e-03	4.95846286e-02
1.55305138e-03	4.72686028e-02
1.55181044e-03	4.80900140e-02
1.55057050e-03	4.92031791e-02
1.54933154e-03	4.84524133e-02
1.54809358e-03	5.00735462e-02
1.54685660e-03	4.81079041e-02
1.54562062e-03	4.89462204e-02
1.54438562e-03	4.89635995e-02
1.54315161e-03	5.15616854e-02
1.54191858e-03	5.04304083e-02
1.54068654e-03	5.04776178e-02
1.53945548e-03	4.96806474e-02
1.53822541e-03	4.82850281e-02
1.53699632e-03	5.10907307e-02
1.53576821e-03	4.98492866e-02
1.53454108e-03	4.85436916e-02
1.53331493e-03	5.21711260e-02
1.53208977e-03	5.01430228e-02
1.53086558e-03	5.05599013e-02
1.52964237e-03	4.82393691e-02
1.52842014e-03	4.87790601e-02
1.52719888e-03	4.96179187e-02
1.52597860e-03	4.82064783e-02
1.52475930e-03	4.88788953e-02
1.52354097e-03	5.17615666e-02
1.52232361e-03	4.98856822e-02
1.52110723e-03	4.99795202e-02
1.51989181e-03	5.06252434e-02
1.51867737e-03	4.92642733e-02
1.51746390e-03	4.99649665e-02
1.51625140e-03	4.79492603e-02
1.51503987e-03	4.93689897e-02
1.51382930e-03	4.82265029e-02
1.51261971e-03	5.05751551e-02
1.51141107e-03	4.80671471e-02
1.51020341e-03	4.85318590e-02
1.50899671e-03	4.80465855e-02
1.50779097e-03	5.22212744e-02
1.50658620e-03	4.87901697e-02
1.50538239e-03	5.09026634e-02
1.50417954e-03	5.11404836e-02
1.50297766e-03	5.10734292e-02
1.50177673e-03	5.01291045e-02
1.50057676e-03	4.86309900e-02
1.49937776e-03	4.98006451e-02
1.49817971e-03	5.00971154e-02
1.49698261e-03	5.07911071e-02
1.49578648e-03	4.77320483e-02
1.49459130e-03	4.93725286e-02
1.49339707e-03	4.90992564e-02
1.49220380e-03	4.99326398e-02
1.49101148e-03	5.15185575e-02
1.48982012e-03	4.89071197e-02
1.48862970e-03	4.81029157e-02
1.48744024e-03	4.87513769e-02
1.48625173e-03	4.78084025e-02
1.48506417e-03	4.95490334e-02
1.48387756e-03	4.79972450e-02
1.48269189e-03	4.98158756e-02
1.48150717e-03	5.02405144e-02
1.48032340e-03	4.99214146e-02
1.47914058e-03	5.10508684e-02
1.47795870e-03	5.03151741e-02
1.47677776e-03	4.84065889e-02
1.47559777e-03	4.94950529e-02
1.47441872e-03	5.01237883e-02
1.47324062e-03	4.97437217e-02
1.47206345e-03	5.07590525e-02
1.47088723e-03	4.97892784e-02
1.46971194e-03	5.00277890e-02
1.46853759e-03	5.08267819e-02
1.46736419e-03	4.84529342e-02
1.46619172e-03	5.06532513e-02
1.46502018e-03	4.78884967e-02
1.46384959e-03	4.84629776e-02
1.46267992e-03	4.85656959e-02
1.46151120e-03	5.02061548e-02
1.46034340e-03	5.03156735e-02
1.45917654e-03	5.14576295e-02
1.45801062e-03	4.97742620e-02
1.45684562e-03	4.87650975e-02
1.45568155e-03	4.85512899e-02
1.45451842e-03	5.01231840e-02
1.45335621e-03	5.17983793e-02
1.45219494e-03	5.00629566e-02
1.45103459e-03	4.88040621e-02
1.44987516e-03	5.00215291e-02
1.44871667e-03	5.02307202e-02
1.44755910e-03	5.01199984e-02
1.44640245e-03	4.91411481e-02
1.44524673e-03	4.81689908e-02
1.44409193e-03	4.93358435e-02
1.44293806e-03	4.84663478e-02
1.44178511e-03	4.73689067e-02
1.44063307e-03	4.76644735e-02
1.43948196e-03	4.80349957e-02
1.43833177e-03	4.93522638e-02
1.43718250e-03	5.15847158e-02
1.43603415e-03	5.05402091e-02
1.43488671e-03	4.92306241e-02
1.43374019e-03	4.98735617e-02
1.43259459e-03	4.94932309e-02
1.43144990e-03	5.04913830e-02
1.43030613e-03	4.84362111e-02
1.42916327e-03	4.97091839e-02
1.42802132e-03	4.90116010e-02
1.42688029e-03	5.11314049e-02
1.42574016e-03	5.03262703e-02
1.42460095e-03	4.95067480e-02
1.42346265e-03	4.83798244e-02
1.42232526e-03	5.05953646e-02
1.42118878e-03	5.06358845e-02
1.42005320e-03	5.19367839e-02
1.41891854e-03	5.12434102e-02
1.41778478e-03	4.95315420e-02
1.41665192e-03	4.94363961e-02
1.41551997e-03	4.99614346e-02
1.41438893e-03	5.01346888e-02
1.41325879e-03	5.04734672e-02
1.41212955e-03	5.07122036e-02
1.41100121e-03	5.00856818e-02
1.40987378e-03	5.02275171e-02
1.40874724e-03	5.29778825e-02
1.40762161e-03	4.97112127e-02
1.40649688e-03	5.02107047e-02
1.40537304e-03	4.83818294e-02
1.40425010e-03	4.98124812e-02
1.40312806e-03	4.97735409e-02
1.40200692e-03	4.97964099e-02
1.40088667e-03	4.85174504e-02
1.39976732e-03	5.05238955e-02
1.39864886e-03	5.10861350e-02
1.39753130e-03	5.04704136e-02
1.39641463e-03	5.12188531e-02
1.39529885e-03	4.88500883e-02
1.39418396e-03	4.92249897e-02
1.39306996e-03	4.98577492e-02
1.39195686e-03	4.88488898e-02
1.39084464e-03	4.94370237e-02
1.38973331e-03	4.94065729e-02
1.38862287e-03	4.92343570e-02
1.38751332e-03	4.98187135e-02
1.38640465e-03	4.96857726e-02
1.38529687e-03	4.90441943e-02
1.38418997e-03	4.94171379e-02
1.38308396e-03	5.02020042e-02
1.38197883e-03	5.09920554e-02
1.38087459e-03	5.07961747e-02
1.37977123e-03	5.04030781e-02
1.37866875e-03	5.09461529e-02
1.37756715e-03	4.94006782e-02
1.37646643e-03	5.03879432e-02
1.37536659e-03	5.03117185e-02
1.37426763e-03	5.02724999e-02
1.37316954e-03	5.00325132e-02
1.37207234e-03	4.82327828e-02
1.37097601e-03	5.08312947e-02
1.36988056e-03	4.96342809e-02
1.36878598e-03	4.75551527e-02
1.36769228e-03	4.82715602e-02
1.36659945e-03	4.96138013e-02
1.36550749e-03	4.96411544e-02
1.36441641e-03	4.95786291e-02
1.36332620e-03	5.01304045e-02
1.36223686e-03	4.87568779e-02
1.36114839e-03	4.86817696e-02
1.36006079e-03	4.80306768e-02
1.35897405e-03	4.83944122e-02
1.35788819e-03	5.01913661e-02
1.35680320e-03	5.06352617e-02
1.35571907e-03	4.92000979e-02
1.35463581e-03	5.05761288e-02
1.35355341e-03	4.98768918e-02
1.35247188e-03	4.96838774e-02
1.35139121e-03	4.93970937e-02
1.35031141e-03	5.15243573e-02
1.34923246e-03	4.95886451e-02
1.34815439e-03	5.01707905e-02
1.34707717e-03	5.03335226e-02
1.34600081e-03	4.92251872e-02
1.34492531e-03	5.03388745e-02
1.34385068e-03	5.00937484e-02
1.34277690e-03	4.92332403e-02
1.34170398e-03	5.10585420e-02
1.34063191e-03	5.11734425e-02
1.33956071e-03	4.85500256e-02
1.33849035e-03	4.99734061e-02
1.33742086e-03	5.08971459e-02
1.33635222e-03	5.01875182e-02
1.33528443e-03	5.30439435e-02
1.33421750e-03	4.97209850e-02
1.33315141e-03	4.95045816e-02
1.33208618e-03	4.95977740e-02
1.33102181e-03	5.07260575e-02
1.32995828e-03	4.98376390e-02
1.32889560e-03	5.09891504e-02
1.32783377e-03	5.07127775e-02
1.32677279e-03	4.82625753e-02
1.32571266e-03	5.01882866e-02
1.32465337e-03	4.98988684e-02
1.32359493e-03	5.05960605e-02
1.32253734e-03	5.00037792e-02
1.32148059e-03	4.90210445e-02
1.32042468e-03	4.95483828e-02
1.31936962e-03	5.00977246e-02
1.31831540e-03	5.03551650e-02
1.31726203e-03	5.04894943e-02
1.31620949e-03	4.99930828e-02
1.31515780e-03	5.14585141e-02
1.31410695e-03	4.96945832e-02
1.31305694e-03	5.07538046e-02
1.31200776e-03	4.92773703e-02
1.31095943e-03	4.97191691e-02
1.30991193e-03	4.97377947e-02
1.30886527e-03	4.92886096e-02
1.30781944e-03	4.97759372e-02
1.30677446e-03	4.98754531e-02
1.30573030e-03	4.97371328e-02
1.30468698e-03	4.87059303e-02
1.30364450e-03	4.99236800e-02
1.30260284e-03	4.94863537e-02
1.30156202e-03	4.81879097e-02
1.30052203e-03	5.00107422e-02
1.29948288e-03	5.05288814e-02
1.29844455e-03	5.18307057e-02
1.29740705e-03	5.12159720e-02
1.29637038e-03	4.96272472e-02
1.29533454e-03	4.83224754e-02
1.29429953e-03	5.11488039e-02
1.29326534e-03	4.95777075e-02
1.29223198e-03	4.97803402e-02
1.29119945e-03	5.02544446e-02
1.29016774e-03	5.05484915e-02
1.28913685e-03	4.84685784e-02
1.28810679e-03	5.02667760e-02
1.28707756e-03	5.06098785e-02
1.28604914e-03	4.91689927e-02
1.28502155e-03	4.98737018e-02
1.28399477e-03	5.07869291e-02
1.28296882e-03	4.92063886e-02
1.28194369e-03	4.96280629e-02
1.28091938e-03	4.93702348e-02
1.27989588e-03	5.05455813e-02
1.27887320e-03	4.95583079e-02
1.27785134e-03	5.05163561e-02
1.27683030e-03	5.14971881e-02
1.27581007e-03	4.94172784e-02
1.27479066e-03	4.69033836e-02
1.27377206e-03	4.94691499e-02
1.27275428e-03	4.97283988e-02
1.27173731e-03	4.94611831e-02
1.27072115e-03	4.96914557e-02
1.26970581e-03	5.04341862e-02
1.26869127e-03	4.88983127e-02
1.26767755e-03	4.92330219e-02
1.26666463e-03	5.06689776e-02
1.26565253e-03	4.99596592e-02
1.26464123e-03	5.05098693e-02
1.26363074e-03	5.13378350e-02
1.26262106e-03	4.99129871e-02
1.26161219e-03	5.11932813e-02
1.26060412e-03	5.29178144e-02
1.25959686e-03	5.02396137e-02
1.25859040e-03	5.08239695e-02
1.25758475e-03	5.06629682e-02
1.25657990e-03	5.03094408e-02
1.25557585e-03	4.95853655e-02
1.25457261e-03	4.94284203e-02
1.25357016e-03	4.93478185e-02
1.25256852e-03	4.99646542e-02
1.25156768e-03	5.01868795e-02
1.25056764e-03	4.99160284e-02
1.24956840e-03	5.05024213e-02
1.24856995e-03	4.96163641e-02
1.24757230e-03	5.02482235e-02
1.24657545e-03	5.08559717e-02
1.24557940e-03	4.97401590e-02
1.24458414e-03	5.02297999e-02
1.24358968e-03	5.02620134e-02
1.24259602e-03	5.05330681e-02
1.24160314e-03	4.91309959e-02
1.24061106e-03	4.96663822e-02
1.23961978e-03	5.13246526e-02
1.23862928e-03	5.07521587e-02
1.23763958e-03	4.99891687e-02
1.23665066e-03	4.94925632e-02
1.23566254e-03	5.17007506e-02
1.23467521e-03	4.87539349e-02
1.23368866e-03	4.90096018e-02
1.23270291e-03	4.96099944e-02
1.23171794e-03	5.01186556e-02
1.23073376e-03	4.96261817e-02
1.22975036e-03	4.95143836e-02
1.22876775e-03	4.96453528e-02
1.22778593e-03	4.90988261e-02
1.22680489e-03	4.90026971e-02
1.22582463e-03	5.07361968e-02
1.22484516e-03	5.09937146e-02
1.22386647e-03	5.01559958e-02
1.22288856e-03	4.97643428e-02
1.22191144e-03	4.92201090e-02
1.22093509e-03	4.84692498e-02
1.21995953e-03	4.96444638e-02
1.21898474e-03	4.88907467e-02
1.21801073e-03	4.97059330e-02
1.21703750e-03	5.06708234e-02
1.21606505e-03	4.90520102e-02
1.21509338e-03	4.97931256e-02
1.21412248e-03	5.02822542e-02
1.21315236e-03	4.96052918e-02
1.21218301e-03	4.99882627e-02
1.21121444e-03	4.97211061e-02
1.21024664e-03	4.92776365e-02
1.20927962e-03	5.05061779e-02
1.20831336e-03	4.99684712e-02
1.20734788e-03	4.98167390e-02
1.20638318e-03	4.81844583e-02
1.20541924e-03	5.05961570e-02
1.20445607e-03	5.02163843e-02
1.20349367e-03	4.82114336e-02
1.20253204e-03	5.01022203e-02
1.20157118e-03	4.93657937e-02
1.20061109e-03	5.07232321e-02
1.19965176e-03	4.87578984e-02
1.19869320e-03	4.86653175e-02
1.19773541e-03	4.86738987e-02
1.19677838e-03	4.96872454e-02
1.19582212e-03	4.97331060e-02
1.19486662e-03	4.91906696e-02
1.19391188e-03	5.00190175e-02
1.19295791e-03	4.99749892e-02
1.19200470e-03	5.12337361e-02
1.19105225e-03	5.01615160e-02
1.19010056e-03	4.93510310e-02
1.18914963e-03	5.04040246e-02
1.18819946e-03	5.04597679e-02
1.18725006e-03	5.04891183e-02
1.18630141e-03	4.88697784e-02
1.18535351e-03	4.88582708e-02
1.18440638e-03	4.96694128e-02
1.18346000e-03	4.78970298e-02
1.18251438e-03	5.02923951e-02
1.18156951e-03	4.95090395e-02
1.18062540e-03	5.02837141e-02
1.17968205e-03	5.01000879e-02
1.17873944e-03	4.90408248e-02
1.17779759e-03	4.94091696e-02
1.17685650e-03	5.01181096e-02
1.17591615e-03	4.97606627e-02
1.17497656e-03	5.01958364e-02
1.17403771e-03	4.93463589e-02
1.17309962e-03	4.98565339e-02
1.17216228e-03	5.02114173e-02
1.17122568e-03	4.98916460e-02
1.17028984e-03	4.89972997e-02
1.16935474e-03	4.93580363e-02
1.16842039e-03	4.90707948e-02
1.16748678e-03	5.12513155e-02
1.16655392e-03	4.92060517e-02
1.16562181e-03	4.88495464e-02
1.16469044e-03	5.02252719e-02
1.16375982e-03	4.91485886e-02
1.16282994e-03	5.06137872e-02
1.16190080e-03	4.97594899e-02
1.16097240e-03	5.08239791e-02
1.16004475e-03	4.81223378e-02
1.15911784e-03	5.04514261e-02
1.15819167e-03	4.93301141e-02
1.15726624e-03	5.01822100e-02
1.15634154e-03	4.87167798e-02
1.15541759e-03	5.09450181e-02
1.15449437e-03	4.93132716e-02
1.15357190e-03	4.98569688e-02
1.15265016e-03	4.87812827e-02
1.15172915e-03	4.97443651e-02
1.15080889e-03	5.04352387e-02
1.14988935e-03	5.12175259e-02
1.14897056e-03	5.12796060e-02
1.14805249e-03	4.90558333e-02
1.14713516e-03	5.01001833e-02
1.14621857e-03	5.13371197e-02
1.14530270e-03	4.86789524e-02
1.14438757e-03	4.95422373e-02
1.14347317e-03	5.02911066e-02
1.14255950e-03	5.02999396e-02
1.14164655e-03	5.01842198e-02
1.14073434e-03	4.96987173e-02
1.13982286e-03	5.08473669e-02
1.13891211e-03	4.92793104e-02
1.13800208e-03	5.06622852e-02
1.13709278e-03	5.02143204e-02
1.13618421e-03	5.10976184e-02
1.13527636e-03	5.10000210e-02
1.13436924e-03	5.07387886e-02
1.13346284e-03	5.04313733e-02
1.13255717e-03	4.95008875e-02
1.13165222e-03	5.00007772e-02
1.13074800e-03	4.91845514e-02
1.12984449e-03	5.00981346e-02
1.12894171e-03	4.91432616e-02
1.12803965e-03	4.90173816e-02
1.12713831e-03	4.97155478e-02
1.12623769e-03	4.97402558e-02
1.12533779e-03	5.06195684e-02
1.12443861e-03	5.06998333e-02
1.12354015e-03	5.00013967e-02
1.12264241e-03	5.01738877e-02
1.12174538e-03	4.96961701e-02
1.12084907e-03	4.96801736e-02
1.11995348e-03	4.94783097e-02
1.11905860e-03	4.96861199e-02
1.11816444e-03	4.97159149e-02
1.11727099e-03	4.98322865e-02
1.11637825e-03	5.08440416e-02
1.11548623e-03	5.05988234e-02
1.11459492e-03	5.04265468e-02
1.11370433e-03	4.94440936e-02
1.11281444e-03	5.12621865e-02
1.11192527e-03	5.03478579e-02
1.11103681e-03	5.01683970e-02
1.11014905e-03	4.93056239e-02
1.10926201e-03	4.94171691e-02
1.10837567e-03	5.07171729e-02
1.10749005e-03	4.97782201e-02
1.10660513e-03	5.04480940e-02
1.10572091e-03	5.06846189e-02
1.10483741e-03	5.03032709e-02
1.10395461e-03	4.96592605e-02
1.10307251e-03	5.04951234e-02
1.10219112e-03	5.00899804e-02
1.10131044e-03	5.01506659e-02
1.10043046e-03	4.95356743e-02
1.09955118e-03	5.00925535e-02
1.09867260e-03	5.01925446e-02
1.09779473e-03	4.98210916e-02
1.09691756e-03	5.07031580e-02
1.09604109e-03	4.97191017e-02
1.09516531e-03	4.89618491e-02
1.09429024e-03	4.96975446e-02
1.09341587e-03	4.97039791e-02
1.09254220e-03	5.06576066e-02
1.09166922e-03	5.08504337e-02
1.09079694e-03	5.08121802e-02
1.08992536e-03	5.01975557e-02
1.08905448e-03	5.05221616e-02
1.08818429e-03	5.05424564e-02
1.08731480e-03	5.08295682e-02
1.08644600e-03	4.99215722e-02
1.08557789e-03	5.04609069e-02
1.08471048e-03	5.04274340e-02
1.08384376e-03	5.02035159e-02
1.08297774e-03	4.96210913e-02
1.08211241e-03	5.02580657e-02
1.08124776e-03	5.06648646e-02
1.08038381e-03	4.94696926e-02
1.07952055e-03	5.02352297e-02
1.07865798e-03	4.88633740e-02
1.07779610e-03	5.01661825e-02
1.07693491e-03	4.96968465e-02
1.07607440e-03	4.88666777e-02
1.07521458e-03	5.11391616e-02
1.07435545e-03	4.98051487e-02
1.07349701e-03	5.02141284e-02
1.07263925e-03	5.04352638e-02
1.07178218e-03	4.91518346e-02
1.07092579e-03	5.11038858e-02
1.07007009e-03	4.97662278e-02
1.06921507e-03	5.06523242e-02
1.06836073e-03	5.03602031e-02
1.06750708e-03	5.04825526e-02
1.06665411e-03	4.87963269e-02
1.06580182e-03	4.92854221e-02
1.06495021e-03	4.96673001e-02
1.06409928e-03	4.90083871e-02
1.06324903e-03	5.07721819e-02
1.06239946e-03	4.87332553e-02
1.06155057e-03	5.21361238e-02
1.06070236e-03	4.98038443e-02
1.05985482e-03	4.97643566e-02
1.05900797e-03	5.02351134e-02
1.05816179e-03	4.96431898e-02
1.05731628e-03	5.03954228e-02
1.05647145e-03	4.89909031e-02
1.05562730e-03	4.93525199e-02
1.05478382e-03	4.85511436e-02
1.05394101e-03	5.09188836e-02
1.05309888e-03	5.00804544e-02
1.05225742e-03	5.05917708e-02
1.05141664e-03	4.89572678e-02
1.05057652e-03	4.88507707e-02
1.04973708e-03	5.06158380e-02
1.04889830e-03	5.01325614e-02
1.04806020e-03	5.08042417e-02
1.04722277e-03	5.02700040e-02
1.04638601e-03	4.99176564e-02
1.04554991e-03	4.99204040e-02
1.04471448e-03	4.99339197e-02
1.04387972e-03	5.00924374e-02
1.04304563e-03	4.94129748e-02
1.04221220e-03	4.94810349e-02
1.04137944e-03	4.99972288e-02
1.04054735e-03	4.94387603e-02
1.03971592e-03	4.90435276e-02
1.03888515e-03	5.00886937e-02
1.03805505e-03	4.98541594e-02
1.03722561e-03	5.09307116e-02
1.03639684e-03	4.97253496e-02
1.03556872e-03	4.93499221e-02
1.03474127e-03	4.97907001e-02
1.03391448e-03	5.00194074e-02
1.03308835e-03	4.94728027e-02
1.03226288e-03	5.11133896e-02
1.03143807e-03	4.92066559e-02
1.03061392e-03	4.87117858e-02
1.02979043e-03	4.86960614e-02
1.02896759e-03	5.00470115e-02
1.02814541e-03	5.11187835e-02
1.02732389e-03	4.99235243e-02
1.02650303e-03	5.11060162e-02
1.02568282e-03	5.06630086e-02
1.02486327e-03	5.05716071e-02
1.02404437e-03	4.91643992e-02
1.02322613e-03	4.98406217e-02
1.02240854e-03	4.93136035e-02
1.02159160e-03	4.99965118e-02
1.02077532e-03	5.06648352e-02
1.01995968e-03	4.93015782e-02
1.01914470e-03	5.10410262e-02
1.01833038e-03	4.95022833e-02
1.01751670e-03	4.89864663e-02
1.01670367e-03	4.98226620e-02
1.01589129e-03	4.98313066e-02
1.01507956e-03	4.94474206e-02
1.01426848e-03	5.00312618e-02
1.01345805e-03	5.01342036e-02
1.01264827e-03	5.03948373e-02
1.01183913e-03	5.04966450e-02
1.01103064e-03	5.04204241e-02
1.01022279e-03	5.02312616e-02
1.00941559e-03	4.89468604e-02
1.00860904e-03	5.00028475e-02
1.00780313e-03	4.98238106e-02
1.00699786e-03	5.03845859e-02
1.00619324e-03	4.99047124e-02
1.00538926e-03	4.95060429e-02
1.00458592e-03	4.98909153e-02
1.00378322e-03	5.10543329e-02
1.00298117e-03	5.01343381e-02
1.00217976e-03	5.03997777e-02
1.00137898e-03	4.99089041e-02
1.00057885e-03	5.01341425e-02
9.99779356e-04	5.08497693e-02
9.98980500e-04	5.05575390e-02
9.98182284e-04	4.95502833e-02
9.97384705e-04	4.92723253e-02
9.96587763e-04	4.98437488e-02
9.95791458e-04	4.98800566e-02
9.94995789e-04	4.94886360e-02
9.94200756e-04	5.00926285e-02
9.93406359e-04	4.95913065e-02
9.92612596e-04	4.96999672e-02
9.91819467e-04	4.99935702e-02
9.91026972e-04	5.00469425e-02
9.90235111e-04	5.01677241e-02
9.89443882e-04	5.00908321e-02
9.88653285e-04	4.89982106e-02
9.87863320e-04	4.91340334e-02
9.87073986e-04	4.96383578e-02
9.86285283e-04	4.93186074e-02
9.85497210e-04	4.98935089e-02
9.84709767e-04	4.99109895e-02
9.83922953e-04	5.10501383e-02
9.83136767e-04	4.98758845e-02
9.82351210e-04	4.99538447e-02
9.81566281e-04	5.02212699e-02
9.80781979e-04	4.98859675e-02
9.79998303e-04	5.00442814e-02
9.79215253e-04	5.04695352e-02
9.78432830e-04	4.98769825e-02
9.77651031e-04	5.04388224e-02
9.76869857e-04	5.02547314e-02
9.76089308e-04	5.01728697e-02
9.75309382e-04	4.97746438e-02
9.74530079e-04	4.91354037e-02
9.73751399e-04	4.98147205e-02
9.72973341e-04	4.97880530e-02
9.72195904e-04	4.93174202e-02
9.71419089e-04	4.92962104e-02
9.70642895e-04	5.02381979e-02
9.69867321e-04	4.97710182e-02
9.69092366e-04	4.97921029e-02
9.68318031e-04	5.03563036e-02
9.67544314e-04	4.94365956e-02
9.66771216e-04	4.86089865e-02
9.65998736e-04	5.02490679e-02
9.65226872e-04	4.89103988e-02
9.64455626e-04	5.02860443e-02
9.63684995e-04	5.00861799e-02
9.62914981e-04	5.01580084e-02
9.62145581e-04	4.98830963e-02
9.61376797e-04	4.96119660e-02
9.60608627e-04	4.93706166e-02
9.59841070e-04	4.91686152e-02
9.59074127e-04	5.01136602e-02
9.58307797e-04	5.11648012e-02
9.57542079e-04	4.98298136e-02
9.56776972e-04	4.93681500e-02
9.56012478e-04	5.01046018e-02
9.55248594e-04	4.89856028e-02
9.54485320e-04	5.03337718e-02
9.53722656e-04	4.92119589e-02
9.52960602e-04	4.93718808e-02
9.52199156e-04	4.97773960e-02
9.51438319e-04	4.88764481e-02
9.50678090e-04	4.89943042e-02
9.49918468e-04	5.06504785e-02
9.49159454e-04	4.88428852e-02
9.48401046e-04	4.96824302e-02
9.47643243e-04	4.95882789e-02
9.46886047e-04	4.93620815e-02
9.46129455e-04	4.93846128e-02
9.45373468e-04	5.00090206e-02
9.44618085e-04	4.90158642e-02
9.43863305e-04	4.96927316e-02
9.43109129e-04	5.04329440e-02
9.42355555e-04	4.94985548e-02
9.41602583e-04	4.88867303e-02
9.40850213e-04	4.95114075e-02
9.40098444e-04	4.99104025e-02
9.39347276e-04	5.07820520e-02
9.38596708e-04	4.98426498e-02
9.37846740e-04	4.89866650e-02
9.37097371e-04	5.03879384e-02
9.36348601e-04	5.08812703e-02
9.35600429e-04	5.05685923e-02
9.34852854e-04	5.08535196e-02
9.34105878e-04	4.97136463e-02
9.33359498e-04	4.92386327e-02
9.32613714e-04	4.98424841e-02
9.31868527e-04	5.05651970e-02
9.31123934e-04	5.00996048e-02
9.30379937e-04	5.03372729e-02
9.29636534e-04	5.09167154e-02
9.28893725e-04	4.97888267e-02
9.28151510e-04	5.03661225e-02
9.27409888e-04	5.03620128e-02
9.26668858e-04	5.05222054e-02
9.25928421e-04	4.95144324e-02
9.25188575e-04	5.01350752e-02
9.24449320e-04	5.02167832e-02
9.23710656e-04	4.87906782e-02
9.22972582e-04	4.96147174e-02
9.22235098e-04	4.97693642e-02
9.21498203e-04	4.84550890e-02
9.20761897e-04	4.85513201e-02
9.20026180e-04	4.95216606e-02
9.19291050e-04	4.96549699e-02
9.18556507e-04	4.93743576e-02
9.17822552e-04	4.99974924e-02
9.17089183e-04	4.96682393e-02
9.16356400e-04	4.93575510e-02
9.15624202e-04	4.94488436e-02
9.14892590e-04	4.93427233e-02
9.14161562e-04	5.01103150e-02
9.13431118e-04	4.89617863e-02
9.12701258e-04	4.89355416e-02
9.11971981e-04	5.02407024e-02
9.11243287e-04	4.91829215e-02
9.10515175e-04	4.90009505e-02
9.09787644e-04	4.96863411e-02
9.09060695e-04	5.02431752e-02
9.08334327e-04	5.07871660e-02
9.07608540e-04	5.13389708e-02
9.06883332e-04	4.98205109e-02
9.06158704e-04	5.10223779e-02
9.05434654e-04	5.00558081e-02
9.04711184e-04	4.88447057e-02
9.03988291e-04	5.00142945e-02
9.03265976e-04	4.99970790e-02
9.02544238e-04	4.94402753e-02
9.01823077e-04	4.85704393e-02
9.01102492e-04	5.06961607e-02
9.00382483e-04	5.05109680e-02
8.99663049e-04	5.11297579e-02
8.98944190e-04	5.04280766e-02
8.98225905e-04	4.95099807e-02
8.97508194e-04	4.95867759e-02
8.96791057e-04	5.05039944e-02
8.96074493e-04	4.99815744e-02
8.95358501e-04	5.05835348e-02
8.94643082e-04	5.01529736e-02
8.93928234e-04	5.14863484e-02
8.93213957e-04	5.16317491e-02
8.92500251e-04	5.06733909e-02
8.91787115e-04	5.02282210e-02
8.91074549e-04	4.99120758e-02
8.90362553e-04	5.03138564e-02
8.89651125e-04	5.01389454e-02
8.88940266e-04	5.12087697e-02
8.88229975e-04	5.01021459e-02
8.87520251e-04	4.89195754e-02
8.86811095e-04	4.98632552e-02
8.86102505e-04	5.00175259e-02
8.85394481e-04	4.92509146e-02
8.84687023e-04	4.95934392e-02
8.83980130e-04	5.01535188e-02
8.83273802e-04	4.91240032e-02
8.82568039e-04	4.96800078e-02
8.81862839e-04	4.98263355e-02
8.81158203e-04	5.01078398e-02
8.80454130e-04	4.94238877e-02
8.79750619e-04	5.01602940e-02
8.79047671e-04	5.01413496e-02
8.78345284e-04	4.92842067e-02
8.77643459e-04	4.93243636e-02
8.76942194e-04	4.99537400e-02
8.76241490e-04	5.01983056e-02
8.75541345e-04	4.97753019e-02
8.74841760e-04	4.87384383e-02
8.74142734e-04	4.91243716e-02
8.73444267e-04	4.88655583e-02
8.72746357e-04	4.94400146e-02
8.72049006e-04	4.89669279e-02
8.71352211e-04	4.92777034e-02
8.70655973e-04	4.90005406e-02
8.69960292e-04	4.91133722e-02
8.69265166e-04	4.92104578e-02
8.68570596e-04	4.89365659e-02
8.67876581e-04	4.89489913e-02
8.67183120e-04	4.91196184e-02
8.66490214e-04	4.89378046e-02
8.65797861e-04	4.93564576e-02
8.65106061e-04	4.85135388e-02
8.64414814e-04	4.85820127e-02
8.63724119e-04	4.86789132e-02
8.63033977e-04	4.90628272e-02
8.62344385e-04	4.89478567e-02
8.61655345e-04	4.91366806e-02
8.60966856e-04	4.89389875e-02
8.60278916e-04	4.97169633e-02
8.59591526e-04	4.95413756e-02
8.58904685e-04	4.96801574e-02
8.58218394e-04	5.01876033e-02
8.57532650e-04	4.98671236e-02
8.56847455e-04	4.99617495e-02
8.56162807e-04	4.99131244e-02
8.55478706e-04	4.96963808e-02
8.54795151e-04	4.95519361e-02
8.54112143e-04	4.95568910e-02
8.53429681e-04	4.97288171e-02
8.52747764e-04	4.80245547e-02
8.52066391e-04	4.98558966e-02
8.51385563e-04	5.00114487e-02
8.50705280e-04	4.96574478e-02
8.50025539e-04	4.88045657e-02
8.49346342e-04	4.85759403e-02
8.48667688e-04	4.92378982e-02
8.47989576e-04	4.93690779e-02
8.47312005e-04	4.93836058e-02
8.46634977e-04	4.94572637e-02
8.45958489e-04	5.00793941e-02
8.45282541e-04	4.98548846e-02
8.44607134e-04	5.02909178e-02
8.43932266e-04	5.03028321e-02
8.43257938e-04	4.97168860e-02
8.42584148e-04	4.93745673e-02
8.41910897e-04	4.93886104e-02
8.41238184e-04	4.99320355e-02
8.40566008e-04	4.93444051e-02
8.39894369e-04	4.80521281e-02
8.39223267e-04	4.85282758e-02
8.38552702e-04	4.93186064e-02
8.37882672e-04	4.96175577e-02
8.37213177e-04	4.94227321e-02
8.36544217e-04	4.83272968e-02
8.35875792e-04	4.94256543e-02
8.35207901e-04	4.97439122e-02
8.34540544e-04	4.99948503e-02
8.33873720e-04	4.81138458e-02
8.33207429e-04	5.00136926e-02
8.32541670e-04	4.95909948e-02
8.31876443e-04	4.86346603e-02
8.31211747e-04	4.87883778e-02
8.30547583e-04	4.96302224e-02
8.29883949e-04	4.85027064e-02
8.29220846e-04	4.89514420e-02
8.28558273e-04	5.00524215e-02
8.27896228e-04	5.00600852e-02
8.27234713e-04	4.93664937e-02
8.26573727e-04	4.93730342e-02
8.25913268e-04	4.92984839e-02
8.25253338e-04	4.96221961e-02
8.24593934e-04	4.97859948e-02
8.23935058e-04	4.88354665e-02
8.23276708e-04	4.96436536e-02
8.22618884e-04	4.93226468e-02
8.21961586e-04	4.99724291e-02
8.21304813e-04	5.00739095e-02
8.20648564e-04	5.20146623e-02
8.19992840e-04	4.97779586e-02
8.19337640e-04	5.10870418e-02
8.18682964e-04	5.11949055e-02
8.18028810e-04	5.11935255e-02
8.17375180e-04	5.22604022e-02
8.16722071e-04	5.04473032e-02
8.16069485e-04	5.10522892e-02
8.15417419e-04	5.04188179e-02
8.14765875e-04	4.99978259e-02
8.14114852e-04	5.07677815e-02
8.13464348e-04	5.05954562e-02
8.12814365e-04	5.06881580e-02
8.12164901e-04	4.96009721e-02
8.11515955e-04	4.94097010e-02
8.10867529e-04	4.89507205e-02
8.10219620e-04	4.95407062e-02
8.09572229e-04	5.07520576e-02
8.08925355e-04	4.99705958e-02
8.08278999e-04	5.03908227e-02
8.07633158e-04	5.11823026e-02
8.06987834e-04	5.02419534e-02
8.06343025e-04	4.92229303e-02
8.05698732e-04	4.98426347e-02
8.05054953e-04	4.89652631e-02
8.04411689e-04	4.97679723e-02
8.03768939e-04	4.92929748e-02
8.03126702e-04	5.04419516e-02
8.02484979e-04	4.95062182e-02
8.01843768e-04	4.83591764e-02
8.01203070e-04	4.94635966e-02
8.00562883e-04	4.84492665e-02
7.99923208e-04	4.81978995e-02
7.99284045e-04	4.85935744e-02
7.98645392e-04	4.82317062e-02
7.98007249e-04	4.92575787e-02
7.97369616e-04	4.93265419e-02
7.96732493e-04	5.01831424e-02
7.96095878e-04	5.06061705e-02
7.95459773e-04	4.94426631e-02
7.94824175e-04	4.88700502e-02
7.94189086e-04	4.90791473e-02
7.93554504e-04	5.00331556e-02
7.92920429e-04	4.85100309e-02
7.92286861e-04	4.88101856e-02
7.91653798e-04	4.88474345e-02
7.91021242e-04	4.90442729e-02
7.90389191e-04	4.90700784e-02
7.89757646e-04	4.98425721e-02
7.89126604e-04	4.96259803e-02
7.88496067e-04	4.99416355e-02
7.87866034e-04	4.90877062e-02
7.87236505e-04	4.98272796e-02
7.86607478e-04	5.01511847e-02
7.85978954e-04	4.86728658e-02
7.85350932e-04	4.85303272e-02
7.84723412e-04	4.79935194e-02
7.84096393e-04	4.83224999e-02
7.83469876e-04	4.88072063e-02
7.82843859e-04	4.85785982e-02
7.82218342e-04	4.91626665e-02
7.81593325e-04	4.96270672e-02
7.80968807e-04	4.97793538e-02
7.80344788e-04	5.16422205e-02
7.79721268e-04	5.19853547e-02
7.79098247e-04	5.00270730e-02
7.78475723e-04	4.83095729e-02
7.77853696e-04	4.85489342e-02
7.77232167e-04	4.88686870e-02
7.76611134e-04	5.05503778e-02
7.75990597e-04	5.10103149e-02
7.75370556e-04	4.98652531e-02
7.74751011e-04	4.97177718e-02
7.74131960e-04	4.90537756e-02
7.73513405e-04	4.92812219e-02
7.72895343e-04	4.84229504e-02
7.72277775e-04	4.84889020e-02
7.71660701e-04	4.90718848e-02
7.71044120e-04	4.78079965e-02
7.70428032e-04	4.87777171e-02
7.69812435e-04	4.91565809e-02
7.69197331e-04	4.94056084e-02
7.68582718e-04	4.96454712e-02
7.67968596e-04	5.04647037e-02
7.67354965e-04	4.99887298e-02
7.66741825e-04	4.95657132e-02
7.66129174e-04	4.88308279e-02
7.65517013e-04	4.82744324e-02
7.64905340e-04	4.91019932e-02
7.64294157e-04	5.04345143e-02
7.63683462e-04	4.98007193e-02
7.63073255e-04	5.00927078e-02
7.62463535e-04	5.02731161e-02
7.61854303e-04	4.87913127e-02
7.61245558e-04	4.90727576e-02
7.60637298e-04	4.83711622e-02
7.60029525e-04	4.82618445e-02
7.59422238e-04	4.88878910e-02
7.58815436e-04	4.78683070e-02
7.58209118e-04	4.91393938e-02
7.57603285e-04	4.87723381e-02
7.56997937e-04	4.82752343e-02
7.56393071e-04	4.95356953e-02
7.55788690e-04	4.98318294e-02
7.55184791e-04	5.00953573e-02
7.54581374e-04	4.88282277e-02
7.53978440e-04	4.90549922e-02
7.53375988e-04	4.92974776e-02
7.52774017e-04	4.84015522e-02
7.52172526e-04	4.86150452e-02
7.51571517e-04	4.80580564e-02
7.50970988e-04	4.85446165e-02
7.50370938e-04	4.85051323e-02
7.49771368e-04	4.81706233e-02
7.49172277e-04	4.94779829e-02
7.48573665e-04	4.96132273e-02
7.47975531e-04	5.11262581e-02
7.47377875e-04	4.95614198e-02
7.46780697e-04	4.95368529e-02
7.46183996e-04	4.85389361e-02
7.45587771e-04	4.78161919e-02
7.44992023e-04	4.70876728e-02
7.44396751e-04	4.70648003e-02
7.43801955e-04	4.80173681e-02
7.43207634e-04	4.75610321e-02
7.42613788e-04	4.80062066e-02
7.42020416e-04	4.89558437e-02
7.41427518e-04	4.85656638e-02
7.40835094e-04	4.89301702e-02
7.40243144e-04	4.89935154e-02
7.39651666e-04	4.96202321e-02
7.39060661e-04	5.11602122e-02
7.38470129e-04	5.35386645e-02
7.37880068e-04	5.04025330e-02
7.37290478e-04	5.10934637e-02
7.36701360e-04	4.96346530e-02
7.36112713e-04	4.98890880e-02
7.35524535e-04	4.86474256e-02
7.34936828e-04	5.07825655e-02
7.34349591e-04	5.29107718e-02
7.33762822e-04	5.20743129e-02
7.33176523e-04	5.11935582e-02
7.32590692e-04	4.94675989e-02
7.32005329e-04	5.05750379e-02
7.31420433e-04	5.06647593e-02
7.30836006e-04	4.90426764e-02
7.30252045e-04	4.93974065e-02
7.29668550e-04	4.78737821e-02
7.29085522e-04	4.88272781e-02
7.28502960e-04	4.76450565e-02
7.27920863e-04	4.76994847e-02
7.27339232e-04	4.87743552e-02
7.26758065e-04	4.85207461e-02
7.26177362e-04	4.89494765e-02
7.25597124e-04	4.87844929e-02
7.25017349e-04	4.95183662e-02
7.24438037e-04	4.91310156e-02
7.23859188e-04	4.82477459e-02
7.23280802e-04	4.77983074e-02
7.22702878e-04	4.85633360e-02
7.22125416e-04	5.11207293e-02
7.21548415e-04	5.21615132e-02
7.20971875e-04	5.14192347e-02
7.20395796e-04	5.23753023e-02
7.19820177e-04	5.36872768e-02
7.19245018e-04	5.03729164e-02
7.18670319e-04	4.98222267e-02
7.18096078e-04	4.80684575e-02
7.17522297e-04	4.86382835e-02
7.16948974e-04	4.90081408e-02
7.16376109e-04	4.98466493e-02
7.15803702e-04	4.90460027e-02
7.15231753e-04	4.84988970e-02
7.14660260e-04	4.78359780e-02
7.14089224e-04	4.91942616e-02
7.13518644e-04	4.83482545e-02
7.12948521e-04	4.73028866e-02
7.12378852e-04	4.85297957e-02
7.11809639e-04	5.03064055e-02
7.11240881e-04	5.02887031e-02
7.10672577e-04	5.00699092e-02
7.10104727e-04	5.06340345e-02
7.09537332e-04	5.24382548e-02
7.08970389e-04	5.09533642e-02
7.08403899e-04	4.94226711e-02
7.07837862e-04	4.77404203e-02
7.07272278e-04	4.68000330e-02
7.06707145e-04	4.71417860e-02
7.06142464e-04	4.71087658e-02
7.05578234e-04	4.80180995e-02
7.05014454e-04	4.94420140e-02
7.04451126e-04	4.85218952e-02
7.03888247e-04	4.92133165e-02
7.03325818e-04	4.84163829e-02
7.02763839e-04	4.86442879e-02
7.02202309e-04	4.78539345e-02
7.01641227e-04	4.72984435e-02
7.01080593e-04	4.82887947e-02
7.00520408e-04	4.81522195e-02
6.99960670e-04	4.71542949e-02
6.99401380e-04	4.73844338e-02
6.98842536e-04	4.74809645e-02
6.98284139e-04	4.79009584e-02
6.97726188e-04	4.96592239e-02
6.97168683e-04	5.08580021e-02
6.96611623e-04	5.05557668e-02
6.96055008e-04	5.15701221e-02
6.95498839e-04	5.22906218e-02
6.94943113e-04	5.49478366e-02
6.94387832e-04	5.69333624e-02
6.93832994e-04	5.46190498e-02
6.93278600e-04	5.17164711e-02
6.92724648e-04	5.07097579e-02
6.92171140e-04	5.05300848e-02
6.91618073e-04	5.19320991e-02
6.91065449e-04	5.18323877e-02
6.90513266e-04	4.92493772e-02
6.89961524e-04	5.03808370e-02
6.89410223e-04	5.16959710e-02
6.88859362e-04	5.33442883e-02
6.88308942e-04	5.21967294e-02
6.87758962e-04	5.19593180e-02
6.87209421e-04	5.06358495e-02
6.86660319e-04	5.00868889e-02
6.86111656e-04	4.87517550e-02
6.85563431e-04	4.79609748e-02
6.85015644e-04	4.81057464e-02
6.84468295e-04	4.80517285e-02
6.83921383e-04	4.90824175e-02
6.83374909e-04	4.92619376e-02
6.82828871e-04	4.88360591e-02
6.82283269e-04	4.95801327e-02
6.81738103e-04	4.90297359e-02
6.81193373e-04	4.92546413e-02
6.80649078e-04	5.00391490e-02
6.80105218e-04	5.06293434e-02
6.79561793e-04	5.20403061e-02
6.79018802e-04	5.15365803e-02
6.78476244e-04	4.91992852e-02
6.77934120e-04	4.81446977e-02
6.77392430e-04	4.76521412e-02
6.76851172e-04	4.91511893e-02
6.76310346e-04	5.15402605e-02
6.75769953e-04	5.20697539e-02
6.75229992e-04	4.95837270e-02
6.74690462e-04	4.90862157e-02
6.74151363e-04	4.89563548e-02
6.73612695e-04	4.87323437e-02
6.73074457e-04	4.85333043e-02
6.72536650e-04	4.89585629e-02
6.71999272e-04	4.80500521e-02
6.71462323e-04	4.89421152e-02
6.70925804e-04	4.83430240e-02
6.70389713e-04	4.80568159e-02
6.69854050e-04	4.72628931e-02
6.69318816e-04	4.65194892e-02
6.68784009e-04	4.64993250e-02
6.68249630e-04	4.58919281e-02
6.67715677e-04	4.61586513e-02
6.67182151e-04	4.69953534e-02
6.66649052e-04	4.82726407e-02
6.66116378e-04	4.80891322e-02
6.65584131e-04	4.69577582e-02
6.65052308e-04	4.64914752e-02
6.64520910e-04	4.63982884e-02
6.63989937e-04	4.67204029e-02
6.63459388e-04	5.01249286e-02
6.62929263e-04	5.21265863e-02
6.62399562e-04	4.88997777e-02
6.61870284e-04	4.65162791e-02
6.61341429e-04	4.74211332e-02
6.60812996e-04	4.84809877e-02
6.60284986e-04	4.90514210e-02
6.59757398e-04	4.73808634e-02
6.59230231e-04	4.69938174e-02
6.58703485e-04	4.79316807e-02
6.58177160e-04	4.89250326e-02
6.57651256e-04	4.91969806e-02
6.57125772e-04	4.79296171e-02
6.56600708e-04	4.78433085e-02
6.56076063e-04	4.80367836e-02
6.55551838e-04	4.86650690e-02
6.55028031e-04	5.01042239e-02
6.54504643e-04	4.91875109e-02
6.53981674e-04	4.73800081e-02
6.53459122e-04	4.63040120e-02
6.52936987e-04	4.69853236e-02
6.52415270e-04	4.70389160e-02
6.51893970e-04	4.73735899e-02
6.51373086e-04	4.84790453e-02
6.50852619e-04	5.09592959e-02
6.50332567e-04	5.16753012e-02
6.49812931e-04	5.06742536e-02
6.49293710e-04	5.10528588e-02
6.48774904e-04	4.96994549e-02
6.48256512e-04	4.86881399e-02
6.47738535e-04	4.99028951e-02
6.47220971e-04	5.36780111e-02
6.46703821e-04	5.26693821e-02
6.46187085e-04	4.93865331e-02
6.45670761e-04	4.75850797e-02
6.45154850e-04	4.67081081e-02
6.44639351e-04	4.90164889e-02
6.44124264e-04	4.99192975e-02
6.43609588e-04	4.82327806e-02
6.43095324e-04	4.79668694e-02
6.42581471e-04	4.95771579e-02
6.42068028e-04	4.90177529e-02
6.41554995e-04	5.06938014e-02
6.41042373e-04	4.84266918e-02
6.40530160e-04	4.72913113e-02
6.40018356e-04	4.63776710e-02
6.39506961e-04	4.71855703e-02
6.38995975e-04	4.92959516e-02
6.38485397e-04	4.91439907e-02
6.37975227e-04	4.87240282e-02
6.37465465e-04	4.56318133e-02
6.36956110e-04	4.62320295e-02
6.36447162e-04	4.61767656e-02
6.35938621e-04	4.64347480e-02
6.35430486e-04	4.60427866e-02
6.34922757e-04	4.54315480e-02
6.34415434e-04	4.58579771e-02
6.33908516e-04	4.64070533e-02
6.33402003e-04	4.70331864e-02
6.32895895e-04	4.88288611e-02
6.32390191e-04	4.99891345e-02
6.31884892e-04	5.08538689e-02
6.31379996e-04	5.31719378e-02
6.30875503e-04	5.36098409e-02
6.30371414e-04	5.39685321e-02
6.29867727e-04	5.00723188e-02
6.29364443e-04	4.75201369e-02
6.28861561e-04	4.60455967e-02
6.28359081e-04	4.61307894e-02
6.27857003e-04	4.81281309e-02
6.27355325e-04	5.01678410e-02
6.26854048e-04	5.00578541e-02
6.26353172e-04	5.00198523e-02
6.25852697e-04	5.03839043e-02
6.25352621e-04	4.88228084e-02
6.24852944e-04	4.73944589e-02
6.24353667e-04	4.72303198e-02
6.23854789e-04	4.94149838e-02
6.23356309e-04	5.01800887e-02
6.22858228e-04	5.06151175e-02
6.22360545e-04	5.03344757e-02
6.21863259e-04	4.95206960e-02
6.21366371e-04	4.93456024e-02
6.20869880e-04	4.77194420e-02
6.20373785e-04	4.66243231e-02
6.19878087e-04	4.76579003e-02
6.19382785e-04	4.75141188e-02
6.18887878e-04	4.70257015e-02
6.18393368e-04	4.71204497e-02
6.17899252e-04	4.71441647e-02
6.17405531e-04	4.89878273e-02
6.16912205e-04	5.09257742e-02
6.16419272e-04	5.06522324e-02
6.15926734e-04	5.02615984e-02
6.15434589e-04	4.96902172e-02
6.14942838e-04	4.85834946e-02
6.14451479e-04	4.75585537e-02
6.13960513e-04	4.82780722e-02
6.13469939e-04	5.23498631e-02
6.12979757e-04	5.04624203e-02
6.12489967e-04	4.77996055e-02
6.12000569e-04	4.62915489e-02
6.11511561e-04	4.63969796e-02
6.11022944e-04	4.98509761e-02
6.10534717e-04	5.32687662e-02
6.10046881e-04	5.14799231e-02
6.09559434e-04	4.84098368e-02
6.09072377e-04	4.72694483e-02
6.08585709e-04	4.89753951e-02
6.08099430e-04	5.00057607e-02
6.07613540e-04	5.28221295e-02
6.07128037e-04	5.24562619e-02
6.06642923e-04	4.99206046e-02
6.06158196e-04	4.95916356e-02
6.05673857e-04	4.83439086e-02
6.05189904e-04	4.63303080e-02
6.04706339e-04	4.58147766e-02
6.04223159e-04	4.52196196e-02
6.03740366e-04	4.48649117e-02
6.03257958e-04	4.58373203e-02
6.02775936e-04	4.60812157e-02
6.02294299e-04	4.64980172e-02
6.01813047e-04	4.74535502e-02
6.01332180e-04	4.72269522e-02
6.00851697e-04	4.65745654e-02
6.00371597e-04	4.76983480e-02
5.99891881e-04	5.03924784e-02
5.99412549e-04	5.18551456e-02
5.98933599e-04	5.32372070e-02
5.98455033e-04	5.55102002e-02
5.97976848e-04	5.61139701e-02
5.97499046e-04	5.53562583e-02
5.97021626e-04	5.53008982e-02
5.96544587e-04	5.55364670e-02
5.96067929e-04	5.65852818e-02
5.95591652e-04	5.36217038e-02
5.95115755e-04	4.96021756e-02
5.94640239e-04	4.71201058e-02
5.94165103e-04	4.60776191e-02
5.93690346e-04	4.72291584e-02
5.93215969e-04	5.22985295e-02
5.92741971e-04	5.47620182e-02
5.92268351e-04	5.26318614e-02
5.91795110e-04	4.87736284e-02
5.91322247e-04	4.79283473e-02
5.90849762e-04	4.85174477e-02
5.90377655e-04	5.02153060e-02
5.89905925e-04	5.44765207e-02
5.89434571e-04	5.31513032e-02
5.88963594e-04	5.16704796e-02
5.88492994e-04	5.13079943e-02
5.88022770e-04	4.97408802e-02
5.87552921e-04	5.04530831e-02
5.87083448e-04	5.17278970e-02
5.86614350e-04	5.27036618e-02
5.86145626e-04	4.96538492e-02
5.85677278e-04	4.64687254e-02
5.85209303e-04	4.65708861e-02
5.84741702e-04	4.59705492e-02
5.84274475e-04	4.53904598e-02
5.83807622e-04	4.45023737e-02
5.83341141e-04	4.46018968e-02
5.82875033e-04	4.57612338e-02
5.82409298e-04	4.62422924e-02
5.81943934e-04	5.07993760e-02
5.81478943e-04	5.17983060e-02
5.81014323e-04	5.12666123e-02
5.80550074e-04	4.88282666e-02
5.80086197e-04	4.77498834e-02
5.79622689e-04	4.83664738e-02
5.79159553e-04	5.36441113e-02
5.78696786e-04	5.57412145e-02
5.78234389e-04	5.36352734e-02
5.77772362e-04	5.18716461e-02
5.77310703e-04	4.90175128e-02
5.76849414e-04	4.57291932e-02
5.76388493e-04	4.55488112e-02
5.75927941e-04	4.58938144e-02
5.75467756e-04	4.76173159e-02
5.75007939e-04	5.36810292e-02
5.74548490e-04	5.56597212e-02
5.74089408e-04	5.27030977e-02
5.73630692e-04	5.04334436e-02
5.73172343e-04	5.07608500e-02
5.72714361e-04	5.27471726e-02
5.72256744e-04	4.95268409e-02
5.71799493e-04	4.89795250e-02
5.71342607e-04	4.90731019e-02
5.70886086e-04	5.29947932e-02
5.70429930e-04	5.84888951e-02
5.69974139e-04	5.85604991e-02
5.69518712e-04	5.39428591e-02
5.69063648e-04	4.99601677e-02
5.68608949e-04	4.67641471e-02
5.68154612e-04	4.69176865e-02
5.67700639e-04	4.59467127e-02
5.67247028e-04	4.58252525e-02
5.66793780e-04	4.54670308e-02
5.66340894e-04	4.56879003e-02
5.65888370e-04	4.67823336e-02
5.65436207e-04	4.83169981e-02
5.64984406e-04	4.59795380e-02
5.64532966e-04	4.55653594e-02
5.64081886e-04	4.56094539e-02
5.63631167e-04	4.82406874e-02
5.63180808e-04	5.13071893e-02
5.62730809e-04	5.02734639e-02
5.62281169e-04	4.89617575e-02
5.61831889e-04	4.99186303e-02
5.61382967e-04	4.91004813e-02
5.60934405e-04	4.67183778e-02
5.60486201e-04	4.43711367e-02
5.60038354e-04	4.38291922e-02
5.59590866e-04	4.36235347e-02
5.59143736e-04	4.33560024e-02
5.58696962e-04	4.33872108e-02
5.58250546e-04	4.31644910e-02
5.57804486e-04	4.25209441e-02
5.57358783e-04	4.32627444e-02
5.56913435e-04	4.46928514e-02
5.56468444e-04	4.87427085e-02
5.56023808e-04	5.28364822e-02
5.55579528e-04	4.93806691e-02
5.55135602e-04	4.50886688e-02
5.54692032e-04	4.45801082e-02
5.54248815e-04	4.59164750e-02
5.53805953e-04	4.59924583e-02
5.53363445e-04	4.50060995e-02
5.52921290e-04	4.35855080e-02
5.52479488e-04	4.27446856e-02
5.52038040e-04	4.26690669e-02
5.51596944e-04	4.32787498e-02
5.51156201e-04	4.36549104e-02
5.50715810e-04	4.42383509e-02
5.50275771e-04	4.53531196e-02
5.49836083e-04	4.81535340e-02
5.49396747e-04	4.92263660e-02
5.48957761e-04	4.71155673e-02
5.48519127e-04	4.50577492e-02
5.48080843e-04	4.31578249e-02
5.47642909e-04	4.38089725e-02
5.47205325e-04	4.43655551e-02
5.46768091e-04	4.60041731e-02
5.46331206e-04	4.68618043e-02
5.45894670e-04	4.55431088e-02
5.45458483e-04	4.39136402e-02
5.45022645e-04	4.28825987e-02
5.44587155e-04	4.46060579e-02
5.44152012e-04	4.45039649e-02
5.43717218e-04	4.54997750e-02
5.43282771e-04	4.99366737e-02
5.42848671e-04	5.38821920e-02
5.42414917e-04	5.54759645e-02
5.41981511e-04	5.51742178e-02
5.41548451e-04	5.47530882e-02
5.41115736e-04	5.60734443e-02
5.40683368e-04	5.12619906e-02
5.40251345e-04	4.65505794e-02
5.39819667e-04	4.53184076e-02
5.39388334e-04	4.37749665e-02
5.38957346e-04	4.37536994e-02
5.38526702e-04	4.33309572e-02
5.38096402e-04	4.32248618e-02
5.37666447e-04	4.35612628e-02
5.37236834e-04	4.75239025e-02
5.36807565e-04	5.48493669e-02
5.36378639e-04	6.01161460e-02
5.35950056e-04	5.67247220e-02
5.35521815e-04	5.12497262e-02
5.35093916e-04	4.92590532e-02
5.34666359e-04	5.22951531e-02
5.34239144e-04	5.22155546e-02
5.33812270e-04	5.36394536e-02
5.33385737e-04	5.93708263e-02
5.32959545e-04	5.68276920e-02
5.32533694e-04	5.23533877e-02
5.32108183e-04	5.23238004e-02
5.31683011e-04	5.27843078e-02
5.31258180e-04	4.95205299e-02
5.30833688e-04	4.80534461e-02
5.30409535e-04	4.92198501e-02
5.29985721e-04	5.09077912e-02
5.29562246e-04	5.03949998e-02
5.29139109e-04	4.75056599e-02
5.28716311e-04	4.62749095e-02
5.28293850e-04	4.49700160e-02
5.27871726e-04	4.48916667e-02
5.27449940e-04	4.52460062e-02
5.27028491e-04	4.59663451e-02
5.26607379e-04	4.74335524e-02
5.26186603e-04	4.63983417e-02
5.25766163e-04	4.55152736e-02
5.25346060e-04	4.60079835e-02
5.24926292e-04	4.90083393e-02
5.24506859e-04	5.69448231e-02
5.24087761e-04	6.12960251e-02
5.23668999e-04	5.69036290e-02
5.23250571e-04	5.52423379e-02
5.22832477e-04	5.57855715e-02
5.22414718e-04	5.50435858e-02
5.21997292e-04	5.14241718e-02
5.21580200e-04	5.37378098e-02
5.21163441e-04	5.69239050e-02
5.20747015e-04	5.26571231e-02
5.20330922e-04	4.66565762e-02
5.19915161e-04	4.41026688e-02
5.19499732e-04	4.32306614e-02
5.19084636e-04	4.33577240e-02
5.18669871e-04	4.30229790e-02
5.18255437e-04	4.28224090e-02
5.17841335e-04	4.36186839e-02
5.17427563e-04	4.62382322e-02
5.17014122e-04	5.35064420e-02
1.16638428e+01	9.13959402e-02
1.16545228e+01	9.49457978e-02
1.16452102e+01	7.91384859e-02
1.16359051e+01	6.24841611e-02
1.16266074e+01	5.68993576e-02
1.16173171e+01	5.82928668e-02
1.16080343e+01	5.75140445e-02
1.15987588e+01	5.09385951e-02
1.15894908e+01	4.95122734e-02
1.15802302e+01	4.99581886e-02
1.15709770e+01	5.31666613e-02
1.15617312e+01	6.08393893e-02
1.15524927e+01	6.62468984e-02
1.15432617e+01	6.45957743e-02
1.15340380e+01	5.52151036e-02
1.15248217e+01	4.91516013e-02
1.15156127e+01	4.51802410e-02
1.15064111e+01	4.29648454e-02
1.14972169e+01	4.30029251e-02
1.14880300e+01	4.35293139e-02
1.14788504e+01	4.26089591e-02
1.14696782e+01	4.57442668e-02
1.14605133e+01	4.56762472e-02
1.14513558e+01	4.75975161e-02
1.14422055e+01	4.87892167e-02
1.14330626e+01	5.34175176e-02
1.14239269e+01	5.51002136e-02
1.14147986e+01	4.93735683e-02
1.14056775e+01	4.69157677e-02
1.13965638e+01	4.68700772e-02
1.13874573e+01	5.05369821e-02
1.13783581e+01	6.32409121e-02
1.13692662e+01	7.21897877e-02
1.13601815e+01	6.50081563e-02
1.13511041e+01	6.17270513e-02
1.13420339e+01	6.64965470e-02
1.13329710e+01	7.13505042e-02
1.13239154e+01	6.14599373e-02
1.13148669e+01	5.14955222e-02
1.13058257e+01	4.58174919e-02
1.12967917e+01	4.39174786e-02
1.12877650e+01	4.19612999e-02
1.12787454e+01	4.17074810e-02
1.12697331e+01	4.25354021e-02
1.12607279e+01	4.33959571e-02
1.12517300e+01	4.42862795e-02
1.12427392e+01	4.28853671e-02
1.12337556e+01	4.34963228e-02
1.12247792e+01	4.06586741e-02
1.12158100e+01	4.35960297e-02
1.12068479e+01	4.88399203e-02
1.11978930e+01	6.87764321e-02
1.11889453e+01	8.05988431e-02
1.11800047e+01	6.34313653e-02
1.11710712e+01	5.06591635e-02
1.11621449e+01	4.56402269e-02
1.11532257e+01	4.42558302e-02
1.11443137e+01	4.29319843e-02
1.11354087e+01	4.39881590e-02
1.11265109e+01	4.66056860e-02
1.11176202e+01	5.50148909e-02
1.11087366e+01	6.78987135e-02
1.10998601e+01	6.11868215e-02
1.10909906e+01	5.51512929e-02
1.10821283e+01	6.02569485e-02
1.10732730e+01	6.80468819e-02
1.10644249e+01	6.51353507e-02
1.10555837e+01	5.89442999e-02
1.10467497e+01	5.78640384e-02
1.10379227e+01	6.95464839e-02
1.10291028e+01	8.40681263e-02
1.10202899e+01	8.37554652e-02
1.10114840e+01	6.80292298e-02
1.10026852e+01	5.52482849e-02
1.09938934e+01	4.93188074e-02
1.09851087e+01	4.96320525e-02
1.09763309e+01	4.85792766e-02
1.09675602e+01	4.71589065e-02
1.09587965e+01	4.58260577e-02
1.09500397e+01	4.88338423e-02
1.09412900e+01	5.14803257e-02
1.09325473e+01	4.77141484e-02
1.09238115e+01	4.45084320e-02
1.09150828e+01	4.53721260e-02
1.09063610e+01	5.00717550e-02
1.08976461e+01	6.19665530e-02
1.08889383e+01	8.03567749e-02
1.08802374e+01	8.27165813e-02
1.08715434e+01	7.49176576e-02
1.08628564e+01	7.36314641e-02
1.08541763e+01	7.27956357e-02
1.08455032e+01	6.75161107e-02
1.08368370e+01	5.76809190e-02
1.08281777e+01	5.26926131e-02
1.08195254e+01	4.67541536e-02
1.08108799e+01	4.41156936e-02
1.08022414e+01	4.30225592e-02
1.07936097e+01	4.26294228e-02
1.07849850e+01	4.15534605e-02
1.07763672e+01	4.25082290e-02
1.07677562e+01	4.33172992e-02
1.07591521e+01	4.15339719e-02
1.07505549e+01	4.14885830e-02
1.07419645e+01	4.19451574e-02
1.07333811e+01	4.31939061e-02
1.07248044e+01	4.35337449e-02
1.07162347e+01	4.56517149e-02
1.07076717e+01	6.44616312e-02
1.06991157e+01	9.06134819e-02
1.06905664e+01	7.65030081e-02
1.06820240e+01	5.72315915e-02
1.06734884e+01	4.89331904e-02
1.06649596e+01	4.88282342e-02
1.06564377e+01	5.39528359e-02
1.06479225e+01	6.04861041e-02
1.06394142e+01	6.21454775e-02
1.06309127e+01	5.78589420e-02
1.06224179e+01	6.99874961e-02
1.06139299e+01	1.01280074e-01
1.06054487e+01	9.22675247e-02
1.05969743e+01	7.11281637e-02
1.05885067e+01	6.37502640e-02
1.05800458e+01	7.15490632e-02
1.05715917e+01	7.62424561e-02
1.05631444e+01	6.68498226e-02
1.05547037e+01	5.70285592e-02
1.05462699e+01	5.75073311e-02
1.05378428e+01	7.03932205e-02
1.05294224e+01	8.83370066e-02
1.05210087e+01	8.69010983e-02
1.05126017e+01	7.18308479e-02
1.05042015e+01	5.59375473e-02
1.04958080e+01	4.81260886e-02
1.04874212e+01	4.70034059e-02
1.04790411e+01	4.81480552e-02
1.04706677e+01	4.71696351e-02
1.04623009e+01	4.53457924e-02
1.04539409e+01	4.80952950e-02
1.04455876e+01	5.76026096e-02
1.04372409e+01	5.82099308e-02
1.04289008e+01	5.11265855e-02
1.04205675e+01	4.50749651e-02
1.04122408e+01	4.42547520e-02
1.04039208e+01	4.51793409e-02
1.03956074e+01	5.08500864e-02
1.03873006e+01	6.68379803e-02
1.03790005e+01	8.50539690e-02
1.03707070e+01	7.50063225e-02
1.03624202e+01	5.79789069e-02
1.03541399e+01	5.90692317e-02
1.03458663e+01	7.51795708e-02
1.03375993e+01	9.61773362e-02
1.03293389e+01	8.78977592e-02
1.03210851e+01	6.28615739e-02
1.03128379e+01	4.89589594e-02
1.03045972e+01	4.38846037e-02
1.02963632e+01	4.15477753e-02
1.02881357e+01	4.07474249e-02
1.02799148e+01	4.11264718e-02
1.02717005e+01	4.03573074e-02
1.02634928e+01	4.02034504e-02
1.02552916e+01	3.97671863e-02
1.02470969e+01	3.99564596e-02
1.02389088e+01	3.98670702e-02
1.02307273e+01	4.06652664e-02
1.02225523e+01	4.06002361e-02
1.02143838e+01	4.26966289e-02
1.02062218e+01	4.23084576e-02
1.01980664e+01	4.53392389e-02
1.01899174e+01	6.25136701e-02
1.01817750e+01	9.28017050e-02
1.01736391e+01	1.11759706e-01
1.01655097e+01	1.08829765e-01
1.01573868e+01	7.94812138e-02
1.01492704e+01	5.80771977e-02
1.01411604e+01	5.40646295e-02
1.01330570e+01	6.15204833e-02
1.01249600e+01	7.18782765e-02
1.01168695e+01	6.99371064e-02
1.01087854e+01	6.21868628e-02
1.01007078e+01	5.98930093e-02
1.00926367e+01	5.92317333e-02
1.00845720e+01	5.96278992e-02
1.00765138e+01	5.42007506e-02
1.00684620e+01	4.86375959e-02
1.00604166e+01	4.37778271e-02
1.00523776e+01	4.26742395e-02
1.00443451e+01	4.01376779e-02
1.00363190e+01	3.97369820e-02
1.00282993e+01	3.96485709e-02
1.00202860e+01	3.94696035e-02
1.00122792e+01	3.97634894e-02
1.00042787e+01	4.40975439e-02
9.99628457e+00	4.99028135e-02
9.98829687e+00	5.48821151e-02
9.98031554e+00	4.88049680e-02
9.97234059e+00	4.32024571e-02
9.96437202e+00	4.16667661e-02
9.95640981e+00	3.93062729e-02
9.94845396e+00	3.93344605e-02
9.94050447e+00	3.95323396e-02
9.93256133e+00	4.07201761e-02
9.92462454e+00	4.33040991e-02
9.91669408e+00	5.51810352e-02
9.90876997e+00	6.24178169e-02
9.90085218e+00	5.42146421e-02
9.89294072e+00	4.53926301e-02
9.88503559e+00	4.18960722e-02
9.87713676e+00	3.99928455e-02
9.86924425e+00	4.17805107e-02
9.86135805e+00	4.39823413e-02
9.85347814e+00	5.63370176e-02
9.84560454e+00	7.26438608e-02
9.83773722e+00	6.88794135e-02
9.82987619e+00	6.71470823e-02
9.82202144e+00	7.70652983e-02
9.81417296e+00	8.11904274e-02
9.80633076e+00	8.97743473e-02
9.79849482e+00	9.59308430e-02
9.79066514e+00	7.75253245e-02
9.78284172e+00	5.83479291e-02
9.77502455e+00	4.95943246e-02
9.76721362e+00	4.59879571e-02
9.75940893e+00	4.14442511e-02
9.75161048e+00	4.01122740e-02
9.74381827e+00	4.00577937e-02
9.73603227e+00	4.16101284e-02
9.72825250e+00	4.22934426e-02
9.72047894e+00	4.02329065e-02
9.71271160e+00	4.08072696e-02
9.70495046e+00	3.92350834e-02
9.69719552e+00	3.96882391e-02
9.68944678e+00	3.89978304e-02
9.68170423e+00	3.93605054e-02
9.67396786e+00	3.98923763e-02
9.66623768e+00	3.93140448e-02
9.65851367e+00	3.89855055e-02
9.65079583e+00	3.89286709e-02
9.64308416e+00	4.00956200e-02
9.63537865e+00	3.75870410e-02
9.62767930e+00	3.87351118e-02
9.61998610e+00	3.88353251e-02
9.61229905e+00	3.90198055e-02
9.60461813e+00	3.87323166e-02
9.59694336e+00	4.00125690e-02
9.58927471e+00	3.78407196e-02
9.58161220e+00	3.96116311e-02
9.57395580e+00	4.01509009e-02
9.56630553e+00	4.06528662e-02
9.55866136e+00	4.39641923e-02
9.55102330e+00	5.71822846e-02
9.54339135e+00	8.56965261e-02
9.53576549e+00	8.37130912e-02
9.52814573e+00	6.24044436e-02
9.52053205e+00	5.60890156e-02
9.51292446e+00	6.57803098e-02
9.50532295e+00	9.40747174e-02
9.49772750e+00	1.12660174e-01
9.49013813e+00	9.67098451e-02
9.48255482e+00	6.87060684e-02
9.47497757e+00	5.38593053e-02
9.46740638e+00	4.66382074e-02
9.45984123e+00	4.53559647e-02
9.45228213e+00	4.54835176e-02
9.44472907e+00	5.11027246e-02
9.43718204e+00	5.80700248e-02
9.42964104e+00	5.87365482e-02
9.42210607e+00	5.01668304e-02
9.41457711e+00	4.43689296e-02
9.40705418e+00	4.32663863e-02
9.39953725e+00	4.66872873e-02
9.39202633e+00	5.21748900e-02
9.38452141e+00	5.21860699e-02
9.37702249e+00	4.84376868e-02
9.36952955e+00	4.59145333e-02
9.36204261e+00	4.93564621e-02
9.35456165e+00	6.41646306e-02
9.34708666e+00	6.76333551e-02
9.33961765e+00	5.75045731e-02
9.33215460e+00	4.64831758e-02
9.32469752e+00	4.44857409e-02
9.31724639e+00	4.31901637e-02
9.30980122e+00	4.50033566e-02
9.30236199e+00	4.78739972e-02
9.29492871e+00	6.35672829e-02
9.28750137e+00	1.00271279e-01
9.28007997e+00	1.23356570e-01
9.27266449e+00	1.04254724e-01
9.26525494e+00	8.72702143e-02
9.25785131e+00	8.53007860e-02
9.25045359e+00	8.37870767e-02
9.24306178e+00	8.78153681e-02
9.23567588e+00	1.06206518e-01
9.22829588e+00	9.72509587e-02
9.22092178e+00	7.21683491e-02
9.21355357e+00	5.43034983e-02
9.20619125e+00	4.74723271e-02
9.19883481e+00	4.37502116e-02
9.19148424e+00	4.10494060e-02
9.18413955e+00	4.08162208e-02
9.17680073e+00	4.07052051e-02
9.16946777e+00	3.98998896e-02
9.16214067e+00	4.03529526e-02
9.15481942e+00	4.19159741e-02
9.14750403e+00	4.24818604e-02
9.14019448e+00	4.39939414e-02
9.13289077e+00	4.12694948e-02
9.12559289e+00	4.13545929e-02
9.11830084e+00	4.12477824e-02
9.11101463e+00	3.99014698e-02
9.10373423e+00	4.19625442e-02
9.09645965e+00	4.00235979e-02
9.08919088e+00	4.03208633e-02
9.08192792e+00	4.00548737e-02
9.07467076e+00	4.23563889e-02
9.06741940e+00	4.53088648e-02
9.06017384e+00	5.32921608e-02
9.05293406e+00	7.13320650e-02
9.04570007e+00	8.73722746e-02
9.03847186e+00	7.85687880e-02
9.03124942e+00	6.06917122e-02
9.02403276e+00	4.67779113e-02
9.01682186e+00	4.36376065e-02
9.00961672e+00	4.17472741e-02
9.00241733e+00	4.23771207e-02
8.99522370e+00	4.36168689e-02
8.98803582e+00	4.69030605e-02
8.98085368e+00	4.70075266e-02
8.97367728e+00	5.06585052e-02
8.96650661e+00	7.06114981e-02
8.95934168e+00	1.01353602e-01
8.95218246e+00	9.62119683e-02
8.94502897e+00	6.79521388e-02
8.93788119e+00	5.56821981e-02
8.93073913e+00	5.94376981e-02
8.92360277e+00	7.34212319e-02
8.91647211e+00	9.90444821e-02
8.90934715e+00	1.05055159e-01
8.90222788e+00	8.47011908e-02
8.89511430e+00	6.38496682e-02
8.88800640e+00	5.37679731e-02
8.88090418e+00	5.52890272e-02
8.87380764e+00	6.64762877e-02
8.86671677e+00	9.61937080e-02
8.85963156e+00	1.27619783e-01
8.85255201e+00	1.27586659e-01
8.84547812e+00	9.62850943e-02
8.83840989e+00	7.11833799e-02
8.83134729e+00	5.52723441e-02
8.82429035e+00	4.85400210e-02
8.81723904e+00	4.75438480e-02
8.81019336e+00	4.70242892e-02
8.80315332e+00	4.95188585e-02
8.79611889e+00	5.28670957e-02
8.78909009e+00	5.22755251e-02
8.78206691e+00	4.69430185e-02
8.77504933e+00	4.50063729e-02
8.76803737e+00	4.54402288e-02
8.76103100e+00	5.40096225e-02
8.75403024e+00	5.81307446e-02
8.74703507e+00	5.35944416e-02
8.74004548e+00	4.77582344e-02
8.73306148e+00	4.35796049e-02
8.72608306e+00	4.24445992e-02
8.71911022e+00	4.22868207e-02
8.71214295e+00	4.39048107e-02
8.70518124e+00	4.60853914e-02
8.69822510e+00	5.32863619e-02
8.69127451e+00	7.78935522e-02
8.68432948e+00	1.24872041e-01
8.67739000e+00	1.32268377e-01
8.67045606e+00	9.83057252e-02
8.66352766e+00	7.74923301e-02
8.65660480e+00	7.58443388e-02
8.64968747e+00	8.08834337e-02
8.64277566e+00	8.59568079e-02
8.63586938e+00	1.09364664e-01
8.62896862e+00	1.21711552e-01
8.62207337e+00	9.90112773e-02
8.61518363e+00	7.08192188e-02
8.60829939e+00	5.31084126e-02
8.60142065e+00	4.64599647e-02
8.59454741e+00	4.62554368e-02
8.58767967e+00	4.39310841e-02
8.58081741e+00	4.37463593e-02
8.57396063e+00	4.16301971e-02
8.56710933e+00	4.20021795e-02
8.56026350e+00	4.49652371e-02
8.55342315e+00	4.57834041e-02
8.54658826e+00	4.64602443e-02
8.53975883e+00	4.58023332e-02
8.53293485e+00	4.22789393e-02
8.52611633e+00	4.16376179e-02
8.51930326e+00	3.99872111e-02
8.51249563e+00	4.05624313e-02
8.50569344e+00	4.16315760e-02
8.49889669e+00	4.27815249e-02
8.49210536e+00	4.02923972e-02
8.48531946e+00	4.21519147e-02
8.47853899e+00	4.19344698e-02
8.47176393e+00	4.15279089e-02
[truncated: 2,613 more rows]
