# Supplementary material for: Intrinsic topological Weyl phase transition induced by a magnetostructural transformation in a kagome magnet
Source: Nat Commun. 2026 Apr 11;17:5063. doi: 10.1038/s41467-026-71683-7 (PMC13243550; doi:10.1038/s41467-026-71683-7)
Supplement: Supplementary file 3 — Source Data [file 41467_2026_71683_MOESM3_ESM.zip › NCOMMS-25-70324A-DataAvailability/Figure_3d.csv]

Temperature	beta	beta_err
1.85014298e+02	1.19473000e+02	3.01818182e-02
1.95010553e+02	1.19504000e+02	3.01818182e-02
2.05003618e+02	1.19509000e+02	3.01818182e-02
2.15002366e+02	1.19534000e+02	3.01818182e-02
2.25001543e+02	1.19550000e+02	3.01818182e-02
2.34994744e+02	1.19566000e+02	3.01818182e-02
2.44994942e+02	1.19590000e+02	3.01818182e-02
2.54996879e+02	1.19717000e+02	3.01818182e-02
2.64986013e+02	1.19850000e+02	3.01818182e-02
2.75045601e+02	1.19911000e+02	3.01818182e-02
2.82205703e+02	1.19935000e+02	3.01818182e-02
2.87556612e+02	1.19950000e+02	3.01818182e-02
2.94810188e+02	1.19970000e+02	3.01818182e-02
3.04830974e+02	1.19990000e+02	3.01818182e-02
3.14854611e+02	1.19996000e+02	3.01818182e-02
3.24868109e+02	1.19990000e+02	3.01818182e-02
3.34867799e+02	1.20000000e+02	3.01818182e-02
3.44940800e+02	1.20000000e+02	3.01818182e-02
3.54979158e+02	1.20000000e+02	3.01818182e-02
3.64981549e+02	1.20000000e+02	3.01818182e-02
3.74989574e+02	1.19990000e+02	3.01818182e-02
3.84985987e+02	1.19980000e+02	3.01818182e-02
