# Supplementary material for: Intrinsic topological Weyl phase transition induced by a magnetostructural transformation in a kagome magnet
Source: Nat Commun. 2026 Apr 11;17:5063. doi: 10.1038/s41467-026-71683-7 (PMC13243550; doi:10.1038/s41467-026-71683-7)
Supplement: Supplementary file 3 — Source Data [file 41467_2026_71683_MOESM3_ESM.zip › NCOMMS-25-70324A-DataAvailability/Figure_2d_model.csv]

Q	I
1.16636347e+01	4.93073966e-02
1.16543150e+01	4.98642842e-02
1.16450029e+01	5.10335310e-02
1.16356981e+01	5.42277424e-02
1.16264008e+01	6.68383433e-02
1.16171109e+01	9.00329516e-02
1.16078285e+01	7.05724702e-02
1.15985535e+01	5.85654291e-02
1.15892858e+01	5.71763900e-02
1.15800256e+01	5.59867927e-02
1.15707728e+01	5.34493342e-02
1.15615273e+01	5.40271989e-02
1.15522893e+01	5.23501812e-02
1.15430586e+01	5.26667629e-02
1.15338353e+01	5.72327019e-02
1.15246194e+01	6.56065570e-02
1.15154108e+01	6.83838730e-02
1.15062096e+01	5.71794638e-02
1.14970158e+01	5.20459570e-02
1.14878293e+01	5.01289785e-02
1.14786501e+01	4.93690583e-02
1.14694783e+01	4.90835669e-02
1.14603138e+01	4.91502484e-02
1.14511566e+01	4.90877452e-02
1.14420067e+01	4.92642526e-02
1.14328641e+01	5.05995699e-02
1.14237289e+01	5.04732463e-02
1.14146009e+01	4.95688283e-02
1.14054803e+01	4.95551015e-02
1.13963669e+01	5.09695908e-02
1.13872608e+01	5.47420033e-02
1.13781620e+01	5.23611466e-02
1.13690704e+01	5.05730074e-02
1.13599861e+01	5.04327393e-02
1.13509091e+01	5.19230845e-02
1.13418393e+01	5.87743029e-02
1.13327768e+01	6.89073618e-02
1.13237215e+01	6.22205429e-02
1.13146734e+01	5.89011754e-02
1.13056326e+01	6.42539967e-02
1.12965990e+01	6.56306050e-02
1.12875726e+01	5.58918741e-02
1.12785534e+01	5.14941409e-02
1.12695414e+01	4.98239647e-02
1.12605367e+01	4.91072268e-02
1.12515391e+01	4.87698276e-02
1.12425487e+01	4.85986951e-02
1.12335655e+01	4.85180395e-02
1.12245895e+01	4.84922577e-02
1.12156206e+01	4.84743799e-02
1.12066589e+01	4.85024185e-02
1.11977044e+01	4.85875127e-02
1.11887570e+01	4.87581131e-02
1.11798168e+01	4.90952314e-02
1.11708837e+01	4.98479566e-02
1.11619577e+01	5.20376010e-02
1.11530389e+01	6.09834633e-02
1.11441272e+01	6.99622879e-02
1.11352226e+01	5.85330371e-02
1.11263252e+01	5.25833721e-02
1.11174348e+01	5.04722627e-02
1.11085515e+01	4.98163655e-02
1.10996754e+01	4.98258022e-02
1.10908063e+01	5.04565171e-02
1.10819444e+01	5.26398128e-02
1.10730895e+01	6.11845022e-02
1.10642416e+01	6.51716677e-02
1.10554009e+01	6.20822725e-02
1.10465672e+01	7.62067147e-02
1.10377406e+01	7.27932669e-02
1.10289210e+01	5.99955391e-02
1.10201084e+01	5.62181623e-02
1.10113029e+01	5.96404535e-02
1.10025045e+01	7.89824685e-02
1.09937130e+01	8.03601853e-02
1.09849286e+01	7.46574886e-02
1.09761513e+01	6.22595699e-02
1.09673809e+01	5.45241472e-02
1.09586175e+01	5.20209890e-02
1.09498611e+01	5.22074781e-02
1.09411118e+01	5.06707983e-02
1.09323694e+01	4.96411550e-02
1.09236340e+01	4.93890531e-02
1.09149056e+01	4.99613747e-02
1.09061841e+01	5.19653551e-02
1.08974696e+01	5.09639142e-02
1.08887621e+01	5.01075906e-02
1.08800616e+01	5.03162791e-02
1.08713680e+01	5.17034598e-02
1.08626813e+01	5.65002003e-02
1.08540016e+01	7.46708053e-02
1.08453288e+01	7.75801685e-02
1.08366629e+01	7.45826274e-02
1.08280040e+01	7.26676400e-02
1.08193520e+01	7.06476633e-02
1.08107069e+01	5.83470725e-02
1.08020687e+01	5.25646849e-02
1.07934374e+01	5.02915788e-02
1.07848130e+01	4.92724554e-02
1.07761955e+01	4.87784796e-02
1.07675848e+01	4.85142444e-02
1.07589811e+01	4.83643861e-02
1.07503842e+01	4.82822752e-02
1.07417942e+01	4.82502627e-02
1.07332111e+01	4.82713584e-02
1.07246348e+01	4.84001355e-02
1.07160654e+01	4.87872755e-02
1.07075028e+01	4.87789115e-02
1.06989470e+01	4.87947169e-02
1.06903981e+01	4.90785017e-02
1.06818561e+01	4.97701501e-02
1.06733208e+01	5.14916510e-02
1.06647924e+01	5.72989547e-02
1.06562707e+01	7.67960519e-02
1.06477559e+01	7.11214507e-02
1.06392479e+01	5.90980968e-02
1.06307467e+01	5.65534386e-02
1.06222523e+01	6.49737336e-02
1.06137646e+01	6.71463165e-02
1.06052838e+01	5.77916955e-02
1.05968097e+01	5.45233035e-02
1.05883424e+01	5.62125642e-02
1.05798819e+01	6.83123213e-02
1.05714281e+01	9.12612892e-02
1.05629810e+01	7.43553088e-02
1.05545408e+01	6.85101085e-02
1.05461072e+01	7.97726519e-02
1.05376804e+01	6.69639947e-02
1.05292604e+01	5.76272646e-02
1.05208470e+01	5.54757639e-02
1.05124404e+01	5.96020113e-02
1.05040405e+01	8.09675950e-02
1.04956473e+01	8.77540212e-02
1.04872608e+01	7.57715172e-02
1.04788810e+01	6.53695510e-02
1.04705079e+01	5.61610604e-02
1.04621415e+01	5.30769291e-02
1.04537818e+01	5.49105926e-02
1.04454288e+01	5.71504587e-02
1.04370824e+01	5.27920789e-02
1.04287427e+01	5.07233382e-02
1.04204097e+01	5.05728795e-02
1.04120833e+01	5.28848173e-02
1.04037636e+01	6.16941482e-02
1.03954505e+01	5.91333217e-02
1.03871441e+01	5.31771912e-02
1.03788443e+01	5.10491925e-02
1.03705511e+01	5.09434035e-02
1.03622646e+01	5.26727490e-02
1.03539847e+01	5.97389781e-02
1.03457113e+01	8.20649448e-02
1.03374447e+01	7.43500224e-02
1.03291846e+01	6.15972727e-02
1.03209311e+01	6.07957061e-02
1.03126842e+01	7.85489697e-02
1.03044439e+01	9.40896030e-02
1.02962101e+01	6.97201929e-02
1.02879830e+01	5.68273839e-02
1.02797624e+01	5.18872660e-02
1.02715484e+01	4.98836398e-02
1.02633410e+01	4.89652816e-02
1.02551401e+01	4.84906644e-02
1.02469457e+01	4.82241490e-02
1.02387579e+01	4.80714120e-02
1.02305767e+01	4.79921907e-02
1.02224020e+01	4.79710671e-02
1.02142338e+01	4.80125637e-02
1.02060722e+01	4.81642958e-02
1.01979170e+01	4.83478037e-02
1.01897684e+01	4.85114767e-02
1.01816263e+01	4.88848254e-02
1.01734907e+01	4.96085968e-02
1.01653616e+01	5.10972432e-02
1.01572390e+01	5.44051964e-02
1.01491229e+01	6.46710261e-02
1.01410132e+01	1.02460766e-01
1.01329101e+01	1.05233856e-01
1.01248134e+01	7.37250331e-02
1.01167232e+01	6.09884074e-02
1.01086394e+01	6.14603860e-02
1.01005621e+01	7.47619380e-02
1.00924913e+01	6.59343650e-02
1.00844269e+01	5.67861891e-02
1.00763690e+01	5.44450852e-02
1.00683175e+01	5.94053601e-02
1.00602724e+01	6.64415688e-02
1.00522337e+01	5.70448153e-02
1.00442015e+01	5.14693734e-02
1.00361757e+01	4.92686307e-02
1.00281563e+01	4.83543250e-02
1.00201433e+01	4.79271769e-02
1.00121367e+01	4.77098270e-02
1.00041365e+01	4.76052288e-02
9.99614275e+00	4.75867777e-02
9.98815534e+00	4.76756452e-02
9.98017431e+00	4.79907291e-02
9.97219965e+00	4.90771302e-02
9.96423137e+00	5.32944999e-02
9.95626946e+00	5.57438568e-02
9.94831390e+00	5.11572412e-02
9.94036470e+00	4.88225581e-02
9.93242185e+00	4.79571839e-02
9.92448535e+00	4.76511165e-02
9.91655519e+00	4.75796087e-02
9.90863136e+00	4.76532419e-02
9.90071387e+00	4.78975843e-02
9.89280270e+00	4.85089891e-02
9.88489785e+00	5.03849575e-02
9.87699932e+00	5.73345413e-02
9.86910709e+00	6.18038419e-02
9.86122118e+00	5.44132409e-02
9.85334156e+00	5.06703625e-02
9.84546824e+00	4.95493456e-02
9.83760121e+00	4.96795883e-02
9.82974046e+00	5.10470832e-02
9.82188600e+00	5.58563006e-02
9.81403781e+00	7.13747820e-02
9.80619589e+00	7.39415948e-02
9.79836023e+00	7.75791556e-02
9.79053084e+00	7.80600468e-02
9.78270770e+00	7.10721024e-02
9.77489081e+00	8.75266027e-02
9.76708017e+00	8.09006107e-02
9.75927576e+00	6.22540886e-02
9.75147760e+00	5.42157677e-02
9.74368566e+00	5.05738702e-02
9.73589995e+00	4.89148197e-02
9.72812045e+00	4.81155296e-02
9.72034718e+00	4.76963339e-02
9.71258011e+00	4.75167977e-02
9.70481925e+00	4.76241942e-02
9.69706459e+00	4.74201192e-02
9.68931613e+00	4.71141991e-02
9.68157385e+00	4.69527437e-02
9.67383776e+00	4.68650226e-02
9.66610786e+00	4.68136962e-02
9.65838412e+00	4.67927859e-02
9.65066656e+00	4.68299352e-02
9.64295517e+00	4.68308251e-02
9.63524994e+00	4.67576263e-02
9.62755086e+00	4.67229914e-02
9.61985793e+00	4.67140333e-02
9.61217115e+00	4.67193790e-02
9.60449051e+00	4.67355821e-02
9.59681601e+00	4.67625931e-02
9.58914764e+00	4.68021120e-02
9.58148539e+00	4.68573351e-02
9.57382927e+00	4.69333951e-02
9.56617926e+00	4.70384595e-02
9.55853537e+00	4.71859512e-02
9.55089758e+00	4.73991693e-02
9.54326590e+00	4.77218220e-02
9.53564031e+00	4.82456563e-02
9.52802082e+00	4.92008972e-02
9.52040741e+00	5.13613873e-02
9.51280009e+00	5.80656017e-02
9.50519884e+00	7.81235932e-02
9.49760367e+00	7.75403474e-02
9.49001456e+00	6.73159839e-02
9.48243152e+00	7.70754094e-02
9.47485454e+00	1.16255153e-01
9.46728361e+00	9.72631509e-02
9.45971872e+00	6.86178698e-02
9.45215989e+00	5.66076160e-02
9.44460709e+00	5.20523616e-02
9.43706033e+00	5.02592309e-02
9.42951959e+00	4.95106141e-02
9.42198488e+00	4.98379093e-02
9.41445619e+00	5.26536099e-02
9.40693352e+00	6.15001786e-02
9.39941685e+00	5.99699462e-02
9.39190619e+00	5.33804573e-02
9.38440154e+00	5.07649495e-02
9.37690287e+00	5.14431435e-02
9.36941020e+00	5.78050736e-02
9.36192352e+00	6.29870144e-02
9.35444281e+00	5.53036547e-02
9.34696809e+00	5.11253682e-02
9.33949933e+00	4.95007272e-02
9.33203654e+00	4.92974031e-02
9.32457972e+00	5.10144549e-02
9.31712885e+00	5.80100189e-02
9.30968394e+00	6.22737150e-02
9.30224497e+00	5.48806276e-02
9.29481195e+00	5.09892039e-02
9.28738486e+00	4.98446763e-02
9.27996371e+00	5.00475668e-02
9.27254849e+00	5.14715052e-02
9.26513919e+00	5.50324617e-02
9.25773582e+00	6.62043582e-02
9.25033835e+00	9.86428732e-02
9.24294680e+00	1.04244797e-01
9.23556115e+00	9.39104446e-02
9.22818141e+00	8.82045372e-02
9.22080756e+00	7.55764340e-02
9.21343960e+00	8.65668133e-02
9.20607753e+00	1.14834417e-01
9.19872134e+00	8.66430878e-02
9.19137103e+00	6.39666020e-02
9.18402659e+00	5.46417657e-02
9.17668801e+00	5.08063167e-02
9.16935530e+00	4.90395657e-02
9.16202845e+00	4.81122766e-02
9.15470746e+00	4.75673913e-02
9.14739231e+00	4.72203368e-02
9.14008301e+00	4.69902909e-02
9.13277954e+00	4.68453520e-02
9.12548192e+00	4.68051908e-02
9.11819012e+00	4.69673828e-02
9.11090415e+00	4.69287857e-02
9.10362400e+00	4.66760579e-02
9.09634966e+00	4.65560543e-02
9.08908114e+00	4.65229427e-02
9.08181842e+00	4.65402126e-02
9.07456151e+00	4.66004003e-02
9.06731040e+00	4.67124390e-02
9.06006508e+00	4.69017441e-02
9.05282554e+00	4.72238427e-02
9.04559180e+00	4.78097986e-02
9.03836383e+00	4.90450938e-02
9.03114163e+00	5.24824026e-02
9.02392521e+00	6.42995572e-02
9.01671455e+00	8.70402201e-02
9.00950965e+00	7.36989920e-02
9.00231051e+00	5.81776992e-02
8.99511712e+00	5.16878104e-02
8.98792948e+00	4.91792308e-02
8.98074758e+00	4.81828062e-02
8.97357142e+00	4.78281479e-02
8.96640099e+00	4.78572503e-02
8.95923630e+00	4.83457401e-02
8.95207732e+00	4.92075391e-02
8.94492407e+00	4.98432614e-02
8.93777653e+00	5.19424666e-02
8.93063470e+00	5.92750912e-02
8.92349857e+00	8.15225192e-02
8.91636815e+00	8.84333125e-02
8.90924343e+00	7.05899841e-02
8.90212439e+00	6.61942374e-02
8.89501105e+00	8.34837576e-02
8.88790339e+00	1.08353752e-01
8.88080141e+00	8.28027825e-02
8.87370510e+00	6.34937973e-02
8.86661446e+00	5.62501652e-02
8.85952949e+00	5.46796962e-02
8.85245017e+00	5.73454427e-02
8.84537652e+00	6.98380658e-02
8.83830851e+00	1.11041486e-01
8.83124615e+00	1.33525341e-01
8.82418944e+00	9.29923669e-02
8.81713836e+00	7.25735889e-02
8.81009291e+00	6.13035831e-02
8.80305310e+00	5.41067179e-02
8.79601891e+00	5.10792341e-02
8.78899034e+00	5.03902362e-02
8.78196738e+00	5.25260924e-02
8.77495004e+00	6.00777020e-02
8.76793830e+00	5.96664869e-02
8.76093217e+00	5.27880264e-02
8.75393163e+00	4.94302731e-02
8.74693668e+00	4.81868467e-02
8.73994733e+00	4.79056268e-02
8.73296356e+00	4.84732846e-02
8.72598536e+00	5.11729723e-02
8.71901275e+00	5.81583559e-02
8.71204570e+00	5.70097187e-02
8.70508422e+00	5.15828654e-02
8.69812830e+00	4.91770505e-02
8.69117794e+00	4.85000185e-02
8.68423314e+00	4.86627709e-02
8.67729388e+00	4.95086744e-02
8.67036017e+00	5.15048207e-02
8.66343199e+00	5.69567158e-02
8.65650935e+00	7.49170315e-02
8.64959224e+00	1.15071987e-01
8.64268066e+00	1.05013825e-01
8.63577460e+00	8.12147587e-02
8.62887406e+00	7.73314765e-02
8.62197903e+00	6.97605793e-02
8.61508951e+00	7.31338990e-02
8.60820550e+00	1.04509344e-01
8.60132698e+00	1.21774106e-01
8.59445396e+00	8.54371595e-02
8.58758644e+00	6.33012074e-02
8.58072439e+00	5.42295715e-02
8.57386784e+00	5.04039718e-02
8.56701676e+00	4.86014826e-02
8.56017115e+00	4.76462132e-02
8.55333101e+00	4.70929688e-02
8.54649634e+00	4.67680651e-02
8.53966713e+00	4.66392247e-02
8.53284337e+00	4.68628205e-02
8.52602507e+00	4.75834230e-02
8.51921221e+00	4.72302665e-02
8.51240480e+00	4.65503963e-02
8.50560283e+00	4.62501663e-02
8.49880629e+00	4.61752899e-02
8.49201518e+00	4.62700042e-02
8.48522949e+00	4.66974194e-02
8.47844923e+00	4.76553243e-02
8.47167439e+00	4.75811248e-02
8.46490496e+00	4.71876295e-02
8.45814093e+00	4.74889607e-02
8.45138231e+00	4.78793101e-02
8.44462909e+00	4.79034288e-02
8.43788127e+00	4.83706430e-02
8.43113884e+00	4.94786178e-02
8.42440179e+00	5.17073222e-02
8.41767013e+00	5.70672527e-02
8.41094385e+00	7.40488964e-02
8.40422294e+00	1.22995623e-01
8.39750739e+00	1.51201862e-01
8.39079722e+00	1.03001682e-01
8.38409241e+00	7.24557037e-02
8.37739295e+00	6.11154840e-02
8.37069884e+00	5.95355158e-02
8.36401009e+00	6.88234010e-02
8.35732668e+00	9.72506888e-02
8.35064860e+00	1.03331356e-01
8.34397587e+00	8.85716713e-02
8.33730846e+00	9.73821703e-02
8.33064638e+00	8.55092658e-02
8.32398963e+00	6.51664805e-02
8.31733819e+00	5.55342213e-02
8.31069207e+00	5.17368742e-02
8.30405126e+00	5.04367776e-02
8.29741575e+00	5.06404213e-02
8.29078555e+00	5.26544682e-02
8.28416064e+00	5.60409290e-02
8.27754102e+00	6.25857935e-02
8.27092670e+00	8.75180587e-02
8.26431766e+00	1.38589184e-01
8.25771389e+00	1.21929983e-01
8.25111541e+00	8.10990564e-02
8.24452220e+00	6.15531287e-02
8.23793425e+00	5.36720212e-02
8.23135157e+00	5.03844089e-02
8.22477415e+00	4.89959738e-02
8.21820198e+00	4.83236096e-02
8.21163506e+00	4.82170555e-02
8.20507339e+00	4.89663315e-02
8.19851697e+00	5.19847281e-02
8.19196578e+00	6.23580520e-02
8.18541983e+00	8.28659129e-02
8.17887910e+00	7.64792301e-02
8.17234360e+00	5.99940620e-02
8.16581333e+00	5.20603339e-02
8.15928827e+00	4.90172340e-02
8.15276842e+00	4.82821556e-02
8.14625378e+00	4.98863720e-02
8.13974435e+00	5.47729130e-02
8.13324012e+00	5.44276602e-02
8.12674109e+00	4.97524876e-02
8.12024724e+00	4.72356191e-02
8.11375859e+00	4.61851305e-02
8.10727512e+00	4.57310790e-02
8.10079683e+00	4.55231934e-02
8.09432372e+00	4.54321295e-02
8.08785578e+00	4.54091513e-02
8.08139300e+00	4.54365758e-02
8.07493539e+00	4.55107895e-02
8.06848294e+00	4.56369859e-02
8.06203565e+00	4.58290023e-02
8.05559350e+00	4.61130713e-02
8.04915651e+00	4.65386271e-02
8.04272465e+00	4.72126076e-02
8.03629794e+00	4.84011422e-02
8.02987636e+00	5.06311085e-02
8.02345991e+00	5.42597952e-02
8.01704858e+00	6.36611619e-02
8.01064238e+00	9.37321901e-02
8.00424130e+00	1.46142259e-01
7.99784533e+00	1.27895928e-01
7.99145447e+00	9.29987933e-02
7.98506872e+00	8.75388013e-02
7.97868807e+00	8.05757181e-02
7.97231252e+00	6.80577281e-02
7.96594206e+00	6.92591737e-02
7.95957669e+00	9.05971566e-02
7.95321641e+00	1.01907993e-01
7.94686121e+00	7.67812456e-02
7.94051108e+00	5.93995267e-02
7.93416603e+00	5.18859027e-02
7.92782605e+00	4.86308668e-02
7.92149114e+00	4.70554896e-02
7.91516129e+00	4.61903320e-02
7.90883649e+00	4.56591928e-02
7.90251675e+00	4.53038216e-02
7.89620205e+00	4.50508818e-02
7.88989241e+00	4.48630106e-02
7.88358780e+00	4.47198304e-02
7.87728823e+00	4.46103471e-02
7.87099369e+00	4.45315842e-02
7.86470418e+00	4.44990777e-02
7.85841970e+00	4.45826853e-02
7.85214024e+00	4.48668457e-02
7.84586580e+00	4.48704182e-02
7.83959637e+00	4.45216176e-02
7.83333194e+00	4.43003466e-02
7.82707253e+00	4.41902769e-02
7.82081811e+00	4.41283577e-02
7.81456869e+00	4.40871667e-02
7.80832427e+00	4.40562630e-02
7.80208483e+00	4.40314518e-02
7.79585038e+00	4.40108759e-02
7.78962091e+00	4.39936221e-02
7.78339642e+00	4.39792024e-02
7.77717690e+00	4.39673485e-02
7.77096235e+00	4.39579236e-02
7.76475276e+00	4.39508829e-02
7.75854814e+00	4.39462563e-02
7.75234847e+00	4.39441428e-02
7.74615376e+00	4.39447136e-02
7.73996399e+00	4.39482214e-02
7.73377917e+00	4.39550201e-02
7.72759930e+00	4.39655948e-02
7.72142436e+00	4.39806132e-02
7.71525435e+00	4.40010092e-02
7.70908928e+00	4.40281327e-02
7.70292913e+00	4.40640300e-02
7.69677390e+00	4.41120326e-02
7.69062359e+00	4.41782145e-02
7.68447819e+00	4.42763781e-02
7.67833770e+00	4.44524915e-02
7.67220212e+00	4.48814637e-02
7.66607144e+00	4.59304574e-02
7.65994566e+00	4.70668427e-02
7.65382478e+00	4.65012815e-02
7.64770878e+00	4.61563377e-02
7.64159767e+00	4.67533211e-02
7.63549145e+00	4.69880339e-02
7.62939010e+00	4.67070536e-02
7.62329363e+00	4.69579711e-02
7.61720202e+00	4.78654846e-02
7.61111529e+00	4.96979123e-02
7.60503342e+00	5.37661153e-02
7.59895640e+00	6.57343495e-02
7.59288425e+00	1.01017243e-01
7.58681694e+00	1.59992716e-01
7.58075448e+00	1.44505966e-01
7.57469687e+00	9.43372928e-02
7.56864409e+00	6.76741929e-02
7.56259616e+00	5.67696693e-02
7.55655305e+00	5.24362668e-02
7.55051477e+00	5.09885515e-02
7.54448132e+00	5.13735930e-02
7.53845269e+00	5.44709330e-02
7.53242887e+00	6.56170030e-02
7.52640987e+00	9.57098940e-02
7.52039567e+00	1.27465129e-01
7.51438628e+00	1.05292288e-01
7.50838169e+00	8.60940518e-02
7.50238190e+00	9.29338007e-02
7.49638691e+00	9.15388354e-02
7.49039670e+00	7.07862742e-02
7.48441128e+00	5.72350168e-02
7.47843064e+00	5.12150325e-02
7.47245478e+00	4.87305596e-02
7.46648370e+00	4.80566873e-02
7.46051738e+00	4.94970813e-02
7.45455583e+00	5.50733689e-02
7.44859905e+00	6.23560587e-02
7.44264702e+00	5.77483623e-02
7.43669975e+00	5.07881790e-02
7.43075724e+00	4.72708103e-02
7.42481947e+00	4.57667961e-02
7.41888644e+00	4.50931766e-02
7.41295815e+00	4.47741926e-02
7.40703460e+00	4.46358819e-02
7.40111579e+00	4.46306990e-02
7.39520170e+00	4.48327838e-02
7.38929234e+00	4.55827343e-02
7.38338770e+00	4.73515152e-02
7.37748777e+00	4.85072027e-02
7.37159257e+00	4.71438793e-02
7.36570207e+00	4.60699216e-02
7.35981627e+00	4.58187726e-02
7.35393518e+00	4.60897246e-02
7.34805879e+00	4.68155827e-02
7.34218710e+00	4.83250704e-02
7.33632009e+00	5.21915330e-02
7.33045777e+00	6.32464436e-02
7.32460014e+00	8.58527805e-02
7.31874719e+00	9.52714953e-02
7.31289891e+00	8.64346561e-02
7.30705531e+00	9.79737631e-02
7.30121637e+00	1.16737685e-01
7.29538210e+00	9.56498916e-02
7.28955249e+00	7.37572971e-02
7.28372754e+00	6.84056095e-02
7.27790725e+00	6.90673704e-02
7.27209160e+00	6.38755791e-02
7.26628060e+00	6.35325209e-02
7.26047424e+00	7.90681359e-02
7.25467252e+00	1.24168353e-01
7.24887544e+00	1.69706488e-01
7.24308299e+00	1.33197986e-01
7.23729517e+00	8.78267037e-02
7.23151197e+00	6.65460316e-02
7.22573339e+00	5.97883310e-02
7.21995943e+00	5.59229988e-02
7.21419008e+00	5.10360036e-02
7.20842535e+00	4.79345908e-02
7.20266521e+00	4.63301785e-02
7.19690968e+00	4.54508581e-02
7.19115875e+00	4.49120432e-02
7.18541242e+00	4.45501914e-02
7.17967067e+00	4.42912279e-02
7.17393351e+00	4.40979280e-02
7.16820094e+00	4.39496455e-02
7.16247295e+00	4.38339393e-02
7.15674953e+00	4.37428407e-02
7.15103068e+00	4.36710547e-02
7.14531641e+00	4.36149618e-02
7.13960670e+00	4.35720949e-02
7.13390155e+00	4.35408248e-02
7.12820096e+00	4.35201940e-02
7.12250493e+00	4.35098612e-02
7.11681345e+00	4.35101692e-02
7.11112651e+00	4.35224372e-02
7.10544412e+00	4.35499328e-02
7.09976626e+00	4.36022611e-02
7.09409295e+00	4.37165177e-02
7.08842417e+00	4.40042872e-02
7.08275991e+00	4.45776897e-02
7.07710018e+00	4.49369057e-02
7.07144498e+00	4.46093008e-02
7.06579429e+00	4.43629757e-02
7.06014812e+00	4.43713217e-02
7.05450646e+00	4.45552484e-02
7.04886930e+00	4.48865721e-02
7.04323665e+00	4.54012160e-02
7.03760850e+00	4.62058108e-02
7.03198485e+00	4.75591030e-02
7.02636569e+00	5.02921554e-02
7.02075102e+00	5.77879806e-02
7.01514084e+00	7.97762168e-02
7.00953513e+00	1.24075738e-01
7.00393391e+00	1.43916522e-01
6.99833716e+00	1.05956077e-01
6.99274489e+00	7.35991066e-02
6.98715708e+00	5.85411168e-02
6.98157374e+00	5.24119810e-02
6.97599485e+00	5.01618080e-02
6.97042043e+00	5.02810967e-02
6.96485046e+00	5.42256221e-02
6.95928494e+00	6.71130483e-02
6.95372386e+00	8.99058452e-02
6.94816723e+00	9.22679690e-02
6.94261504e+00	7.16246520e-02
6.93706729e+00	5.70326659e-02
6.93152397e+00	5.04008360e-02
6.92598507e+00	4.75592881e-02
6.92045060e+00	4.63001580e-02
6.91492056e+00	4.58445995e-02
6.90939493e+00	4.60345230e-02
6.90387372e+00	4.66084878e-02
6.89835692e+00	4.64362221e-02
6.89284452e+00	4.59281344e-02
6.88733653e+00	4.58761525e-02
6.88183295e+00	4.64920212e-02
6.87633375e+00	4.81763342e-02
6.87083896e+00	5.08861842e-02
6.86534855e+00	5.22378811e-02
6.85986253e+00	5.37835335e-02
6.85438089e+00	6.21412148e-02
6.84890363e+00	8.71871803e-02
6.84343075e+00	1.28560590e-01
6.83796225e+00	1.31212650e-01
6.83249811e+00	9.45194586e-02
6.82703833e+00	6.87627026e-02
6.82158292e+00	5.72560855e-02
6.81613187e+00	5.26770031e-02
6.81068517e+00	5.10935571e-02
6.80524283e+00	5.10659729e-02
6.79980483e+00	5.22529866e-02
6.79437118e+00	5.50587395e-02
6.78894187e+00	6.16323460e-02
6.78351689e+00	8.08591836e-02
6.77809626e+00	1.34780988e-01
6.77267995e+00	2.32898436e-01
6.76726797e+00	2.66548684e-01
6.76186031e+00	1.85514444e-01
6.75645698e+00	1.22713643e-01
6.75105796e+00	1.06594376e-01
6.74566326e+00	1.09704070e-01
6.74027286e+00	9.19373443e-02
6.73488677e+00	6.99334513e-02
6.72950499e+00	5.75669831e-02
6.72412751e+00	5.17810621e-02
6.71875432e+00	4.89673027e-02
6.71338543e+00	4.74945718e-02
6.70802082e+00	4.67944057e-02
6.70266050e+00	4.69818265e-02
6.69730447e+00	4.88701881e-02
6.69195271e+00	5.27094334e-02
6.68660523e+00	5.37866479e-02
6.68126202e+00	4.99880283e-02
6.67592309e+00	4.67484428e-02
6.67058841e+00	4.51158754e-02
6.66525800e+00	4.43511087e-02
6.65993185e+00	4.39554807e-02
6.65460996e+00	4.37222243e-02
6.64929231e+00	4.35691339e-02
6.64397892e+00	4.34612296e-02
6.63866977e+00	4.33821486e-02
6.63336486e+00	4.33234517e-02
6.62806419e+00	4.32804152e-02
6.62276776e+00	4.32502475e-02
6.61747555e+00	4.32312843e-02
6.61218758e+00	4.32225886e-02
6.60690383e+00	4.32237551e-02
6.60162430e+00	4.32348149e-02
6.59634899e+00	4.32562028e-02
6.59107790e+00	4.32887725e-02
6.58581102e+00	4.33338565e-02
6.58054834e+00	4.33933759e-02
6.57528987e+00	4.34700174e-02
6.57003561e+00	4.35675114e-02
6.56478554e+00	4.36910655e-02
6.55953966e+00	4.38480523e-02
6.55429798e+00	4.40491413e-02
6.54906048e+00	4.43102167e-02
6.54382717e+00	4.46558056e-02
6.53859804e+00	4.51255784e-02
6.53337309e+00	4.57879779e-02
6.52815231e+00	4.67756821e-02
6.52293570e+00	4.84241129e-02
6.51772327e+00	5.19572424e-02
6.51251499e+00	6.17278511e-02
6.50731088e+00	8.59928207e-02
6.50211093e+00	1.23065707e-01
6.49691513e+00	1.29008103e-01
6.49172348e+00	9.95656234e-02
6.48653598e+00	7.91726851e-02
6.48135262e+00	7.99603628e-02
6.47617341e+00	1.11298459e-01
6.47099834e+00	1.81989319e-01
6.46582739e+00	2.37029019e-01
6.46066059e+00	1.87465753e-01
6.45549790e+00	1.18460080e-01
6.45033935e+00	7.95165012e-02
6.44518491e+00	6.20401312e-02
6.44003460e+00	5.41137156e-02
6.43488840e+00	5.01455308e-02
6.42974631e+00	4.79261958e-02
6.42460833e+00	4.65588572e-02
6.41947445e+00	4.56502907e-02
6.41434468e+00	4.50117798e-02
6.40921900e+00	4.45441863e-02
6.40409742e+00	4.41911442e-02
6.39897993e+00	4.39184304e-02
6.39386653e+00	4.37041978e-02
6.38875722e+00	4.35339658e-02
6.38365199e+00	4.33979432e-02
6.37855084e+00	4.32894817e-02
6.37345376e+00	4.32042748e-02
6.36836076e+00	4.31400640e-02
6.36327182e+00	4.30970931e-02
6.35818695e+00	4.30812872e-02
6.35310615e+00	4.31209600e-02
6.34802940e+00	4.33195349e-02
6.34295671e+00	4.38708606e-02
6.33788807e+00	4.47488694e-02
6.33282349e+00	4.49693787e-02
6.32776295e+00	4.42433933e-02
6.32270645e+00	4.36328637e-02
6.31765399e+00	4.34346512e-02
6.31260557e+00	4.36826774e-02
6.30756118e+00	4.45409204e-02
6.30252083e+00	4.58136972e-02
6.29748450e+00	4.61424425e-02
6.29245219e+00	4.52237061e-02
6.28742391e+00	4.41988669e-02
6.28239964e+00	4.36378121e-02
6.27737939e+00	4.34209159e-02
6.27236315e+00	4.33737889e-02
6.26735091e+00	4.34108751e-02
6.26234268e+00	4.35005640e-02
6.25733846e+00	4.36343601e-02
6.25233823e+00	4.38146252e-02
6.24734199e+00	4.40510102e-02
6.24234975e+00	4.43608184e-02
6.23736150e+00	4.47721809e-02
6.23237723e+00	4.53310273e-02
6.22739695e+00	4.61155608e-02
6.22242064e+00	4.72708463e-02
6.21744831e+00	4.91269075e-02
6.21247995e+00	5.27705160e-02
6.20751556e+00	6.23765460e-02
6.20255514e+00	8.88445069e-02
6.19759868e+00	1.41996308e-01
6.19264619e+00	1.92631810e-01
6.18769765e+00	1.69017660e-01
6.18275306e+00	1.14672976e-01
6.17781242e+00	7.96042712e-02
6.17287573e+00	6.36646427e-02
6.16794299e+00	5.74151186e-02
6.16301419e+00	5.58926511e-02
6.15808932e+00	5.83630166e-02
6.15316839e+00	6.82882791e-02
6.14825139e+00	9.23725508e-02
6.14333832e+00	1.31930379e-01
6.13842918e+00	1.69460756e-01
6.13352396e+00	2.07860718e-01
6.12862265e+00	2.13037672e-01
6.12372527e+00	1.56010249e-01
6.11883179e+00	1.01950539e-01
6.11394223e+00	7.26733015e-02
6.10905657e+00	5.93033162e-02
6.10417482e+00	5.30701504e-02
6.09929697e+00	4.98822880e-02
6.09442301e+00	4.81027272e-02
6.08955295e+00	4.70934747e-02
6.08468678e+00	4.66878556e-02
6.07982450e+00	4.69405402e-02
6.07496610e+00	4.76401306e-02
6.07011158e+00	4.76291164e-02
6.06526095e+00	4.67391253e-02
6.06041419e+00	4.60619628e-02
6.05557130e+00	4.58726768e-02
6.05073228e+00	4.60560645e-02
6.04589713e+00	4.65402049e-02
6.04106584e+00	4.73604352e-02
6.03623841e+00	4.86631538e-02
6.03141483e+00	5.08053892e-02
6.02659512e+00	5.49049719e-02
6.02177925e+00	6.52761717e-02
6.01696723e+00	9.46443283e-02
6.01215905e+00	1.60010359e-01
6.00735472e+00	2.45892309e-01
6.00255423e+00	2.53814913e-01
5.99775757e+00	1.77899857e-01
5.99296474e+00	1.11631855e-01
5.98817574e+00	7.67919866e-02
5.98339057e+00	6.10430691e-02
5.97860922e+00	5.37196603e-02
5.97383170e+00	4.99628850e-02
5.96905799e+00	4.78244365e-02
5.96428809e+00	4.64976468e-02
5.95952201e+00	4.56220745e-02
5.95475973e+00	4.50225338e-02
5.95000126e+00	4.46074472e-02
5.94524659e+00	4.43271422e-02
5.94049572e+00	4.41558282e-02
5.93574864e+00	4.40844640e-02
5.93100536e+00	4.41197937e-02
5.92626587e+00	4.42906870e-02
5.92153016e+00	4.46770230e-02
5.91679824e+00	4.55539288e-02
5.91207010e+00	4.79754872e-02
5.90734574e+00	5.47893153e-02
5.90262515e+00	6.91923271e-02
5.89790833e+00	8.66406180e-02
5.89319528e+00	8.68273844e-02
5.88848600e+00	7.11409002e-02
5.88378048e+00	5.76436832e-02
5.87907872e+00	5.03290276e-02
5.87438072e+00	4.69836360e-02
5.86968647e+00	4.55258498e-02
5.86499597e+00	4.49500378e-02
5.86030922e+00	4.48747965e-02
5.85562621e+00	4.52460778e-02
5.85094695e+00	4.64220690e-02
5.84627142e+00	4.99759266e-02
5.84159963e+00	5.97886556e-02
5.83693157e+00	7.92114393e-02
5.83226725e+00	9.98222385e-02
5.82760665e+00	9.61040512e-02
5.82294977e+00	7.53508237e-02
5.81829661e+00	5.90137417e-02
5.81364717e+00	5.05600259e-02
5.80900145e+00	4.67020162e-02
5.80435944e+00	4.48746039e-02
5.79972113e+00	4.39165371e-02
5.79508654e+00	4.33585810e-02
5.79045564e+00	4.30044795e-02
5.78582845e+00	4.27655380e-02
5.78120495e+00	4.25981281e-02
5.77658515e+00	4.24792927e-02
5.77196904e+00	4.23968374e-02
5.76735661e+00	4.23461948e-02
5.76274788e+00	4.23352587e-02
5.75814282e+00	4.24102351e-02
5.75354144e+00	4.26971461e-02
5.74894374e+00	4.33308228e-02
5.74434972e+00	4.41125713e-02
5.73975936e+00	4.41665107e-02
5.73517267e+00	4.34595873e-02
5.73058965e+00	4.28156448e-02
5.72601029e+00	4.24695159e-02
5.72143459e+00	4.23228797e-02
5.71686254e+00	4.22719674e-02
5.71229415e+00	4.22662968e-02
5.70772940e+00	4.22857231e-02
5.70316831e+00	4.23225936e-02
5.69861086e+00	4.23743480e-02
5.69405704e+00	4.24407759e-02
5.68950687e+00	4.25230298e-02
5.68496034e+00	4.26233352e-02
5.68041743e+00	4.27450254e-02
5.67587816e+00	4.28928003e-02
5.67134251e+00	4.30732097e-02
5.66681049e+00	4.32955449e-02
5.66228209e+00	4.35733422e-02
5.65775730e+00	4.39280554e-02
5.65323613e+00	4.43994224e-02
5.64871858e+00	4.50677376e-02
5.64420463e+00	4.60644682e-02
5.63969429e+00	4.75301834e-02
5.63518755e+00	4.96413264e-02
5.63068442e+00	5.36785698e-02
5.62618488e+00	6.44732511e-02
5.62168894e+00	8.96181864e-02
5.61719659e+00	1.29107730e-01
5.61270782e+00	1.54576618e-01
5.60822265e+00	1.34371962e-01
5.60374106e+00	1.00235230e-01
5.59926305e+00	7.90189314e-02
5.59478862e+00	7.33348503e-02
5.59031776e+00	8.45752523e-02
5.58585047e+00	1.26813865e-01
5.58138676e+00	2.17540657e-01
5.57692661e+00	3.33067179e-01
5.57247002e+00	3.58152067e-01
5.56801700e+00	2.63455774e-01
5.56356753e+00	1.63105639e-01
5.55912162e+00	1.03684202e-01
5.55467926e+00	7.59241561e-02
5.55024045e+00	6.46023798e-02
5.54580519e+00	6.14698907e-02
5.54137347e+00	6.12804763e-02
5.53694529e+00	5.84695168e-02
5.53252065e+00	5.33639650e-02
5.52809954e+00	4.92285820e-02
5.52368197e+00	4.67514181e-02
5.51926793e+00	4.53594585e-02
5.51485741e+00	4.45187119e-02
5.51045042e+00	4.39564059e-02
5.50604695e+00	4.35506993e-02
5.50164699e+00	4.32448723e-02
5.49725056e+00	4.30102093e-02
5.49285763e+00	4.28315361e-02
5.48846822e+00	4.27016669e-02
5.48408231e+00	4.26198916e-02
5.47969991e+00	4.25939699e-02
5.47532100e+00	4.26529673e-02
5.47094560e+00	4.29093428e-02
5.46657369e+00	4.37582373e-02
5.46220528e+00	4.60905888e-02
5.45784036e+00	5.06664002e-02
5.45347892e+00	5.59954493e-02
5.44912097e+00	5.66264548e-02
5.44476650e+00	5.19526026e-02
5.44041551e+00	4.71872318e-02
5.43606800e+00	4.43354089e-02
5.43172396e+00	4.29459463e-02
5.42738339e+00	4.22821620e-02
5.42304629e+00	4.19351499e-02
5.41871265e+00	4.17303081e-02
5.41438248e+00	4.15955221e-02
5.41005576e+00	4.14992274e-02
5.40573251e+00	4.14263528e-02
5.40141271e+00	4.13690555e-02
5.39709635e+00	4.13229866e-02
5.39278345e+00	4.12856380e-02
5.38847400e+00	4.12556707e-02
5.38416798e+00	4.12326512e-02
5.37986541e+00	4.12171948e-02
5.37556628e+00	4.12121671e-02
5.37127058e+00	4.12287619e-02
5.36697831e+00	4.13077516e-02
5.36268947e+00	4.15509138e-02
5.35840406e+00	4.20750741e-02
5.35412208e+00	4.27896346e-02
5.34984351e+00	4.30977446e-02
5.34556836e+00	4.26089414e-02
5.34129663e+00	4.19279842e-02
5.33702831e+00	4.14648080e-02
5.33276341e+00	4.12243494e-02
5.32850191e+00	4.11071923e-02
5.32424381e+00	4.10456042e-02
5.31998912e+00	4.10087104e-02
5.31573783e+00	4.09837429e-02
5.31148993e+00	4.09652393e-02
5.30724543e+00	4.09506666e-02
5.30300432e+00	4.09387370e-02
5.29876659e+00	4.09287357e-02
5.29453226e+00	4.09202356e-02
5.29030130e+00	4.09129672e-02
5.28607373e+00	4.09067532e-02
5.28184953e+00	4.09014743e-02
5.27762871e+00	4.08970498e-02
5.27341127e+00	4.08934253e-02
5.26919719e+00	4.08905657e-02
5.26498648e+00	4.08884508e-02
5.26077913e+00	4.08870712e-02
5.25657515e+00	4.08864153e-02
5.25237452e+00	4.08865161e-02
5.24817725e+00	4.08873770e-02
5.24398334e+00	4.08890204e-02
5.23979277e+00	4.08914755e-02
5.23560556e+00	4.08947777e-02
5.23142168e+00	4.08989694e-02
5.22724116e+00	4.09040998e-02
5.22306397e+00	4.09102182e-02
5.21889012e+00	4.09174053e-02
5.21471960e+00	4.09257277e-02
5.21055242e+00	4.09352694e-02
5.20638857e+00	4.09461263e-02
5.20222804e+00	4.09584069e-02
5.19807084e+00	4.09722342e-02
5.19391696e+00	4.09877482e-02
5.18976639e+00	4.10051081e-02
5.18561915e+00	4.10244954e-02
5.18147522e+00	4.10461020e-02
5.17733459e+00	4.10701984e-02
5.17319728e+00	4.10970428e-02
5.16906328e+00	4.11269527e-02
5.16493257e+00	4.11602971e-02
5.16080517e+00	4.11974957e-02
5.15668106e+00	4.12390738e-02
5.15256025e+00	4.12856170e-02
5.14844273e+00	4.13378330e-02
5.14432851e+00	4.13965687e-02
5.14021756e+00	4.14628452e-02
5.13610991e+00	4.15379061e-02
5.13200553e+00	4.16232795e-02
5.12790444e+00	4.17208664e-02
5.12380662e+00	4.18330633e-02
5.11971208e+00	4.19629371e-02
5.11562081e+00	4.21144709e-02
5.11153280e+00	4.22930284e-02
5.10744807e+00	4.25058959e-02
5.10336659e+00	4.27634616e-02
5.09928838e+00	4.30816347e-02
5.09521343e+00	4.34897410e-02
5.09114173e+00	4.40642855e-02
5.08707328e+00	4.50456109e-02
5.08300809e+00	4.70437475e-02
5.07894614e+00	5.09287720e-02
5.07488744e+00	5.67551767e-02
5.07083199e+00	6.19495908e-02
5.06677977e+00	6.22722654e-02
5.06273079e+00	5.95325343e-02
5.05868504e+00	5.81786503e-02
5.05464253e+00	6.05796003e-02
5.05060325e+00	7.01722682e-02
5.04656720e+00	9.77361538e-02
5.04253437e+00	1.63518476e-01
5.03850476e+00	2.78858402e-01
5.03447837e+00	4.04805824e-01
5.03045520e+00	4.29524584e-01
5.02643525e+00	3.29307033e-01
5.02241850e+00	2.10021334e-01
5.01840497e+00	1.30011451e-01
5.01439464e+00	8.84878033e-02
5.01038752e+00	6.88462650e-02
5.00638359e+00	5.92908626e-02
5.00238287e+00	5.42180308e-02
4.99838534e+00	4.55918339e-02
4.99439101e+00	4.46749243e-02
4.99039987e+00	4.40902252e-02
4.98641192e+00	4.37268868e-02
4.98242715e+00	4.35295697e-02
4.97844557e+00	4.34734509e-02
4.97446717e+00	4.35545480e-02
4.97049195e+00	4.37881269e-02
4.96651991e+00	4.42140614e-02
4.96255103e+00	4.49180803e-02
4.95858533e+00	4.61229518e-02
4.95462280e+00	4.85834465e-02
4.95066343e+00	5.47937302e-02
4.94670723e+00	7.05972710e-02
4.94275419e+00	1.02973446e-01
4.93880431e+00	1.49518412e-01
4.93485758e+00	1.83736077e-01
4.93091401e+00	1.70233950e-01
4.92697359e+00	1.27101724e-01
4.92303631e+00	8.87379076e-02
4.91910218e+00	6.57027486e-02
4.91517120e+00	5.42245353e-02
4.91124335e+00	4.87467594e-02
4.90731865e+00	4.59739805e-02
4.90339708e+00	4.44238682e-02
4.89947864e+00	4.34784585e-02
4.89556334e+00	4.28855404e-02
4.89165116e+00	4.25564733e-02
4.88774211e+00	4.24554725e-02
4.88383618e+00	4.24914828e-02
4.87993337e+00	4.24354278e-02
4.87603368e+00	4.21381983e-02
4.87213711e+00	4.17761017e-02
4.86824365e+00	4.15124726e-02
4.86435330e+00	4.13758730e-02
4.86046606e+00	4.13391022e-02
4.85658193e+00	4.13804705e-02
4.85270089e+00	4.15010570e-02
4.84882296e+00	4.17339134e-02
4.84494813e+00	4.22005393e-02
4.84107640e+00	4.33273596e-02
4.83720775e+00	4.62868571e-02
4.83334220e+00	5.30426184e-02
4.82947974e+00	6.45658635e-02
4.82562036e+00	7.72528328e-02
4.82176407e+00	8.09373822e-02
4.81791086e+00	7.19549143e-02
4.81406073e+00	5.96516254e-02
4.81021367e+00	5.06489673e-02
4.80636969e+00	4.56788805e-02
4.80252878e+00	4.32569327e-02
4.79869093e+00	4.20751443e-02
4.79485616e+00	4.14489687e-02
4.79102445e+00	4.10801411e-02
4.78719579e+00	4.08417728e-02
4.78337020e+00	4.06767171e-02
4.77954767e+00	4.05569508e-02
4.77572819e+00	4.04673966e-02
4.77191176e+00	4.03992936e-02
4.76809838e+00	4.03472326e-02
4.76428805e+00	4.03077377e-02
4.76048076e+00	4.02785315e-02
4.75667651e+00	4.02581374e-02
4.75287531e+00	4.02456508e-02
4.74907714e+00	4.02406043e-02
4.74528200e+00	4.02429169e-02
4.74148990e+00	4.02528450e-02
4.73770083e+00	4.02710150e-02
4.73391478e+00	4.02984734e-02
4.73013176e+00	4.03367891e-02
4.72635177e+00	4.03882229e-02
4.72257479e+00	4.04559957e-02
4.71880083e+00	4.05447160e-02
4.71502989e+00	4.06610683e-02
4.71126196e+00	4.08149806e-02
4.70749704e+00	4.10216602e-02
4.70373512e+00	4.13059445e-02
4.69997622e+00	4.17155698e-02
4.69622031e+00	4.23765762e-02
4.69246741e+00	4.37089327e-02
4.68871751e+00	4.69950005e-02
4.68497060e+00	5.49219244e-02
4.68122669e+00	7.03762210e-02
4.67748577e+00	9.20654038e-02
4.67374783e+00	1.09086507e-01
4.67001289e+00	1.05778032e-01
4.66628093e+00	8.67594564e-02
4.66255195e+00	6.74808051e-02
4.65882595e+00	5.47874061e-02
4.65510292e+00	4.81397909e-02
4.65138287e+00	4.50957199e-02
4.64766580e+00	4.40242706e-02
4.64395169e+00	4.43226836e-02
4.64024055e+00	4.57217292e-02
4.63653238e+00	4.74818958e-02
4.63282717e+00	4.80020662e-02
4.62912492e+00	4.65512268e-02
4.62542562e+00	4.44400638e-02
4.62172929e+00	4.27966948e-02
4.61803590e+00	4.18469353e-02
4.61434547e+00	4.13872002e-02
4.61065799e+00	4.11923441e-02
4.60697345e+00	4.11332699e-02
4.60329186e+00	4.11535765e-02
4.59961320e+00	4.12333150e-02
4.59593749e+00	4.13701185e-02
4.59226472e+00	4.15726778e-02
4.58859488e+00	4.18611705e-02
4.58492797e+00	4.22768003e-02
4.58126399e+00	4.29252471e-02
4.57760294e+00	4.41500728e-02
4.57394481e+00	4.70171672e-02
4.57028961e+00	5.39567699e-02
4.56663733e+00	6.81395563e-02
4.56298796e+00	8.98610112e-02
4.55934151e+00	1.11245777e-01
4.55569798e+00	1.15745914e-01
4.55205735e+00	9.97504995e-02
4.54841964e+00	7.83155028e-02
4.54478483e+00	6.22307861e-02
4.54115292e+00	5.32486199e-02
4.53752392e+00	4.91836579e-02
4.53389782e+00	4.78965318e-02
4.53027461e+00	4.85972191e-02
4.52665430e+00	5.23304093e-02
4.52303689e+00	6.27355253e-02
4.51942236e+00	8.52392440e-02
4.51581072e+00	1.21476584e-01
4.51220196e+00	1.60385536e-01
4.50859609e+00	1.74453784e-01
4.50499310e+00	1.50684140e-01
4.50139299e+00	1.12302551e-01
4.49779576e+00	8.09122556e-02
4.49420140e+00	6.19653363e-02
4.49060991e+00	5.22453655e-02
4.48702129e+00	4.74879221e-02
4.48343554e+00	4.50434098e-02
4.47985266e+00	4.36573998e-02
4.47627263e+00	4.27875558e-02
4.47269547e+00	4.21952024e-02
4.46912117e+00	4.17672522e-02
4.46554972e+00	4.14449012e-02
4.46198112e+00	4.11946487e-02
4.45841538e+00	4.09959241e-02
4.45485248e+00	4.08352486e-02
4.45129244e+00	4.07034139e-02
4.44773523e+00	4.05938966e-02
4.44418087e+00	4.05019470e-02
4.44062935e+00	4.04240272e-02
4.43708067e+00	4.03574734e-02
4.43353482e+00	4.03002200e-02
4.42999180e+00	4.02506593e-02
4.42645162e+00	4.02075213e-02
4.42291426e+00	4.01697909e-02
4.41937974e+00	4.01366491e-02
4.41584803e+00	4.01074290e-02
4.41231915e+00	4.00815821e-02
4.40879308e+00	4.00586548e-02
4.40526984e+00	4.00382686e-02
4.40174941e+00	4.00201059e-02
4.39823179e+00	4.00038987e-02
4.39471698e+00	3.99894190e-02
4.39120498e+00	3.99764726e-02
4.38769579e+00	3.99648926e-02
4.38418940e+00	3.99545354e-02
4.38068581e+00	3.99452766e-02
4.37718502e+00	3.99370083e-02
4.37368703e+00	3.99296365e-02
4.37019183e+00	3.99230791e-02
4.36669943e+00	3.99172642e-02
4.36320982e+00	3.99121286e-02
4.35972299e+00	3.99076169e-02
4.35623895e+00	3.99036805e-02
4.35275770e+00	3.99002766e-02
4.34927923e+00	3.98973679e-02
4.34580353e+00	3.98949219e-02
4.34233061e+00	3.98929106e-02
4.33886047e+00	3.98913098e-02
4.33539310e+00	3.98901000e-02
4.33192850e+00	3.98892653e-02
4.32846667e+00	3.98887942e-02
4.32500761e+00	3.98886797e-02
4.32155131e+00	3.98889203e-02
4.31809777e+00	3.98895204e-02
4.31464699e+00	3.98904926e-02
4.31119896e+00	3.98918597e-02
4.30775370e+00	3.98936586e-02
4.30431118e+00	3.98959466e-02
4.30087142e+00	3.98988105e-02
4.29743440e+00	3.99023828e-02
4.29400013e+00	3.99068733e-02
4.29056860e+00	3.99126519e-02
4.28713982e+00	3.99205599e-02
4.28371377e+00	3.99331265e-02
4.28029047e+00	3.99582487e-02
4.27686990e+00	4.00158900e-02
4.27345206e+00	4.01400733e-02
4.27003695e+00	4.03579095e-02
4.26662457e+00	4.06424349e-02
4.26321492e+00	4.08678625e-02
4.25980799e+00	4.08614060e-02
4.25640378e+00	4.06419156e-02
4.25300230e+00	4.03793400e-02
4.24960353e+00	4.01819082e-02
4.24620748e+00	4.00668794e-02
4.24281414e+00	4.00095726e-02
4.23942351e+00	3.99832004e-02
4.23603559e+00	3.99714764e-02
4.23265038e+00	3.99666125e-02
4.22926787e+00	3.99651975e-02
4.22588807e+00	3.99657192e-02
4.22251096e+00	3.99674597e-02
4.21913656e+00	3.99700458e-02
4.21576485e+00	3.99732665e-02
4.21239583e+00	3.99769931e-02
4.20902951e+00	3.99811434e-02
4.20566587e+00	3.99856633e-02
4.20230493e+00	3.99905168e-02
4.19894667e+00	3.99956801e-02
4.19559109e+00	4.00011385e-02
4.19223819e+00	4.00068837e-02
4.18888797e+00	4.00129076e-02
4.18554043e+00	4.00192210e-02
4.18219557e+00	4.00258234e-02
4.17885337e+00	4.00327222e-02
4.17551385e+00	4.00399279e-02
4.17217700e+00	4.00474535e-02
4.16884281e+00	4.00553146e-02
4.16551128e+00	4.00635297e-02
4.16218242e+00	4.00721099e-02
4.15885622e+00	4.00811002e-02
4.15553267e+00	4.00905179e-02
4.15221178e+00	4.01003948e-02
4.14889355e+00	4.01107663e-02
4.14557796e+00	4.01216728e-02
4.14226503e+00	4.01331600e-02
4.13895474e+00	4.01452796e-02
4.13564710e+00	4.01580900e-02
4.13234210e+00	4.01716581e-02
4.12903974e+00	4.01860598e-02
4.12574001e+00	4.02013821e-02
4.12244293e+00	4.02177248e-02
4.11914848e+00	4.02352025e-02
4.11585666e+00	4.02539479e-02
4.11256747e+00	4.02741152e-02
4.10928091e+00	4.02958836e-02
4.10599698e+00	4.03194640e-02
4.10271567e+00	4.03451037e-02
4.09943698e+00	4.03730944e-02
4.09616091e+00	4.04037901e-02
4.09288746e+00	4.04376078e-02
4.08961662e+00	4.04750544e-02
4.08634840e+00	4.05167466e-02
4.08308279e+00	4.05634402e-02
4.07981979e+00	4.06160716e-02
4.07655940e+00	4.06758097e-02
4.07330161e+00	4.07441318e-02
4.07004642e+00	4.08229231e-02
4.06679384e+00	4.09146224e-02
4.06354385e+00	4.10224268e-02
4.06029646e+00	4.11505912e-02
4.05705166e+00	4.13048853e-02
4.05380946e+00	4.14932655e-02
4.05056985e+00	4.17269670e-02
4.04733283e+00	4.20223322e-02
4.04409839e+00	4.24045374e-02
4.04086654e+00	4.29183971e-02
4.03763727e+00	4.36690865e-02
4.03441058e+00	4.49691731e-02
4.03118646e+00	4.77429284e-02
4.02796493e+00	5.42044344e-02
4.02474597e+00	6.80480926e-02
4.02152958e+00	9.24690716e-02
4.01831576e+00	1.25610941e-01
4.01510451e+00	1.56095110e-01
4.01189582e+00	1.64695479e-01
4.00868970e+00	1.45124258e-01
4.00548614e+00	1.12988521e-01
4.00228513e+00	8.42504577e-02
3.99908669e+00	6.50869893e-02
3.99589080e+00	5.45808916e-02
3.99269747e+00	4.95874517e-02
3.98950669e+00	4.74529839e-02
3.98631845e+00	4.64741243e-02
3.98313277e+00	4.56267564e-02
3.97994963e+00	4.46038848e-02
3.97676903e+00	4.35976769e-02
3.97359097e+00	4.28028632e-02
3.97041546e+00	4.22627996e-02
3.96724248e+00	4.19232049e-02
3.96407203e+00	4.17113019e-02
3.96090412e+00	4.15746812e-02
3.95773874e+00	4.14842997e-02
3.95457589e+00	4.14260499e-02
3.95141557e+00	4.13941887e-02
3.94825777e+00	4.13899810e-02
3.94510250e+00	4.14281621e-02
3.94194974e+00	4.15567527e-02
3.93879951e+00	4.18863812e-02
3.93565179e+00	4.25882974e-02
3.93250659e+00	4.37894810e-02
3.92936390e+00	4.53665886e-02
3.92622372e+00	4.67658886e-02
3.92308605e+00	4.71272343e-02
3.91995088e+00	4.62184965e-02
3.91681823e+00	4.47509723e-02
3.91368807e+00	4.34396836e-02
3.91056042e+00	4.25697626e-02
3.90743526e+00	4.21053704e-02
3.90431261e+00	4.19037515e-02
3.90119244e+00	4.18448108e-02
3.89807477e+00	4.18599776e-02
3.89495960e+00	4.19173461e-02
3.89184691e+00	4.20038443e-02
3.88873670e+00	4.21149668e-02
3.88562899e+00	4.22502051e-02
3.88252375e+00	4.24112570e-02
3.87942100e+00	4.26014226e-02
3.87632073e+00	4.28255349e-02
3.87322293e+00	4.30901798e-02
3.87012761e+00	4.34041502e-02
3.86703476e+00	4.37791779e-02
3.86394438e+00	4.42310332e-02
3.86085647e+00	4.47811918e-02
3.85777103e+00	4.54594081e-02
3.85468806e+00	4.63078572e-02
3.85160755e+00	4.73887124e-02
3.84852950e+00	4.88027262e-02
3.84545390e+00	5.07523284e-02
3.84238077e+00	5.37735762e-02
3.83931009e+00	5.94572826e-02
3.83624187e+00	7.20515305e-02
3.83317609e+00	1.00369757e-01
3.83011277e+00	1.56762136e-01
3.82705189e+00	2.48702508e-01
3.82399346e+00	3.64574594e-01
3.82093748e+00	4.62819780e-01
3.81788393e+00	4.83839563e-01
3.81483283e+00	4.14155444e-01
3.81178416e+00	3.03711209e-01
3.80873793e+00	2.02892354e-01
3.80569413e+00	1.32973855e-01
3.80265277e+00	9.24120434e-02
3.79961383e+00	7.12296760e-02
3.79657732e+00	6.04698603e-02
3.79354324e+00	5.47483047e-02
3.79051159e+00	5.14160149e-02
3.78748235e+00	4.92781334e-02
3.78445554e+00	4.77963905e-02
3.78143114e+00	4.67130524e-02
3.77840916e+00	4.58932630e-02
3.77538960e+00	4.52593011e-02
3.77237245e+00	4.47627556e-02
3.76935771e+00	4.43716083e-02
3.76634537e+00	4.40638273e-02
3.76333545e+00	4.38238913e-02
3.76032793e+00	4.36407774e-02
3.75732281e+00	4.35067249e-02
3.75432009e+00	4.34164668e-02
3.75131978e+00	4.33667517e-02
3.74832186e+00	4.33560724e-02
3.74532633e+00	4.33845584e-02
3.74233320e+00	4.34540142e-02
3.73934246e+00	4.35681004e-02
3.73635411e+00	4.37327328e-02
3.73336815e+00	4.39566652e-02
3.73038458e+00	4.42525000e-02
3.72740338e+00	4.46382195e-02
3.72442457e+00	4.51397033e-02
3.72144814e+00	4.57954286e-02
3.71847409e+00	4.66682981e-02
3.71550241e+00	4.78857545e-02
3.71253311e+00	4.97828832e-02
3.70956618e+00	5.33336631e-02
3.70660163e+00	6.10964377e-02
3.70363944e+00	7.83885115e-02
3.70067961e+00	1.12955082e-01
3.69772216e+00	1.70505161e-01
3.69476706e+00	2.46402133e-01
3.69181433e+00	3.18545181e-01
3.68886395e+00	3.49740511e-01
3.68591594e+00	3.19306787e-01
3.68297028e+00	2.49893211e-01
3.68002697e+00	1.76950786e-01
3.67708601e+00	1.21062717e-01
3.67414741e+00	8.60361250e-02
3.67121115e+00	6.68100682e-02
3.66827724e+00	5.69110157e-02
3.66534567e+00	5.17624974e-02
3.66241644e+00	4.88851914e-02
3.65948956e+00	4.71090912e-02
3.65656501e+00	4.59077475e-02
3.65364280e+00	4.50378762e-02
3.65072293e+00	4.43780784e-02
3.64780539e+00	4.38616932e-02
3.64489018e+00	4.34485494e-02
3.64197729e+00	4.31125617e-02
3.63906674e+00	4.28358306e-02
3.63615851e+00	4.26055817e-02
3.63325261e+00	4.24124382e-02
3.63034902e+00	4.22493720e-02
3.62744776e+00	4.21110332e-02
3.62454882e+00	4.19933013e-02
3.62165219e+00	4.18929661e-02
3.61875788e+00	4.18075420e-02
3.61586587e+00	4.17350671e-02
3.61297618e+00	4.16740224e-02
3.61008880e+00	4.16232442e-02
3.60720373e+00	4.15818691e-02
3.60432096e+00	4.15492961e-02
3.60144049e+00	4.15251664e-02
3.59856233e+00	4.15093565e-02
3.59568646e+00	4.15019856e-02
3.59281290e+00	4.15034399e-02
3.58994162e+00	4.15144174e-02
3.58707265e+00	4.15359976e-02
3.58420596e+00	4.15697507e-02
3.58134157e+00	4.16178981e-02
3.57847946e+00	4.16835616e-02
3.57561965e+00	4.17711415e-02
3.57276211e+00	4.18869555e-02
3.56990686e+00	4.20406372e-02
3.56705389e+00	4.22490330e-02
3.56420320e+00	4.25500656e-02
3.56135479e+00	4.30480219e-02
3.55850866e+00	4.40328101e-02
3.55566480e+00	4.62001496e-02
3.55282321e+00	5.08497474e-02
3.54998389e+00	5.96521921e-02
3.54714684e+00	7.35445050e-02
3.54431206e+00	9.10326732e-02
3.54147954e+00	1.06975372e-01
3.53864928e+00	1.13508270e-01
3.53582129e+00	1.06598154e-01
3.53299555e+00	9.09895482e-02
3.53017208e+00	7.41969094e-02
3.52735086e+00	6.09009732e-02
3.52453189e+00	5.22635462e-02
3.52171518e+00	4.73694535e-02
3.51890072e+00	4.48015130e-02
3.51608850e+00	4.34657741e-02
3.51327853e+00	4.27309570e-02
3.51047081e+00	4.22865089e-02
3.50766533e+00	4.19904981e-02
3.50486210e+00	4.17779098e-02
3.50206110e+00	4.16171007e-02
3.49926234e+00	4.14911729e-02
3.49646582e+00	4.13901752e-02
3.49367153e+00	4.13077398e-02
3.49087947e+00	4.12395306e-02
3.48808965e+00	4.11824592e-02
3.48530205e+00	4.11342565e-02
3.48251668e+00	4.10932143e-02
3.47973354e+00	4.10580237e-02
3.47695262e+00	4.10276663e-02
3.47417393e+00	4.10013397e-02
3.47139745e+00	4.09784042e-02
3.46862319e+00	4.09583446e-02
3.46585115e+00	4.09407408e-02
3.46308132e+00	4.09252524e-02
3.46031371e+00	4.09115943e-02
3.45754830e+00	4.08995306e-02
3.45478511e+00	4.08888633e-02
3.45202413e+00	4.08794258e-02
3.44926535e+00	4.08710767e-02
3.44650877e+00	4.08636952e-02
3.44375440e+00	4.08571780e-02
3.44100223e+00	4.08514361e-02
3.43825226e+00	4.08463923e-02
3.43550448e+00	4.08419799e-02
3.43275890e+00	4.08381403e-02
3.43001552e+00	4.08348226e-02
3.42727432e+00	4.08319818e-02
3.42453532e+00	4.08295783e-02
3.42179850e+00	4.08275773e-02
3.41906388e+00	4.08259478e-02
3.41633143e+00	4.08246622e-02
3.41360117e+00	4.08236961e-02
3.41087309e+00	4.08230276e-02
3.40814720e+00	4.08226372e-02
3.40542347e+00	4.08224996e-02
3.40270193e+00	4.08226149e-02
3.39998256e+00	4.08229613e-02
3.39726536e+00	4.08235260e-02
3.39455034e+00	4.08242979e-02
3.39183748e+00	4.08252669e-02
3.38912679e+00	4.08264238e-02
3.38641827e+00	4.08277587e-02
3.38371191e+00	4.08292681e-02
3.38100771e+00	4.08309437e-02
3.37830568e+00	4.08327798e-02
3.37560580e+00	4.08347714e-02
3.37290808e+00	4.08369142e-02
3.37021252e+00	4.08392044e-02
3.36751911e+00	4.08416387e-02
3.36482785e+00	4.08442060e-02
3.36213874e+00	4.08469211e-02
3.35945178e+00	4.08497739e-02
3.35676697e+00	4.08527632e-02
3.35408430e+00	4.08558882e-02
3.35140378e+00	4.08591487e-02
3.34872539e+00	4.08625449e-02
3.34604915e+00	4.08660775e-02
3.34337505e+00	4.08697476e-02
3.34070308e+00	4.08735568e-02
3.33803325e+00	4.08775072e-02
3.33536555e+00	4.08816015e-02
3.33269998e+00	4.08858428e-02
3.33003655e+00	4.08902348e-02
3.32737524e+00	4.08947818e-02
3.32471605e+00	4.08994888e-02
3.32205900e+00	4.09043613e-02
3.31940406e+00	4.09094057e-02
3.31675125e+00	4.09146290e-02
3.31410055e+00	4.09200392e-02
3.31145198e+00	4.09256452e-02
3.30880552e+00	4.09314569e-02
3.30616117e+00	4.09374851e-02
3.30351894e+00	4.09437422e-02
3.30087882e+00	4.09502416e-02
3.29824081e+00	4.09569983e-02
3.29560490e+00	4.09640290e-02
3.29297110e+00	4.09713524e-02
3.29033941e+00	4.09789891e-02
3.28770982e+00	4.09869619e-02
3.28508233e+00	4.09952965e-02
3.28245694e+00	4.10040215e-02
3.27983365e+00	4.10131687e-02
3.27721245e+00	4.10227739e-02
3.27459335e+00	4.10328772e-02
3.27197634e+00	4.10435238e-02
3.26936142e+00	4.10547644e-02
3.26674859e+00	4.10666567e-02
3.26413785e+00	4.10792656e-02
3.26152920e+00	4.10926652e-02
3.25892263e+00	4.11069400e-02
3.25631814e+00	4.11221863e-02
3.25371573e+00	4.11385147e-02
3.25111540e+00	4.11560533e-02
3.24851715e+00	4.11749493e-02
3.24592098e+00	4.11953741e-02
3.24332688e+00	4.12175276e-02
3.24073485e+00	4.12416443e-02
3.23814489e+00	4.12680003e-02
3.23555701e+00	4.12969224e-02
3.23297119e+00	4.13288007e-02
3.23038744e+00	4.13641024e-02
3.22780575e+00	4.14033915e-02
3.22522612e+00	4.14473537e-02
3.22264856e+00	4.14968297e-02
3.22007305e+00	4.15528571e-02
3.21749961e+00	4.16167309e-02
3.21492822e+00	4.16900810e-02
3.21235888e+00	4.17749821e-02
3.20979160e+00	4.18741073e-02
3.20722637e+00	4.19909428e-02
3.20466318e+00	4.21301090e-02
3.20210205e+00	4.22978521e-02
3.19954296e+00	4.25029470e-02
3.19698592e+00	4.27588743e-02
3.19443092e+00	4.30905027e-02
3.19187796e+00	4.35554864e-02
3.18932704e+00	4.43053489e-02
3.18677816e+00	4.57266723e-02
3.18423132e+00	4.86798779e-02
3.18168651e+00	5.47215958e-02
3.17914373e+00	6.59591048e-02
3.17660299e+00	8.41008917e-02
3.17406428e+00	1.08741647e-01
3.17152759e+00	1.35764782e-01
3.16899293e+00	1.56978291e-01
3.16646030e+00	1.62920111e-01
3.16392969e+00	1.50635147e-01
3.16140110e+00	1.26736706e-01
3.15887453e+00	1.00622019e-01
3.15634999e+00	7.87532952e-02
3.15382745e+00	6.34585485e-02
3.15130694e+00	5.41148956e-02
3.14878844e+00	4.89181620e-02
3.14627195e+00	4.61602293e-02
3.14375747e+00	4.46802253e-02
3.14124500e+00	4.38325370e-02
3.13873454e+00	4.32989867e-02
3.13622608e+00	4.29314340e-02
3.13371963e+00	4.26605076e-02
3.13121518e+00	4.24516972e-02
3.12871273e+00	4.22861157e-02
3.12621228e+00	4.21523524e-02
3.12371383e+00	4.20428976e-02
3.12121738e+00	4.19525103e-02
3.11872292e+00	4.18773792e-02
3.11623045e+00	4.18146561e-02
3.11373998e+00	4.17621720e-02
3.11125149e+00	4.17182552e-02
3.10876499e+00	4.16816059e-02
3.10628048e+00	4.16512104e-02
3.10379796e+00	4.16262783e-02
3.10131742e+00	4.16061991e-02
3.09883886e+00	4.15905099e-02
3.09636228e+00	4.15788740e-02
3.09388768e+00	4.15710659e-02
3.09141506e+00	4.15669637e-02
3.08894441e+00	4.15665468e-02
3.08647574e+00	4.15698998e-02
3.08400904e+00	4.15772240e-02
3.08154431e+00	4.15888542e-02
3.07908155e+00	4.16052896e-02
3.07662075e+00	4.16272367e-02
3.07416193e+00	4.16556747e-02
3.07170507e+00	4.16919555e-02
3.06925017e+00	4.17379735e-02
3.06679723e+00	4.17965261e-02
3.06434625e+00	4.18723883e-02
3.06189723e+00	4.19755015e-02
3.05945017e+00	4.21305836e-02
3.05700506e+00	4.24011509e-02
3.05456191e+00	4.29371036e-02
3.05212071e+00	4.40402532e-02
3.04968146e+00	4.61991353e-02
3.04724416e+00	4.99923707e-02
3.04480880e+00	5.57767869e-02
3.04237540e+00	6.32311591e-02
3.03994393e+00	7.10081208e-02
3.03751441e+00	7.67589609e-02
3.03508683e+00	7.80306439e-02
3.03266119e+00	7.42496965e-02
3.03023749e+00	6.72688552e-02
3.02781572e+00	5.96229468e-02
3.02539589e+00	5.31067718e-02
3.02297800e+00	4.84333575e-02
3.02056203e+00	4.54974043e-02
3.01814800e+00	4.38227487e-02
3.01573589e+00	4.29203077e-02
3.01332571e+00	4.24362944e-02
3.01091746e+00	4.21634984e-02
3.00851113e+00	4.19957138e-02
3.00610673e+00	4.18824373e-02
3.00370424e+00	4.18000518e-02
3.00130368e+00	4.17370549e-02
2.99890503e+00	4.16873439e-02
2.99650830e+00	4.16473257e-02
2.99411348e+00	4.16146909e-02
2.99172058e+00	4.15878321e-02
2.98932959e+00	4.15655845e-02
2.98694051e+00	4.15470745e-02
2.98455334e+00	4.15316320e-02
2.98216808e+00	4.15187345e-02
2.97978472e+00	4.15079692e-02
2.97740327e+00	4.14990066e-02
2.97502372e+00	4.14942930e-02
2.97264607e+00	4.15017560e-02
2.97027032e+00	4.15103741e-02
2.96789647e+00	4.15200019e-02
2.96552452e+00	4.15305192e-02
2.96315446e+00	4.15418260e-02
2.96078629e+00	4.15538392e-02
2.95842002e+00	4.15664889e-02
2.95605564e+00	4.15797193e-02
2.95369315e+00	4.15934820e-02
2.95133254e+00	4.16077380e-02
2.94897382e+00	4.16224559e-02
2.94661699e+00	4.16376113e-02
2.94426204e+00	4.16531855e-02
2.94190897e+00	4.16691662e-02
2.93955778e+00	4.16855464e-02
2.93720847e+00	4.17023253e-02
2.93486103e+00	4.17195077e-02
2.93251547e+00	4.17371050e-02
2.93017179e+00	4.17551358e-02
2.92782998e+00	4.17736267e-02
2.92549004e+00	4.17926142e-02
2.92315197e+00	4.18121460e-02
2.92081577e+00	4.18322842e-02
2.91848143e+00	4.18531085e-02
2.91614896e+00	4.18747213e-02
2.91381835e+00	4.18972538e-02
2.91148961e+00	4.19208755e-02
2.90916272e+00	4.19458069e-02
2.90683770e+00	4.19723383e-02
2.90451453e+00	4.20008608e-02
2.90219322e+00	4.20319289e-02
2.89987377e+00	4.20664260e-02
2.89755616e+00	4.21060576e-02
2.89524041e+00	4.21547835e-02
2.89292651e+00	4.22224764e-02
2.89061446e+00	4.23326366e-02
2.88830426e+00	4.25348010e-02
2.88599590e+00	4.29168661e-02
2.88368938e+00	4.36028412e-02
2.88138471e+00	4.47156858e-02
2.87908188e+00	4.62980565e-02
2.87678089e+00	4.82190447e-02
2.87448174e+00	5.01206089e-02
2.87218443e+00	5.14527609e-02
2.86988895e+00	5.16956918e-02
2.86759531e+00	5.07602246e-02
2.86530349e+00	4.90638625e-02
2.86301351e+00	4.71755985e-02
2.86072536e+00	4.55208490e-02
2.85843904e+00	4.42945869e-02
2.85615454e+00	4.34979122e-02
2.85387187e+00	4.30346414e-02
2.85159103e+00	4.27877616e-02
2.84931200e+00	4.26647493e-02
2.84703480e+00	4.26071379e-02
2.84475942e+00	4.25832969e-02
2.84248585e+00	4.25783156e-02
2.84021410e+00	4.25870270e-02
2.83794417e+00	4.26115041e-02
2.83567605e+00	4.26621295e-02
2.83340974e+00	4.27603899e-02
2.83114525e+00	4.29394677e-02
2.82888256e+00	4.32368180e-02
2.82662168e+00	4.36748662e-02
2.82436261e+00	4.42343107e-02
2.82210534e+00	4.48337211e-02
2.81984987e+00	4.53294154e-02
2.81759621e+00	4.55543811e-02
2.81534435e+00	4.54210573e-02
2.81309429e+00	4.49979051e-02
2.81084602e+00	4.44454689e-02
2.80859955e+00	4.39128721e-02
2.80635488e+00	4.34889170e-02
2.80411200e+00	4.31977079e-02
2.80187091e+00	4.30224944e-02
2.79963162e+00	4.29294185e-02
2.79739411e+00	4.28865849e-02
2.79515839e+00	4.28713998e-02
2.79292446e+00	4.28704820e-02
2.79069231e+00	4.28768180e-02
2.78846194e+00	4.28869976e-02
2.78623336e+00	4.28994031e-02
2.78400656e+00	4.29132432e-02
2.78178154e+00	4.29280994e-02
2.77955829e+00	4.29437256e-02
2.77733682e+00	4.29599627e-02
2.77511713e+00	4.29766997e-02
2.77289921e+00	4.29938553e-02
2.77068306e+00	4.30113681e-02
2.76846868e+00	4.30291913e-02
2.76625608e+00	4.30472884e-02
2.76404524e+00	4.30656310e-02
2.76183616e+00	4.30841972e-02
2.75962886e+00	4.31029701e-02
2.75742331e+00	4.31219373e-02
2.75521953e+00	4.31410895e-02
2.75301751e+00	4.31604211e-02
2.75081724e+00	4.31799288e-02
2.74861874e+00	4.31996123e-02
2.74642199e+00	4.32194734e-02
2.74422700e+00	4.32395170e-02
2.74203376e+00	4.32597501e-02
2.73984228e+00	4.32801829e-02
2.73765254e+00	4.33008286e-02
2.73546456e+00	4.33217041e-02
2.73327832e+00	4.33428305e-02
2.73109383e+00	4.33642336e-02
2.72891109e+00	4.33859456e-02
2.72673009e+00	4.34080057e-02
2.72455083e+00	4.34304622e-02
2.72237331e+00	4.34533747e-02
2.72019753e+00	4.34768173e-02
2.71802350e+00	4.35008822e-02
2.71585119e+00	4.35256855e-02
2.71368063e+00	4.35513751e-02
2.71151180e+00	4.35781405e-02
2.70934470e+00	4.36062306e-02
2.70717933e+00	4.36359856e-02
2.70501570e+00	4.36679143e-02
2.70285379e+00	4.37029120e-02
2.70069361e+00	4.37428734e-02
2.69853515e+00	4.37922769e-02
2.69637842e+00	4.38617140e-02
2.69422342e+00	4.39743477e-02
2.69207013e+00	4.41747921e-02
2.68991857e+00	4.45358571e-02
2.68776872e+00	4.51530461e-02
2.68562060e+00	4.61151043e-02
2.68347419e+00	4.74488828e-02
2.68132949e+00	4.90577321e-02
2.67918651e+00	5.06869746e-02
2.67704524e+00	5.19445032e-02
2.67490568e+00	5.24217174e-02
2.67276783e+00	5.19442523e-02
2.67063169e+00	5.07143601e-02
2.66849726e+00	4.91425341e-02
2.66636453e+00	4.76135396e-02
2.66423350e+00	4.63593785e-02
2.66210418e+00	4.54639161e-02
2.65997656e+00	4.48937004e-02
2.65785064e+00	4.45644070e-02
2.65572642e+00	4.43892876e-02
2.65360389e+00	4.43024929e-02
2.65148306e+00	4.42625406e-02
2.64936393e+00	4.42465165e-02
2.64724649e+00	4.42428559e-02
2.64513074e+00	4.42459967e-02
2.64301668e+00	4.42532623e-02
2.64090431e+00	4.42632939e-02
2.63879363e+00	4.42753343e-02
2.63668463e+00	4.42889141e-02
2.63457732e+00	4.43037153e-02
2.63247170e+00	4.43195084e-02
2.63036775e+00	4.43361208e-02
2.62826549e+00	4.43534193e-02
2.62616491e+00	4.43712995e-02
2.62406600e+00	4.43896783e-02
2.62196878e+00	4.44084890e-02
2.61987323e+00	4.44276777e-02
2.61777935e+00	4.44472005e-02
2.61568714e+00	4.44670214e-02
2.61359661e+00	4.44871109e-02
2.61150775e+00	4.45074446e-02
2.60942056e+00	4.45280023e-02
2.60733503e+00	4.45487674e-02
2.60525117e+00	4.45697261e-02
2.60316898e+00	4.45908672e-02
2.60108845e+00	4.46121812e-02
2.59900958e+00	4.46336608e-02
2.59693237e+00	4.46552998e-02
2.59485682e+00	4.46770935e-02
2.59278294e+00	4.46990385e-02
2.59071070e+00	4.47211321e-02
2.58864013e+00	4.47433728e-02
2.58657121e+00	4.47657597e-02
2.58450394e+00	4.47882928e-02
2.58243832e+00	4.48109729e-02
2.58037436e+00	4.48338013e-02
2.57831204e+00	4.48567801e-02
2.57625137e+00	4.48799119e-02
2.57419235e+00	4.49032001e-02
2.57213497e+00	4.49266485e-02
2.57007924e+00	4.49502618e-02
2.56802514e+00	4.49740452e-02
2.56597269e+00	4.49980045e-02
2.56392189e+00	4.50221464e-02
2.56187271e+00	4.50464783e-02
2.55982518e+00	4.50710079e-02
2.55777928e+00	4.50957449e-02
2.55573502e+00	4.51206987e-02
2.55369239e+00	4.51458802e-02
2.55165139e+00	4.51713014e-02
2.54961202e+00	4.51969755e-02
2.54757429e+00	4.52229166e-02
2.54553818e+00	4.52491406e-02
2.54350370e+00	4.52756646e-02
2.54147084e+00	4.53025080e-02
2.53943961e+00	4.53296914e-02
2.53741000e+00	4.53572381e-02
2.53538201e+00	4.53851734e-02
2.53335564e+00	4.54135253e-02
2.53133089e+00	4.54423251e-02
2.52930776e+00	4.54716070e-02
2.52728625e+00	4.55014095e-02
2.52526635e+00	4.55317751e-02
2.52324807e+00	4.55627515e-02
2.52123139e+00	4.55943919e-02
2.51921633e+00	4.56267560e-02
2.51720288e+00	4.56599108e-02
2.51519104e+00	4.56939323e-02
2.51318081e+00	4.57289060e-02
2.51117218e+00	4.57649291e-02
2.50916516e+00	4.58021124e-02
2.50715974e+00	4.58405824e-02
2.50515592e+00	4.58804844e-02
2.50315370e+00	4.59219854e-02
2.50115309e+00	4.59652789e-02
2.49915407e+00	4.60105804e-02
2.49715665e+00	4.60581702e-02
2.49516082e+00	4.61083469e-02
2.49316659e+00	4.61614731e-02
2.49117396e+00	4.62179788e-02
2.48918291e+00	4.62783769e-02
2.48719346e+00	4.63432836e-02
2.48520560e+00	4.64134436e-02
2.48321932e+00	4.64897631e-02
2.48123463e+00	4.65733555e-02
2.47925153e+00	4.66655986e-02
2.47727001e+00	4.67682161e-02
2.47529008e+00	4.68833970e-02
2.47331173e+00	4.70139958e-02
2.47133495e+00	4.71639524e-02
2.46935976e+00	4.73393420e-02
2.46738615e+00	4.75511890e-02
2.46541411e+00	4.78227544e-02
2.46344365e+00	4.82067405e-02
2.46147476e+00	4.88208382e-02
2.45950745e+00	4.99096399e-02
2.45754170e+00	5.19296426e-02
2.45557753e+00	5.56245167e-02
2.45361493e+00	6.20147560e-02
2.45165390e+00	7.22000327e-02
2.44969443e+00	8.69163513e-02
2.44773653e+00	1.05929184e-01
2.44578019e+00	1.27512490e-01
2.44382542e+00	1.48301861e-01
2.44187221e+00	1.63730561e-01
2.43992056e+00	1.69407782e-01
2.43797046e+00	1.63491874e-01
2.43602193e+00	1.47996121e-01
2.43407495e+00	1.27416975e-01
2.43212953e+00	1.06146039e-01
2.43018567e+00	8.75485241e-02
2.42824335e+00	7.31994671e-02
2.42630259e+00	6.32269604e-02
2.42436338e+00	5.68838765e-02
2.42242572e+00	5.31281014e-02
2.42048961e+00	5.10116784e-02
2.41855504e+00	4.98418528e-02
2.41662202e+00	4.91831779e-02
2.41469054e+00	4.87912091e-02
2.41276061e+00	4.85396097e-02
2.41083222e+00	4.83662634e-02
2.40890537e+00	4.82409050e-02
2.40698006e+00	4.81481974e-02
2.40505629e+00	4.80796909e-02
2.40313406e+00	4.80302231e-02
2.40121336e+00	4.79963350e-02
2.39929419e+00	4.79755566e-02
2.39737656e+00	4.79660582e-02
2.39546046e+00	4.79664628e-02
2.39354590e+00	4.79757319e-02
2.39163286e+00	4.79930916e-02
2.38972135e+00	4.80179871e-02
2.38781137e+00	4.80500387e-02
2.38590291e+00	4.80890235e-02
2.38399598e+00	4.81348561e-02
2.38209058e+00	4.81875801e-02
2.38018669e+00	4.82473619e-02
2.37828433e+00	4.83144928e-02
2.37638349e+00	4.83893910e-02
2.37448416e+00	4.84726145e-02
2.37258635e+00	4.85648729e-02
2.37069006e+00	4.86670495e-02
2.36879529e+00	4.87802283e-02
2.36690203e+00	4.89057307e-02
2.36501028e+00	4.90451599e-02
2.36312004e+00	4.92004638e-02
2.36123131e+00	4.93740114e-02
[truncated: 849 more rows]
