# Supplementary material for: Intrinsic topological Weyl phase transition induced by a magnetostructural transformation in a kagome magnet
Source: Nat Commun. 2026 Apr 11;17:5063. doi: 10.1038/s41467-026-71683-7 (PMC13243550; doi:10.1038/s41467-026-71683-7)
Supplement: Supplementary file 3 — Source Data [file 41467_2026_71683_MOESM3_ESM.zip › NCOMMS-25-70324A-DataAvailability/Figure_3c.csv]

Temperature	a_norm	a_err	b_norm	b_err	c_norm	c_err
1.85014298e+02	2.40295749e-01	7.33070072e-02	-3.41422141e-01	6.79550754e-02	-1.21996303e+00	7.26768610e-02
1.95010553e+02	2.58780037e-01	7.33070072e-02	-3.25600699e-01	6.79550754e-02	-1.18299445e+00	7.26768610e-02
2.05003618e+02	2.40295749e-01	7.33070072e-02	-3.09549960e-01	6.79550754e-02	-1.12754159e+00	7.26768610e-02
2.15002366e+02	2.40295749e-01	7.33070072e-02	-2.96709369e-01	6.79550754e-02	-1.07208872e+00	7.26768610e-02
2.25001543e+02	2.21811460e-01	7.33070072e-02	-2.80200038e-01	6.79550754e-02	-1.01663586e+00	7.26768610e-02
2.34994744e+02	2.03327172e-01	7.33070072e-02	-2.60480559e-01	6.79550754e-02	-9.42698706e-01	7.26768610e-02
2.44994942e+02	1.84842884e-01	7.33070072e-02	-2.45805598e-01	6.79550754e-02	-8.87245841e-01	7.26768610e-02
2.54996879e+02	2.03327172e-01	7.33070072e-02	-2.30901341e-01	6.79550754e-02	-7.57855823e-01	7.26768610e-02
2.64986013e+02	7.39371534e-02	7.33070072e-02	-2.13704121e-01	6.79550754e-02	-3.69685767e-01	7.26768610e-02
2.75045601e+02	-1.84842884e-02	7.33070072e-02	-1.87793643e-01	6.79550754e-02	-2.21811460e-01	7.26768610e-02
2.82205703e+02	-3.69685767e-02	7.33070072e-02	-1.76787422e-01	6.79550754e-02	-1.84842884e-01	7.26768610e-02
2.87556612e+02	-3.69685767e-02	7.33070072e-02	-1.69220645e-01	6.79550754e-02	-1.47874307e-01	7.26768610e-02
2.94810188e+02	-3.69685767e-02	7.33070072e-02	-1.56609350e-01	6.79550754e-02	-1.10905730e-01	7.26768610e-02
3.04830974e+02	-5.54528651e-02	7.33070072e-02	-1.39412130e-01	6.79550754e-02	-5.54528651e-02	7.26768610e-02
3.14854611e+02	-5.54528651e-02	7.33070072e-02	-1.21985614e-01	6.79550754e-02	-5.54528651e-02	7.26768610e-02
3.24868109e+02	0.00000000e+00	7.33070072e-02	-1.05476283e-01	6.79550754e-02	0.00000000e+00	7.26768610e-02
3.34867799e+02	-3.69685767e-02	7.33070072e-02	-8.52982113e-02	6.79550754e-02	-3.69685767e-02	7.26768610e-02
3.44940800e+02	-1.84842884e-02	7.33070072e-02	-6.69545099e-02	6.79550754e-02	-1.84842884e-02	7.26768610e-02
3.54979158e+02	0.00000000e+00	7.33070072e-02	-5.27381414e-02	6.79550754e-02	0.00000000e+00	7.26768610e-02
3.64981549e+02	0.00000000e+00	7.33070072e-02	-3.57702176e-02	6.79550754e-02	0.00000000e+00	7.26768610e-02
3.74989574e+02	0.00000000e+00	7.33070072e-02	-1.88022939e-02	6.79550754e-02	0.00000000e+00	7.26768610e-02
3.84985987e+02	0.00000000e+00	7.33070072e-02	0.00000000e+00	6.79550754e-02	0.00000000e+00	7.26768610e-02
