# Supplementary material for: Intrinsic topological Weyl phase transition induced by a magnetostructural transformation in a kagome magnet
Source: Nat Commun. 2026 Apr 11;17:5063. doi: 10.1038/s41467-026-71683-7 (PMC13243550; doi:10.1038/s41467-026-71683-7)
Supplement: Supplementary file 3 — Source Data [file 41467_2026_71683_MOESM3_ESM.zip › NCOMMS-25-70324A-DataAvailability/Figure_3b_data.csv]

Q	data	error
3.95845000e+00	8.76181387e+00	7.71749000e-01
3.96162000e+00	4.34930387e+00	7.09246000e-01
3.96479000e+00	4.74019387e+00	7.13356000e-01
3.96796000e+00	4.15341387e+00	7.04754000e-01
3.97113000e+00	3.90198387e+00	7.01023000e-01
3.97431000e+00	4.06589387e+00	7.02650000e-01
3.97749000e+00	3.32289387e+00	6.91130000e-01
3.98067000e+00	3.74748387e+00	6.96209000e-01
3.98386000e+00	5.52272387e+00	7.20234000e-01
3.98704000e+00	4.64655387e+00	7.07755000e-01
3.99023000e+00	6.75336387e+00	7.35727000e-01
3.99342000e+00	9.15341387e+00	7.65785000e-01
3.99662000e+00	1.36725139e+01	8.19573000e-01
3.99982000e+00	2.42579139e+01	9.34534000e-01
4.00302000e+00	3.33624139e+01	1.02247000e+00
4.00622000e+00	3.93959139e+01	1.07595000e+00
4.00942000e+00	4.03183139e+01	1.08240000e+00
4.01263000e+00	3.53883139e+01	1.03626000e+00
4.01584000e+00	3.16094139e+01	9.99174000e-01
4.01905000e+00	3.00219139e+01	9.82033000e-01
4.02227000e+00	3.46134139e+01	1.02340000e+00
4.02549000e+00	4.47027139e+01	1.11061000e+00
4.02871000e+00	6.05529139e+01	1.23585000e+00
4.03193000e+00	7.51565139e+01	1.34034000e+00
4.03516000e+00	8.11605139e+01	1.37959000e+00
4.03839000e+00	8.24096139e+01	1.38569000e+00
4.04162000e+00	8.99878139e+01	1.43335000e+00
4.04485000e+00	9.34768139e+01	1.45343000e+00
4.04809000e+00	8.54735139e+01	1.39940000e+00
4.05132000e+00	6.06792139e+01	1.22309000e+00
4.05457000e+00	3.23549139e+01	9.85738000e-01
4.05781000e+00	1.70869139e+01	8.30163000e-01
4.06106000e+00	9.15251387e+00	7.36259000e-01
4.06430000e+00	5.57007387e+00	6.89175000e-01
4.06756000e+00	4.44685387e+00	6.73030000e-01
4.07081000e+00	3.79608387e+00	6.63078000e-01
4.07407000e+00	2.65747387e+00	6.46145000e-01
4.07733000e+00	2.51436387e+00	6.42846000e-01
4.08059000e+00	3.12704387e+00	6.50482000e-01
4.08385000e+00	2.90339387e+00	6.46939000e-01
4.08712000e+00	3.00510387e+00	6.48075000e-01
4.09039000e+00	2.76516387e+00	6.44308000e-01
4.09366000e+00	1.71198387e+00	6.29049000e-01
4.09694000e+00	2.95010387e+00	6.45542000e-01
4.10021000e+00	2.57869387e+00	6.39930000e-01
4.10350000e+00	1.99242387e+00	6.31410000e-01
4.10678000e+00	2.26884387e+00	6.34747000e-01
