# Supplementary material for: Intrinsic topological Weyl phase transition induced by a magnetostructural transformation in a kagome magnet
Source: Nat Commun. 2026 Apr 11;17:5063. doi: 10.1038/s41467-026-71683-7 (PMC13243550; doi:10.1038/s41467-026-71683-7)
Supplement: Supplementary file 3 — Source Data [file 41467_2026_71683_MOESM3_ESM.zip › NCOMMS-25-70324A-DataAvailability/Figure_2b_hexlatt.csv]

T	a	b
4.13000000e+02	5.41317000e+00	5.41317000e+00
4.28000000e+02	5.41362000e+00	5.41362000e+00
4.43000000e+02	5.41393000e+00	5.41393000e+00
4.48000000e+02	5.41413000e+00	5.41413000e+00
4.53000000e+02	5.41424000e+00	5.41424000e+00
4.58000000e+02	5.41426000e+00	5.41426000e+00
4.63000000e+02	5.41439000e+00	5.41439000e+00
4.68000000e+02	5.41451000e+00	5.41451000e+00
4.73000000e+02	5.41463000e+00	5.41463000e+00
4.78000000e+02	5.41479000e+00	5.41479000e+00
4.83000000e+02	5.41507000e+00	5.41507000e+00
4.88000000e+02	5.41549000e+00	5.41549000e+00
4.93000000e+02	5.41606000e+00	5.41606000e+00
4.98000000e+02	5.41658000e+00	5.41658000e+00
5.03000000e+02	5.41713000e+00	5.41713000e+00
5.08000000e+02	5.41768000e+00	5.41768000e+00
5.13000000e+02	5.41830000e+00	5.41830000e+00
5.18000000e+02	5.41888000e+00	5.41888000e+00
5.23000000e+02	5.42020000e+00	5.42020000e+00
